# Supplementary material for: Transcriptomic, metabolomic, and ATAC-seq analysis reveal the regulatory mechanism of senescence of post-harvest tomato fruit
Source: Front Plant Sci. 2023 Mar 8;14:1142913. doi: 10.3389/fpls.2023.1142913 (PMC10032333; doi:10.3389/fpls.2023.1142913)
Supplement: Supplementary file 2 [file Table_1.xlsx]

## Sheet: Appendix.4DAMs of J7 vs Y7
#ID	name	HSV1S1-1	HSV1S1-2	HSV1S1-3	HSV2S1-1	HSV2S1-2	HSV2S1-3	HSV1S1_Mean	HSV2S1_Mean	Fold_change	log2FC	Pvalue	VIP	regulated	HMDB_taxonomy	KEGG_annotation	KEGG_pathway_annotation	HMDB_ID	pubchem_id	CAS	HMDB_super_class	HMDB_sub_class
meta_1	1-Methylguanidine	57497	41202	53398	76553	76860	79280	50699	77564.3	1.5299	0.613436	0.0285044	1.98733	up	Organonitrogen compounds	--	--	HMDB0001522	10111	471-29-4	Organic nitrogen compounds	Guanidines
meta_19	Malonic acid	120420	171310	173280	222410	240250	206790	155003	223150	1.43965	0.525715	0.0385189	1.79765	up	--	C00383	Metabolic pathways(ko01100);;Fatty acid biosynthesis(ko00061);;Pyrimidine metabolism(ko00240);;Fatty acid metabolism(ko01212);;beta-Alanine metabolism(ko00410)	--	--	--	--	--
meta_24	Cytosine	10481000	11614000	8834200	6012100	6550600	8495900	1.03097e+07	7.01953e+06	0.680865	-0.55456	0.0410381	1.77191	down	Diazines	C00380	Metabolic pathways(ko01100);;Pyrimidine metabolism(ko00240)	HMDB0000630	597	71-30-7	Organoheterocyclic compounds	Pyrimidines and pyrimidine derivatives
meta_46	4-Hydroxybenzaldehyde	65686	94382	101900	157110	200620	195190	87322.7	184307	2.11064	1.07768	0.00599189	1.94797	up	Organooxygen compounds	C00633	Metabolic pathways(ko01100)	HMDB0011718	126	123-08-0	Organic oxygen compounds	Carbonyl compounds
meta_105	Histidinol	15379000	14637000	14564000	14220000	13594000	13885000	14860000	1.38997e+07	0.935375	-0.0963838	0.0450497	1.71213	down	Organonitrogen compounds	C00860	Biosynthesis of secondary metabolites(ko01110);;Biosynthesis of amino acids(ko01230);;Metabolic pathways(ko01100);;Histidine metabolism(ko00340)	HMDB0003431	165271	4836-52-6	Organic nitrogen compounds	Amines
meta_110	Stachydrine	149160	128760	158720	102650	95874	93827	145547	97450.3	0.669547	-0.578743	0.0242735	1.94899	down	Carboxylic acids and derivatives	--	--	HMDB0004827	115244	471-87-4	Organic acids and derivatives	Amino acids, peptides, and analogues
meta_126	D-Arabinono-1,4-lactone	496040	499130	475530	407930	424110	424640	490233	418893	0.854477	-0.226886	0.00207906	2.05252	down	--	--	--	--	--	--	--	--
meta_139	2(3H)-Benzothiazolone	113190	78186	99370	158530	168010	138600	96915.3	155047	1.59982	0.677906	0.0128636	1.92799	up	--	--	--	--	--	--	--	--
meta_219	Erythorbic Acid; Isoascorbic Acid	380260	403620	455720	680750	592270	600570	413200	624530	1.51145	0.595931	0.00492169	2.01306	up	--	--	--	--	--	--	--	--
meta_231	L-Glucose	22736000	24138000	23187000	25630000	24890000	24723000	2.33537e+07	25081000	1.07396	0.102946	0.0316687	1.83039	up	Organooxygen compounds	C00267	Biosynthesis of secondary metabolites(ko01110);;Fructose and mannose metabolism(ko00051);;Metabolic pathways(ko01100);;Carbon metabolism(ko01200);;Galactose metabolism(ko00052);;Amino sugar and nucleotide sugar metabolism(ko00520);;Glycolysis / Gluconeogenesis(ko00010)	HMDB0003345	79025	492-62-6	Organic oxygen compounds	Carbohydrates and carbohydrate conjugates
meta_232	D-Fructose	24500000	24342000	23758000	24957000	25293000	26018000	24200000	2.54227e+07	1.05052	0.0711083	0.0387334	1.76168	up	--	C00095	Starch and sucrose metabolism(ko00500);;Galactose metabolism(ko00052);;Metabolic pathways(ko01100);;Fructose and mannose metabolism(ko00051);;Biosynthesis of secondary metabolites(ko01110);;ABC transporters(ko02010)	--	--	--	--	--
meta_238	Candicine	138660	119730	123440	236810	211020	204140	127277	217323	1.70749	0.771875	0.00337236	2.06429	up	--	--	--	--	--	--	--	--
meta_251	3-Phospho-D-glyceric acid	290350	375120	274500	463670	414250	434500	313323	437473	1.39624	0.481543	0.0406055	1.84667	up	Organooxygen compounds	C00197	Metabolic pathways(ko01100);;Glycerolipid metabolism(ko00561);;Glycine, serine and threonine metabolism(ko00260);;Pentose phosphate pathway(ko00030);;Glyoxylate and dicarboxylate metabolism(ko00630);;Glycolysis / Gluconeogenesis(ko00010);;Carbon fixation in photosynthetic organisms(ko00710);;Carbon metabolism(ko01200);;Cysteine and methionine metabolism(ko00270);;Biosynthesis of secondary metabol…	HMDB0060180	439183	3443-58-1	Organic oxygen compounds	Carbohydrates and carbohydrate conjugates
meta_303	Ferulic acid methyl ester	3023.3	4232.9	2474.9	5113.3	6362.4	6233.3	3243.7	5903	1.81984	0.863808	0.0174159	1.85695	up	--	--	--	--	--	--	--	--
meta_305	D-Saccharic acid	282960	286340	335910	428050	418970	468660	301737	438560	1.45345	0.539484	0.00413198	1.99181	up	Organooxygen compounds	C00818	Ascorbate and aldarate metabolism(ko00053);;Metabolic pathways(ko01100)	HMDB0000663	33037	87-73-0	Organic oxygen compounds	Carbohydrates and carbohydrate conjugates
meta_353	L-Isoleucyl-L-Aspartate	46056	36878	60278	76143	92072	80680	47737.3	82965	1.73795	0.797385	0.0167657	1.89132	up	Carboxylic acids and derivatives	--	--	HMDB0028903	14304554	_	Organic acids and derivatives	Amino acids, peptides, and analogues
meta_382	Caffeoylcholine	24019	20179	24565	40852	31232	35527	22921	35870.3	1.56495	0.646121	0.0263321	1.93935	up	--	--	--	--	--	--	--	--
meta_441	Trans dehydrorosinone	27700	37062	32361	63202	71097	53423	32374.3	62574	1.93283	0.950713	0.0132389	1.95594	up	--	--	--	--	--	--	--	--
meta_442	9,16-Dihydroxypalmitic acid	552040	662830	654580	1251400	1530500	1157000	623150	1.31297e+06	2.10698	1.07518	0.017917	1.97677	up	--	--	--	--	--	--	--	--
meta_443	10,16-Dihydroxypalmitic acid	10545	11701	13255	21021	24651	18976	11833.7	21549.3	1.82102	0.864746	0.0149308	1.95677	up	--	--	--	--	--	--	--	--
meta_448	4-Oxo-9Z,11Z,13E,15E-Octadecatetraenoic Acid	3477.1	2647.4	3145.2	4818.7	4434.1	4690.3	3089.9	4647.7	1.50416	0.588957	0.0115911	2.01673	up	--	--	--	--	--	--	--	--
meta_467	15(R)-Hydroxylinoleic Acid	31421	27809	29987	19681	22939	24734	29739	22451.3	0.754946	-0.405555	0.0194623	1.90262	down	--	--	--	--	--	--	--	--
meta_515	13(s)-hydroperoxy-(9z,11e,15z)-octadecatrienoic acid	272140	273360	274980	268890	264110	264230	273493	265743	0.971663	-0.0414722	0.0219848	1.88633	down	--	--	--	--	--	--	--	--
meta_538	5-(2-Hydroxyethyl)-2-O-glucosylphenol	250590	297040	222680	380110	517960	441760	256770	446610	1.73934	0.798539	0.0235163	1.86363	up	--	--	--	--	--	--	--	--
meta_557	Androsin	399500	455190	326150	716210	593980	727440	393613	679210	1.72558	0.787079	0.00767785	1.96884	up	--	--	--	--	--	--	--	--
meta_591	D-Fructose-1,6-biphosphate	20998	27853	26725	43662	51499	48950	25192	48037	1.90684	0.93118	0.0019371	2.00568	up	--	--	--	--	--	--	--	--
meta_637	glucoacetosyringone	25489	19061	14783	32969	29928	35798	19777.7	32898.3	1.66341	0.734142	0.0325099	1.87066	up	--	--	--	--	--	--	--	--
meta_664	Icariside B2	463660	401780	487350	346020	346700	304390	450930	332370	0.737077	-0.440113	0.0250017	1.8741	down	--	--	--	--	--	--	--	--
meta_719	Calycosin-7-O-glucoside	34012	30114	37881	18994	18394	15722	34002.3	17703.3	0.520651	-0.941613	0.00887764	2.0067	down	--	--	--	--	--	--	--	--
meta_756	Chrysoeriol-5-O-glucoside	40468	39314	36233	19995	12535	21224	38671.7	17918	0.463337	-1.10987	0.00743436	2.00915	down	--	--	--	--	--	--	--	--
meta_765	Rhodiolgin	938350	863120	976020	2195400	1509000	1728400	925830	1.81093e+06	1.95601	0.967914	0.0452604	1.95022	up	--	--	--	--	--	--	--	--
meta_832	Quercetin-3-O-(6''-acetyl)galactoside	5788	6437	4507	20898	23160	14806	5577.33	19621.3	3.51805	1.81478	0.0253501	1.98057	up	--	--	--	--	--	--	--	--
meta_835	LysoPC 17:0	92989	92636	90260	63065	78093	74369	91961.7	71842.3	0.78122	-0.356198	0.04271	1.95191	down	--	--	--	--	--	--	--	--
meta_879	Quercetin-7-O-(6''-malonyl)glucoside	59452	41578	43172	75116	79230	67171	48067.3	73839	1.53616	0.619326	0.025801	1.88454	up	--	--	--	--	--	--	--	--
meta_881	Betanin (Betanidin-5-O-glucoside)	47112	36908	51883	85172	74640	88623	45301	82811.7	1.82803	0.870291	0.00357259	2.01758	up	--	--	--	--	--	--	--	--
meta_914	Quercetin-3-O-neohesperidoside	3756900	3821900	3187600	4813300	5121500	4880300	3588800	4.93837e+06	1.37605	0.460532	0.0106278	1.99158	up	--	--	--	--	--	--	--	--
meta_987	Quercetin-3-O-sophoroside-7-O-rhamnoside	1315400	1927800	1724900	3143700	2953200	2239900	1.65603e+06	2.77893e+06	1.67807	0.7468	0.0338952	1.82485	up	--	--	--	--	--	--	--	--
meta_995	Quercetin-3-O-(6''-feruloyl)glucoside-7-O-rutinoside	82542	82146	51792	137360	173870	177310	72160	162847	2.25674	1.17424	0.00594882	1.95949	up	--	--	--	--	--	--	--	--
