# Supplementary material for: Transcriptomic, metabolomic, and ATAC-seq analysis reveal the regulatory mechanism of senescence of post-harvest tomato fruit
Source: Front Plant Sci. 2023 Mar 8;14:1142913. doi: 10.3389/fpls.2023.1142913 (PMC10032333; doi:10.3389/fpls.2023.1142913)
Supplement: Supplementary file 4 [file Table_3.xlsx]

## Sheet: Appendix.6DAMs of J21 vs Y21
#ID	name	HSV1S3-1	HSV1S3-2	HSV1S3-3	HSV2S3-1	HSV2S3-2	HSV2S3-3	HSV1S3_Mean	HSV2S3_Mean	Fold_change	log2FC	Pvalue	VIP	regulated	HMDB_taxonomy	KEGG_annotation	KEGG_pathway_annotation	HMDB_ID	pubchem_id	CAS	HMDB_super_class	HMDB_sub_class
meta_1	1-Methylguanidine	71420	64053	68596	73015	79896	81950	68023	78287	1.15089	0.20275	0.0436121	1.56565	up	Organonitrogen compounds	--	--	HMDB0001522	10111	471-29-4	Organic nitrogen compounds	Guanidines
meta_8	L-Azetidine-2-carboxylic acid	56287	65903	71109	22037	25871	47118	64433	31675.3	0.491601	-1.02444	0.0325958	1.65869	down	Carboxylic acids and derivatives	--	--	HMDB0029615	17288	2133-34-8	Organic acids and derivatives	Amino acids, peptides, and analogues
meta_21	L-Serine	6210700	3940100	4194400	7725700	7385900	9113000	4.78173e+06	8.07487e+06	1.68869	0.755905	0.0243193	1.66003	up	Carboxylic acids and derivatives	C00065	Sphingolipid metabolism(ko00600);;Aminoacyl-tRNA biosynthesis(ko00970);;Monobactam biosynthesis(ko00261);;Biosynthesis of secondary metabolites(ko01110);;Biosynthesis of amino acids(ko01230);;Cysteine and methionine metabolism(ko00270);;Carbon metabolism(ko01200);;ABC transporters(ko02010);;Cyanoamino acid metabolism(ko00460);;Glycine, serine and threonine metabolism(ko00260);;Glyoxylate and dica…	HMDB0000187	5951	56-45-1	Organic acids and derivatives	Amino acids, peptides, and analogues
meta_32	L-Valine	2416800	2051200	2143500	2728500	2591700	3170000	2.20383e+06	2.83007e+06	1.28416	0.360821	0.0481474	1.57396	up	Carboxylic acids and derivatives	C00183	ABC transporters(ko02010);;Glucosinolate biosynthesis(ko00966);;Biosynthesis of amino acids(ko01230);;Valine, leucine and isoleucine degradation(ko00280);;Biosynthesis of secondary metabolites(ko01110);;Pantothenate and CoA biosynthesis(ko00770);;Valine, leucine and isoleucine biosynthesis(ko00290);;Aminoacyl-tRNA biosynthesis(ko00970);;2-Oxocarboxylic acid metabolism(ko01210);;Metabolic pathways…	HMDB0000883	6287	72-18-4	Organic acids and derivatives	Amino acids, peptides, and analogues
meta_35	Methylmalonic acid	3313100	3435000	1697600	7404600	4590800	5498200	2.81523e+06	5831200	2.0713	1.05054	0.0465962	1.57183	up	Carboxylic acids and derivatives	C02170	Valine, leucine and isoleucine degradation(ko00280);;Metabolic pathways(ko01100);;Pyrimidine metabolism(ko00240);;Propanoate metabolism(ko00640)	HMDB0000202	487	516-05-2	Organic acids and derivatives	Dicarboxylic acids and derivatives
meta_36	Acetoxyacetic acid	47822	53802	60268	22813	36223	27447	53964	28827.7	0.534202	-0.904543	0.00936225	1.73674	down	--	--	--	--	--	--	--	--
meta_38	Aminomalonic acid	109610	119090	77218	221080	142770	198500	101973	187450	1.83824	0.878323	0.0463861	1.60098	up	--	--	--	--	--	--	--	--
meta_39	L-Homoserine	3136900	3586700	4117800	4459200	5512900	4695400	3613800	4.88917e+06	1.35292	0.436072	0.0411655	1.56038	up	Carboxylic acids and derivatives	C00263	Biosynthesis of secondary metabolites(ko01110);;Biosynthesis of amino acids(ko01230);;Lysine biosynthesis(ko00300);;Metabolic pathways(ko01100);;Cysteine and methionine metabolism(ko00270);;Sulfur metabolism(ko00920);;Glycine, serine and threonine metabolism(ko00260)	HMDB0000719	12647	672-15-1	Organic acids and derivatives	Amino acids, peptides, and analogues
meta_49	2-Phenylethanol	4359900	4613900	4614000	3744500	3586100	4136500	4.52927e+06	3.82237e+06	0.843926	-0.244811	0.0311996	1.67525	down	Benzene and substituted derivatives	C05853	Phenylalanine metabolism(ko00360)	HMDB0033944	6054	1960-12-08	Benzenoids	_
meta_50	Isonicotinic acid	106660	110270	79083	145530	144120	156830	98671	148827	1.50831	0.592935	0.0237517	1.74007	up	Carboxylic acids and derivatives	--	--	HMDB0041912	160607	2015-20-5	Organic acids and derivatives	Amino acids, peptides, and analogues
meta_79	L-Asparagine	10438000	12391000	13316000	20429000	21275000	17114000	1.20483e+07	19606000	1.62728	0.702462	0.0109804	1.74304	up	Carboxylic acids and derivatives	C00152	Metabolic pathways(ko01100);;Biosynthesis of amino acids(ko01230);;Biosynthesis of secondary metabolites(ko01110);;Alanine, aspartate and glutamate metabolism(ko00250);;Aminoacyl-tRNA biosynthesis(ko00970);;Cyanoamino acid metabolism(ko00460)	HMDB0000168	6267	70-47-3	Organic acids and derivatives	Amino acids, peptides, and analogues
meta_112	Valproic Acid	365220	394040	362090	315860	322080	325230	373783	321057	0.858938	-0.219374	0.0283217	1.74577	down	Organooxygen compounds	--	--	HMDB0000901	88111	60113-83-9	Organic oxygen compounds	Carbohydrates and carbohydrate conjugates
meta_121	L-Glutamic acid	2655900	2814900	2140300	1782900	1487600	2084900	2.53703e+06	1.78513e+06	0.70363	-0.507111	0.0494189	1.52969	down	Carboxylic acids and derivatives	C00025	Biosynthesis of amino acids(ko01230);;Porphyrin and chlorophyll metabolism(ko00860);;Glutathione metabolism(ko00480);;2-Oxocarboxylic acid metabolism(ko01210);;Carbapenem biosynthesis(ko00332);;C5-Branched dibasic acid metabolism(ko00660);;Cyanoamino acid metabolism(ko00460);;Nitrogen metabolism(ko00910);;Glyoxylate and dicarboxylate metabolism(ko00630);;Biosynthesis of secondary metabolites(ko01…	HMDB0000148	33032	56-86-0	Organic acids and derivatives	Amino acids, peptides, and analogues
meta_122	O-Acetylserine	595710	657030	663040	1313300	1497100	1488500	638593	1.43297e+06	2.24394	1.16604	0.00253826	1.8592	up	Carboxylic acids and derivatives	C00979	Biosynthesis of amino acids(ko01230);;Biosynthesis of secondary metabolites(ko01110);;Cysteine and methionine metabolism(ko00270);;Carbon metabolism(ko01200);;Zeatin biosynthesis(ko00908);;Sulfur metabolism(ko00920);;Sulfur relay system(ko04122);;Metabolic pathways(ko01100)	HMDB0003011	99478	5147-00-2	Organic acids and derivatives	Amino acids, peptides, and analogues
meta_140	Guanine	149440	254780	237880	612390	474260	504870	214033	530507	2.47862	1.30954	0.00477463	1.78063	up	Imidazopyrimidines	C00242	Purine metabolism(ko00230);;Metabolic pathways(ko01100)	HMDB0000132	764	73-40-5	Organoheterocyclic compounds	Purines and purine derivatives
meta_142	8-Azaguanine	13069	23801	27787	67567	42003	47073	21552.3	52214.3	2.42268	1.2766	0.0388323	1.61758	up	--	--	--	--	--	--	--	--
meta_163	S-Allyl-L-cysteine	125170	107190	128380	147850	176020	169190	120247	164353	1.3668	0.450804	0.0166811	1.69307	up	--	--	--	--	--	--	--	--
meta_164	DL-2-Aminoadipic acid	312150	279690	251040	394510	415470	380350	280960	396777	1.41222	0.497962	0.009041	1.78332	up	--	--	--	--	--	--	--	--
meta_174	2-Hydroxycinnamic acid*	110130	80858	69551	128570	158280	122150	86846.3	136333	1.56982	0.650601	0.03984	1.5795	up	--	--	--	--	--	--	--	--
meta_185	Terephthalic acid	562910	628160	699820	418240	464520	375240	630297	419333	0.665295	-0.587934	0.0155286	1.7245	down	Benzene and substituted derivatives	C06337	Metabolic pathways(ko01100)	HMDB0002428	7489	100-21-0	Benzenoids	Benzoic acids and derivatives
meta_208	Cis-Aconitic acid	12879	11876	12603	10068	7880.8	8632.6	12452.7	8860.47	0.711532	-0.491	0.0169952	1.75417	down	Carboxylic acids and derivatives	C00417	Metabolic pathways(ko01100);;2-Oxocarboxylic acid metabolism(ko01210);;Biosynthesis of secondary metabolites(ko01110);;C5-Branched dibasic acid metabolism(ko00660);;Citrate cycle (TCA cycle)(ko00020);;Glyoxylate and dicarboxylate metabolism(ko00630)	HMDB0000072	643757	585-84-2	Organic acids and derivatives	Tricarboxylic acids and derivatives
meta_218	L-Citrulline	270380	271720	259080	329840	333210	374800	267060	345950	1.2954	0.3734	0.0251209	1.76102	up	Carboxylic acids and derivatives	C00327	Metabolic pathways(ko01100);;Biosynthesis of secondary metabolites(ko01110);;Biosynthesis of amino acids(ko01230);;Arginine biosynthesis(ko00220)	HMDB0000904	9750	372-75-8	Organic acids and derivatives	Amino acids, peptides, and analogues
meta_222	2-Isopropylmalic Acid	2693500	2472300	1798900	4131600	5031200	6702600	2.32157e+06	5.28847e+06	2.27797	1.18775	0.0460521	1.66089	up	Fatty Acyls	C02504	Pyruvate metabolism(ko00620);;Valine, leucine and isoleucine biosynthesis(ko00290);;Biosynthesis of amino acids(ko01230);;Biosynthesis of secondary metabolites(ko01110);;Metabolic pathways(ko01100);;2-Oxocarboxylic acid metabolism(ko01210)	HMDB0000402	5280523	49601-06-1	Lipids and lipid-like molecules	Fatty acids and conjugates
meta_261	N-Glycyl-L-leucine*	51396	47861	60782	68601	70802	63639	53346.3	67680.7	1.2687	0.343355	0.0448801	1.59767	up	--	--	--	--	--	--	--	--
meta_276	D-Galacturonic acid	3791200	3494800	3751000	5389700	5122400	4492500	3679000	5.00153e+06	1.35948	0.443057	0.0275801	1.73215	up	--	C00333	ABC transporters(ko02010);;Metabolic pathways(ko01100);;Ascorbate and aldarate metabolism(ko00053);;Amino sugar and nucleotide sugar metabolism(ko00520);;Pentose and glucuronate interconversions(ko00040)	--	--	--	--	--
meta_277	D-Glucoronic acid	3948700	3421800	4017600	4857600	5591700	5131500	3.79603e+06	5193600	1.36817	0.452242	0.00837594	1.7441	up	--	--	--	--	--	--	--	--
meta_285	D-Erythrose-4-phosphate	918030	715140	984000	576200	454210	617340	872390	549250	0.629592	-0.66751	0.0363613	1.63131	down	Organooxygen compounds	C00279	Carbon metabolism(ko01200);;Biosynthesis of secondary metabolites(ko01110);;Biosynthesis of amino acids(ko01230);;Biosynthesis of various secondary metabolites - part 2(ko00998);;Vitamin B6 metabolism(ko00750);;Metabolic pathways(ko01100);;Pentose phosphate pathway(ko00030);;Phenylalanine, tyrosine and tryptophan biosynthesis(ko00400);;Carbon fixation in photosynthetic organisms(ko00710)	HMDB0001321	122357	585-18-2	Organic oxygen compounds	Carbohydrates and carbohydrate conjugates
meta_286	Dodecanoic acid (Lauric acid)	197120	166740	160590	102550	99922	129130	174817	110534	0.632285	-0.661353	0.0127467	1.70856	down	--	--	--	--	--	--	--	--
meta_310	N-Acetyl-L-Arginine	33518	22019	18429	47305	46603	64998	24655.3	52968.7	2.14837	1.10324	0.0226283	1.66582	up	Carboxylic acids and derivatives	--	--	HMDB0004620	67427	155-84-0	Organic acids and derivatives	Amino acids, peptides, and analogues
meta_312	12-Hydroxydodecanoic acid	6939.2	7229.5	7203.6	8383.1	7706	8542.2	7124.1	8210.43	1.15249	0.204751	0.0389413	1.67713	up	Hydroxy acids and derivatives	--	--	HMDB0002059	79034	505-95-3	Organic acids and derivatives	Medium-chain hydroxy acids and derivatives
meta_324	Solatuberenol A	309170	286790	390400	427450	487980	438150	328787	451193	1.3723	0.456594	0.0392353	1.61005	up	--	--	--	--	--	--	--	--
meta_326	Myristoleic acid	2905.2	2296.7	2392.5	1757.1	1608.3	1984.7	2531.47	1783.37	0.70448	-0.50537	0.0375869	1.62176	down	Fatty Acyls	--	--	HMDB0002000	5281119	544-64-9	Lipids and lipid-like molecules	Fatty acids and conjugates
meta_334	Mucic acid Dimethyl Ester	145080	132270	140210	161040	168190	149610	139187	159613	1.14676	0.19756	0.0422219	1.587	up	--	--	--	--	--	--	--	--
meta_360	1-O-Caffeoylglycerol	9	5168	7343.2	12105	20476	14548	4173.4	15709.7	3.76424	1.91236	0.0257694	1.63093	up	--	--	--	--	--	--	--	--
meta_391	Baicalein	108500	58481	128550	9394.9	34743	11376	98510.3	18504.6	0.187845	-2.41239	0.0470584	1.64669	down	--	--	--	--	--	--	--	--
meta_392	1-Octadecanol	18241	18181	18407	17416	17448	17741	18276.3	17535	0.959438	-0.0597392	0.00617615	1.79008	down	Fatty Acyls	--	--	HMDB0002350	8221	112-92-5	Lipids and lipid-like molecules	Fatty alcohols
meta_415	p-Coumaroylmalic acid	11448	15702	15703	26654	28490	33456	14284.3	29533.3	2.06753	1.04791	0.00507355	1.78776	up	--	--	--	--	--	--	--	--
meta_431	Acacetin	13701	16291	18217	9	9	9	16069.7	9	0.000560061	-10.8021	0.00657084	1.86175	down	Flavonoids	C01470	Flavone and flavonol biosynthesis(ko00944)	HMDB0132457	5280442	_	Phenylpropanoids and polyketides	O-methylated flavonoids
meta_457	17-Hydroxylinolenic acid	1821500	2536900	1963300	1001300	957560	1168000	2.10723e+06	1.04229e+06	0.494623	-1.0156	0.0313958	1.73123	down	Fatty Acyls	C16346	alpha-Linolenic acid metabolism(ko00592)	HMDB0011108	10708957	_	Lipids and lipid-like molecules	Lineolic acids and derivatives
meta_502	1-Monomyristin	279310	290530	296480	339220	329470	346640	288773	338443	1.172	0.228977	0.0021696	1.80559	up	Glycerolipids	--	--	HMDB0011561	10957631	_	Lipids and lipid-like molecules	Monoradylglycerols
meta_511	L-Glutamic acid-O-glycoside	693070	662310	555760	358820	327090	384010	637047	356640	0.559833	-0.836931	0.0122143	1.78845	down	--	--	--	--	--	--	--	--
meta_548	Phenylpropionic acid-O-尾-D-glucopyranoside	25958000	30642000	30626000	38646000	35873000	34730000	2.90753e+07	3.64163e+07	1.25248	0.32479	0.0224759	1.65687	up	--	--	--	--	--	--	--	--
meta_554	N-benzoyl-2-aminoethyl-尾-D-glucopyranoside	2642800	2368700	2371500	1695900	1798000	1918100	2461000	1804000	0.733035	-0.448045	0.00571292	1.77897	down	--	--	--	--	--	--	--	--
meta_556	5-Hydroxy-3,7,4'-trimethoxyflavone	1465	1719.3	1030.2	428.64	285.27	331.02	1404.83	348.31	0.247937	-2.01196	0.029955	1.74924	down	--	--	--	--	--	--	--	--
meta_565	Tricin (5,7,4'-Trihydroxy-3',5'-dimethoxyflavone)	1230.7	733.95	1052.7	1468.4	1945	1705.3	1005.78	1706.23	1.69642	0.762495	0.0250083	1.63879	up	--	--	--	--	--	--	--	--
meta_607	D-Maltose	445740	406980	420230	691720	672430	558840	424317	640997	1.51066	0.595176	0.0276882	1.7518	up	--	--	--	--	--	--	--	--
meta_649	Chlorogenic acid methyl ester	1209300	977280	887760	1706200	2076700	1674200	1024780	1.81903e+06	1.77505	0.827858	0.00961322	1.75215	up	--	--	--	--	--	--	--	--
meta_650	1-O-Feruloylquinic acid	157280	150270	127740	265050	315680	388290	145097	323007	2.22615	1.15455	0.0318685	1.7418	up	--	--	--	--	--	--	--	--
meta_665	Majoroside	664050	401930	551080	954980	867340	857340	539020	893220	1.65712	0.728677	0.0293053	1.70969	up	--	--	--	--	--	--	--	--
meta_690	Asperulosidic acid	254320	344100	316560	206070	185000	230150	304993	207073	0.678944	-0.558636	0.0474122	1.61803	down	--	--	--	--	--	--	--	--
meta_691	Benzyl-(2''-O-glucosyl)glucoside	118510	109390	128190	95077	75122	79844	118697	83347.7	0.70219	-0.510066	0.0123424	1.71791	down	--	--	--	--	--	--	--	--
meta_712	(1'R,3R,5R,8'S)-dihydrosafflower-D-尾-D-glucopyranoside	694300	585450	610980	468460	512300	462780	630243	481180	0.763483	-0.389332	0.0287933	1.68549	down	--	--	--	--	--	--	--	--
meta_729	Dunalianoside C	155130	169610	102230	449210	385600	569740	142323	468183	3.28958	1.7179	0.0165914	1.77526	up	--	--	--	--	--	--	--	--
meta_735	Dihydromarein	38021	54789	48661	84550	91916	95248	47157	90571.3	1.92063	0.941583	0.00315248	1.81689	up	--	--	--	--	--	--	--	--
meta_737	LysoPE 16:0	7199900	6712300	5519100	10428000	7821500	9355100	6477100	9.20153e+06	1.42063	0.506526	0.0477262	1.57037	up	--	--	--	--	--	--	--	--
meta_772	Isorhamnetin-3-O-gallate	42194	40562	24342	100540	73243	94820	35699.3	89534.3	2.50801	1.32654	0.00829621	1.76507	up	--	--	--	--	--	--	--	--
meta_824	1-O-Caffeoyl-(6-O-glucosyl)-尾-D-glucose	1005700	959530	995940	606070	385970	622920	987057	538320	0.545379	-0.874669	0.0245796	1.78224	down	--	--	--	--	--	--	--	--
meta_850	6'-O-Feruloyl-D-sucrose	211880	136490	194580	70147	57816	124140	180983	84034.3	0.464321	-1.10681	0.034418	1.5942	down	--	--	--	--	--	--	--	--
meta_872	1-Hydroxypinoresinol-1-O-Glucoside	23411	27072	30000	18283	10728	11354	26827.7	13455	0.501534	-0.995579	0.013771	1.71755	down	--	--	--	--	--	--	--	--
meta_885	Kaempferol-3-O-sambubioside	31714	51400	35982	79286	64108	68981	39698.7	70791.7	1.78323	0.834489	0.0165181	1.69544	up	--	--	--	--	--	--	--	--
meta_886	Quercetin-3-O-rhamnosyl(1鈫?)arabinoside	8550.5	9412	7614.8	11724	16586	15161	8525.77	14490.3	1.69959	0.765189	0.0412761	1.68005	up	--	--	--	--	--	--	--	--
meta_904	Esculeogenin B-O-glucoside	1066900	1116800	1025200	1359300	1246400	1404200	1.06963e+06	1.33663e+06	1.24962	0.321487	0.0139918	1.74602	up	--	--	--	--	--	--	--	--
meta_908	Quercetin-3-O-(2''-O-rhamnosyl)galactoside	75431	52338	88674	105110	104090	136360	72147.7	115187	1.59654	0.674949	0.0454688	1.53863	up	--	--	--	--	--	--	--	--
meta_916	Quercetin-3-O-robinobioside	197080	182050	158200	123580	121570	132720	179110	125957	0.703236	-0.507918	0.0335032	1.71231	down	--	--	--	--	--	--	--	--
meta_926	Oxiglutatione	57897	73345	69832	55735	42768	44908	67024.7	47803.7	0.713225	-0.487571	0.0366575	1.59254	down	Carboxylic acids and derivatives	C00127	Metabolic pathways(ko01100);;Glutathione metabolism(ko00480)	HMDB0011691	65359	15718-51-1	Organic acids and derivatives	Amino acids, peptides, and analogues
meta_937	Cannabisin F	185130	121340	176030	2325.6	1334.4	3259.3	160833	2306.43	0.0143405	-6.12376	0.0153687	1.82663	down	--	--	--	--	--	--	--	--
meta_945	Hesperetin-5,7-di-O-glucoside	19621	33845	31533	76469	67186	76521	28333	73392	2.59034	1.37314	0.00176642	1.82752	up	--	--	--	--	--	--	--	--
meta_947	Esculeogenin A-27-O-(6''-acetyl)rhamnoside	96490	133970	128060	73306	83740	61486	119507	72844	0.609539	-0.714209	0.0368761	1.6404	down	--	--	--	--	--	--	--	--
meta_958	3,4,5-Tricaffeoylquinic acid	68595	101600	111510	142870	153230	170960	93901.7	155687	1.65798	0.729423	0.0219753	1.67928	up	--	--	--	--	--	--	--	--
meta_964	Pinoresinol-4,4'-O-di-O-glucoside	117890	80586	82133	50567	63852	31291	93536.3	48570	0.519263	-0.945461	0.0467192	1.54378	down	--	--	--	--	--	--	--	--
meta_970	Kaempferol-3-O-(2-O-Xylosyl-6-O-Rhamnosyl)Glucoside	2547900	3168100	2974300	3639700	4048200	3366100	2.89677e+06	3.68467e+06	1.27199	0.347091	0.0435923	1.55231	up	--	--	--	--	--	--	--	--
meta_989	Riboflavin 5'-Adenosine Diphosphate	351210	331460	365490	210890	200540	246240	349387	219223	0.627452	-0.672423	0.00232431	1.82475	down	Flavin nucleotides	C00016	Biosynthesis of secondary metabolites(ko01110);;Metabolic pathways(ko01100);;Riboflavin metabolism(ko00740)	HMDB0001248	643975	146-14-5	Nucleosides, nucleotides, and analogues	_
