# Supplementary material for: Transcriptomic, metabolomic, and ATAC-seq analysis reveal the regulatory mechanism of senescence of post-harvest tomato fruit
Source: Front Plant Sci. 2023 Mar 8;14:1142913. doi: 10.3389/fpls.2023.1142913 (PMC10032333; doi:10.3389/fpls.2023.1142913)
Supplement: Supplementary file 5 [file Table_4.xlsx]

## Sheet: Appendix.1 DEGs of J7 vs Y7
#ID	HSV1S1-1_Count	HSV1S1-2_Count	HSV1S1-3_Count	HSV2S1-1_Count	HSV2S1-2_Count	HSV2S1-3_Count	HSV1S1-1_FPKM	HSV1S1-2_FPKM	HSV1S1-3_FPKM	HSV2S1-1_FPKM	HSV2S1-2_FPKM	HSV2S1-3_FPKM	FDR	log2FC	regulated	COG_class	COG_class_annotation	GO_annotation	KEGG_annotation	KEGG_pathway_annotation	KOG_class	KOG_class_annotation	Pfam_annotation	Swiss-Prot_annotation	eggNOG_class	eggNOG_class_annotation	NR_annotation
Solyc04g076880.3	74718	82989	70058	172254	112467	95453	708.516	774.587	660.627	1639.42	1135.54	935.258	0.00250625	0.778632	up	[C]	Energy production and conversion	Molecular Function: phosphoenolpyruvate carboxykinase (ATP) activity (GO:0004612);; Molecular Function: ATP binding (GO:0005524);; Biological Process: gluconeogenesis (GO:0006094);;	K01610|0.0e+00|sly:543812|K01610 phosphoenolpyruvate carboxykinase (ATP) [EC:4.1.1.49] | (RefSeq) phosphoenolpyruvate carboxykinase	Glycolysis / Gluconeogenesis (ko00010);; Citrate cycle (TCA cycle) (ko00020);; Pyruvate metabolism (ko00620);; Carbon fixation in photosynthetic organisms (ko00710);; Carbon metabolism (ko01200)	--	--	Phosphoenolpyruvate carboxykinase	Phosphoenolpyruvate carboxykinase (ATP) 1 OS=Arabidopsis thaliana OX=3702 GN=PCK1 PE=1 SV=1	C	Energy production and conversion	phosphoenolpyruvate carboxykinase [Solanum lycopersicum]
Solanum_lycopersicum_newGene_1132	1160	1238	1284	2933	2393	2107	9.94306	7.39675	7.75458	17.8466	18.8087	17.1729	4.93461e-10	1.07572	up	--	--	--	K18195|4.7e-19|spen:107029989|K18195 rhamnogalacturonan endolyase [EC:4.2.2.23] | (RefSeq) uncharacterized protein LOC107029989	--	--	--	Domain of unknown function (DUF1985)	--	S	Function unknown	uncharacterized protein LOC104648659 isoform X1 [Solanum lycopersicum]
Solyc12g009220.2	38	15	70	553	128	48	1.20636	0.456115	2.22543	17.7589	4.35231	1.57308	0.0387124	0.950247	up	--	--	Cellular Component: nucleus (GO:0005634);; Biological Process: response to wounding (GO:0009611);; Biological Process: regulation of defense response (GO:0031347);; Biological Process: regulation of jasmonic acid mediated signaling pathway (GO:2000022);;	K13464|5.3e-123|sly:100134911|K13464 jasmonate ZIM domain-containing protein | (RefSeq) SlJAZ2; jasmonate ZIM-domain protein 2	Plant hormone signal transduction (ko04075)	--	--	tify domain	Protein TIFY 10A OS=Arabidopsis thaliana OX=3702 GN=TIFY10A PE=1 SV=1	S	Function unknown	jasmonate ZIM-domain protein 2 [Solanum lycopersicum]
Solyc05g051240.1	1738	1309	1527	4670	2999	2361	31.4184	23.2891	27.451	84.7415	57.7304	44.1119	0.000110124	1.07192	up	--	--	Molecular Function: aspartic-type endopeptidase activity (GO:0004190);;	K22683|2.9e-39|atr:18442347|K22683 aspartyl protease family protein [EC:3.4.23.-] | (RefSeq) aspartyl protease family protein 2	--	[O]	Posttranslational modification, protein turnover, chaperones	Xylanase inhibitor C-terminal	Aspartic proteinase PCS1 OS=Arabidopsis thaliana OX=3702 GN=PCS1 PE=2 SV=1	O	Posttranslational modification, protein turnover, chaperones	aspartic proteinase PCS1-like [Solanum lycopersicum]
Solyc06g060830.3	79	72	74	238	374	115	1.33271	1.20236	1.23828	4.04873	6.76619	2.01587	0.00205604	1.21147	up	--	--	Cellular Component: nucleus (GO:0005634);; Biological Process: regulation of transcription, DNA-templated (GO:0006355);; Molecular Function: sequence-specific DNA binding (GO:0043565);;	K09338|2.4e-162|sly:101249931|K09338 homeobox-leucine zipper protein | (RefSeq) homeobox-leucine zipper protein HAT4	--	[K]	Transcription	HD-ZIP protein N terminus	Homeobox-leucine zipper protein HAT4 OS=Arabidopsis thaliana OX=3702 GN=HAT4 PE=1 SV=1	K	Transcription	homeobox-leucine zipper protein HAT4 [Solanum lycopersicum]
Solyc08g008410.3	129	133	175	71	37	67	0.952344	0.961837	1.28026	0.519874	0.28699	0.504801	0.0286891	-0.886488	down	--	--	Biological Process: response to acid chemical (GO:0001101);; Molecular Function: molecular_function (GO:0003674);; Molecular Function: transcription factor activity, sequence-specific DNA binding (GO:0003700);; Molecular Function: protein binding (GO:0005515);; Cellular Component: cellular_component (GO:0005575);; Cellular Component: intracellular (GO:0005622);; Cellular Component: cell (GO:00056…	K14494|1.3e-15|pop:18106830|K14494 DELLA protein | (RefSeq) uncharacterized protein LOC18106830	Plant hormone signal transduction (ko04075)	--	--	RWP-RK domain	Protein NLP7 OS=Arabidopsis thaliana OX=3702 GN=NLP7 PE=1 SV=2	K	Transcription	protein NLP6-like isoform X1 [Solanum lycopersicum]
Solyc08g066250.4	4700	5242	2393	8807	8750	7618	71.7021	78.7176	36.3043	134.853	142.136	120.093	0.000783022	0.988695	up	[E]	Amino acid transport and metabolism	Molecular Function: carboxy-lyase activity (GO:0016831);; Biological Process: carboxylic acid metabolic process (GO:0019752);; Molecular Function: pyridoxal phosphate binding (GO:0030170);;	K22427|1.5e-241|sly:544085|K22427 phenylalanine decarboxylase [EC:4.1.1.53] | (RefSeq) hdc; histidine decarboxylase	Phenylalanine metabolism (ko00360)	[E]	Amino acid transport and metabolism	Pyridoxal-dependent decarboxylase conserved domain	Histidine decarboxylase OS=Solanum lycopersicum OX=4081 GN=HDC PE=2 SV=1	E	Amino acid transport and metabolism	histidine decarboxylase [Solanum lycopersicum]
Solyc08g016010.3	1601	1097	1492	733	853	817	17.3576	11.7008	16.0807	7.97297	9.846	9.14565	0.0390916	-0.59859	down	--	--	Molecular Function: ATP binding (GO:0005524);; Cellular Component: integral component of membrane (GO:0016021);; Molecular Function: hydrolase activity (GO:0016787);;	K14641|4.8e-274|sly:101262543|K14641 apyrase [EC:3.6.1.5] | (RefSeq) apyrase 2	Purine metabolism (ko00230);; Pyrimidine metabolism (ko00240)	[F]	Nucleotide transport and metabolism	GDA1/CD39 (nucleoside phosphatase) family	Probable apyrase 1 OS=Oryza sativa subsp. japonica OX=39947 GN=APY1 PE=3 SV=1	F	Nucleotide transport and metabolism	apyrase 2 [Solanum lycopersicum]
Solyc01g005430.3	903	918	1140	1613	1253	1669	10.5105	10.5225	13.2058	18.855	15.5404	20.0918	0.00211031	0.688249	up	--	--	Cellular Component: lytic vacuole (GO:0000323);; Molecular Function: protein binding (GO:0005515);; Cellular Component: cellular_component (GO:0005575);; Cellular Component: intracellular (GO:0005622);; Cellular Component: cell (GO:0005623);; Cellular Component: cytoplasm (GO:0005737);; Cellular Component: lysosome (GO:0005764);; Cellular Component: lysosomal membrane (GO:0005765);; Cellular Comp…	K14011|3.2e-251|sly:101251912|K14011 UBX domain-containing protein 6 | (RefSeq) plant UBX domain-containing protein 2	Protein processing in endoplasmic reticulum (ko04141)	[O]	Posttranslational modification, protein turnover, chaperones	PUB domain	Plant UBX domain-containing protein 2 OS=Arabidopsis thaliana OX=3702 GN=PUX2 PE=1 SV=2	O	Posttranslational modification, protein turnover, chaperones	plant UBX domain-containing protein 2 [Solanum lycopersicum]
Solyc07g006910.4	339	380	237	152	186	123	5.15787	5.67801	3.57609	2.30745	3.00677	1.93396	0.0395404	-0.745695	down	--	--	Cellular Component: integral component of membrane (GO:0016021);;	K15285|1.1e-33|ghi:107963028|K15285 solute carrier family 35, member E3 | (RefSeq) uncharacterized protein LOC107963028	--	[GE]	Carbohydrate transport and metabolism;; Amino acid transport and metabolism	Triose-phosphate Transporter family	Nucleotide-sugar uncharacterized transporter 2 OS=Arabidopsis thaliana OX=3702 GN=At5g55950 PE=2 SV=1	--	--	nucleotide-sugar uncharacterized transporter 2 isoform X1 [Solanum lycopersicum]
Solyc02g083670.4	143	113	165	79	40	57	0.773248	0.601068	0.884622	0.427581	0.226234	0.313943	0.0492281	-0.83389	down	[TK]	Signal transduction mechanisms;; Transcription	Molecular Function: phosphorelay sensor kinase activity (GO:0000155);; Cellular Component: integral component of membrane (GO:0016021);;	K19691|1.1e-28|ppp:112294252|K19691 osomolarity two-component system, sensor histidine kinase NIK1 [EC:2.7.13.3] | (RefSeq) uncharacterized protein LOC112294252	--	[T]	Signal transduction mechanisms	Histidine kinase-, DNA gyrase B-, and HSP90-like ATPase	Histidine kinase 1 OS=Arabidopsis thaliana OX=3702 GN=AHK1 PE=1 SV=2	T	Signal transduction mechanisms	histidine kinase 1 isoform X2 [Solanum lycopersicum]
Solyc09g031517.1	1364	886	1167	2237	1778	1659	15.1776	9.70699	12.9158	24.9923	21.0721	19.0785	0.00471022	0.762236	up	--	--	--	--	--	--	--	--	--	--	--	sialidase [Solanum lycopersicum]
Solyc02g083960.4	447	427	607	913	687	667	4.58934	4.31775	6.2011	9.40761	7.50636	7.07645	0.0259312	0.657831	up	--	--	Molecular Function: oxidoreductase activity (GO:0016491);;	K10767|1.2e-305|sly:101258324|K10767 mRNA N6-methyladenine demethylase [EC:1.14.11.53] | (RefSeq) uncharacterized protein LOC101258324	--	[S]	Function unknown	2OG-Fe(II) oxygenase superfamily	RNA demethylase ALKBH9B OS=Arabidopsis thaliana OX=3702 GN=ALKBH9B PE=1 SV=1	L	Replication, recombination and repair	uncharacterized protein LOC101258324 [Solanum lycopersicum]
Solyc03g120830.3	74	102	77	153	147	144	1.20937	1.65418	1.26272	2.52557	2.58234	2.44785	0.0153358	0.79899	up	--	--	Cellular Component: integral component of membrane (GO:0016021);;	--	--	--	--	--	--	--	--	uncharacterized protein LOC101259623 [Solanum lycopersicum]
Solyc01g108130.4	1286	1743	1447	7769	6482	2741	21.3763	28.5164	23.9095	129.615	114.725	47.065	1.34289e-07	1.60736	up	--	--	Molecular Function: DNA binding (GO:0003677);; Cellular Component: nucleus (GO:0005634);;	--	--	--	--	B3 DNA binding domain	B3 domain-containing protein Os03g0184500 OS=Oryza sativa subsp. japonica OX=39947 GN=Os03g0184500 PE=2 SV=1	K	Transcription	B3 domain-containing protein At5g42700 [Solanum lycopersicum]
Solyc07g007430.3	2899	2712	3035	4246	3769	4499	31.8859	29.3615	33.1995	46.8797	44.1473	51.1429	5.00358e-05	0.638007	up	--	--	Cellular Component: integral component of membrane (GO:0016021);; Molecular Function: protein-cysteine S-palmitoyltransferase activity (GO:0019706);;	K20032|0.0e+00|sly:101256985|K20032 palmitoyltransferase ZDHHC13/17 [EC:2.3.1.225] | (RefSeq) protein S-acyltransferase 24	--	[R]	General function prediction only	DHHC palmitoyltransferase	Protein S-acyltransferase 24 OS=Arabidopsis thaliana OX=3702 GN=PAT24 PE=2 SV=1	S	Function unknown	protein S-acyltransferase 24 [Solanum lycopersicum]
Solyc02g069930.1	1013	1270	689	504	442	593	25.6456	31.6243	17.3316	12.8061	11.9031	15.5005	0.029317	-0.697237	down	[I]	Lipid transport and metabolism	--	K01054|1.5e-186|sly:101259602|K01054 acylglycerol lipase [EC:3.1.1.23] | (RefSeq) caffeoylshikimate esterase	Glycerolipid metabolism (ko00561)	[I]	Lipid transport and metabolism	Serine aminopeptidase, S33	Caffeoylshikimate esterase OS=Arabidopsis thaliana OX=3702 GN=CSE PE=1 SV=1	I	Lipid transport and metabolism	caffeoylshikimate esterase-like [Solanum pennellii]
Solyc05g005700.4	1043	811	971	521	427	467	13.4355	10.2786	12.4319	6.73137	5.84626	6.21058	0.000229368	-0.796741	down	[C]	Energy production and conversion	Molecular Function: oxidoreductase activity, acting on the aldehyde or oxo group of donors, NAD or NADP as acceptor (GO:0016620);;	K00128|9.5e-234|sly:101254485|K00128 aldehyde dehydrogenase (NAD+) [EC:1.2.1.3] | (RefSeq) SlADH2B7d; aldehyde dehydrogenase family 2 member B7d	Glycolysis / Gluconeogenesis (ko00010);; Ascorbate and aldarate metabolism (ko00053);; Fatty acid degradation (ko00071);; Valine, leucine and isoleucine degradation (ko00280);; Lysine degradation (ko00310);; Arginine and proline metabolism (ko00330);; Histidine metabolism (ko00340);; Tryptophan metabolism (ko00380);; beta-Alanine metabolism (ko00410);; Glycerolipid metabolism (ko00561);; Pyruvate…	[C]	Energy production and conversion	Aldehyde dehydrogenase family	Aldehyde dehydrogenase family 2 member B7, mitochondrial OS=Arabidopsis thaliana OX=3702 GN=ALDH2B7 PE=1 SV=2	C	Energy production and conversion	aldehyde dehydrogenase family 2 member B7d [Solanum lycopersicum]
Solyc01g103140.3	4331	4816	2263	1732	1915	1940	36.3572	39.7958	18.8873	14.5856	17.1125	16.8278	0.0239192	-0.749283	down	[T]	Signal transduction mechanisms	Molecular Function: GTPase activity (GO:0003924);; Molecular Function: voltage-gated chloride channel activity (GO:0005247);; Molecular Function: GTP binding (GO:0005525);; Cellular Component: integral component of membrane (GO:0016021);;	K05016|0.0e+00|sly:101258791|K05016 chloride channel 7 | (RefSeq) chloride channel protein CLC-c	--	[P]	Inorganic ion transport and metabolism	Voltage gated chloride channel	Chloride channel protein CLC-c OS=Arabidopsis thaliana OX=3702 GN=CLC-C PE=1 SV=1	P	Inorganic ion transport and metabolism	chloride channel protein CLC-c [Solanum lycopersicum]
Solyc08g006350.3	220	274	153	521	1049	302	3.48834	4.27718	2.40535	8.30692	17.7442	4.95652	0.00552375	1.12336	up	[G]	Carbohydrate transport and metabolism	Molecular Function: UDP-glycosyltransferase activity (GO:0008194);;	K13691|9.8e-269|sly:101264036|K13691 pathogen-inducible salicylic acid glucosyltransferase [EC:2.4.1.-] | (RefSeq) gtsatom; UDP-xylose phenolic glycosyltransferase	--	[GC]	Carbohydrate transport and metabolism;; Energy production and conversion	UDP-glucoronosyl and UDP-glucosyl transferase	UDP-glycosyltransferase 74G1 OS=Stevia rebaudiana OX=55670 GN=UGT74G1 PE=1 SV=1	--	--	UDP-xylose phenolic glycosyltransferase [Solanum lycopersicum]
Solyc09g083050.3	1803	598	1209	358	448	487	23.209	7.56604	15.4698	4.62508	6.13935	6.4761	0.0112898	-0.992084	down	[Q]	Secondary metabolites biosynthesis, transport and catabolism	Biological Process: fatty acid biosynthetic process (GO:0006633);; Cellular Component: integral component of membrane (GO:0016021);; Molecular Function: transferase activity, transferring acyl groups other than amino-acyl groups (GO:0016747);;	K15397|8.1e-296|sly:101262858|K15397 3-ketoacyl-CoA synthase [EC:2.3.1.199] | (RefSeq) 3-ketoacyl-CoA synthase 20-like	Fatty acid elongation (ko00062);; Plant-pathogen interaction (ko04626)	--	--	FAE1/Type III polyketide synthase-like protein	3-ketoacyl-CoA synthase 20 OS=Arabidopsis thaliana OX=3702 GN=KCS20 PE=2 SV=1	I	Lipid transport and metabolism	3-ketoacyl-CoA synthase 20-like [Solanum lycopersicum]
Solyc02g085500.4	257	213	161	729	841	322	5.25029	4.27737	3.269	14.9795	18.333	6.8041	0.00032272	1.26382	up	--	--	Cellular Component: nucleus (GO:0005634);; Biological Process: negative regulation of transcription, DNA-templated (GO:0045892);;	--	--	--	--	--	--	S	Function unknown	OVATE family protein [Solanum lycopersicum]
Solyc03g096830.4	211	284	211	727	382	928	1.12787	1.49552	1.11963	3.90381	2.17608	5.1332	3.29692e-05	1.30869	up	--	--	Cellular Component: integral component of membrane (GO:0016021);;	K17710|6.7e-08|atr:18424586|K17710 pentatricopeptide repeat domain-containing protein 1 | (RefSeq) pentatricopeptide repeat-containing protein At2g18940, chloroplastic	--	[R]	General function prediction only	PPR repeat family	Pentatricopeptide repeat-containing protein At3g18110, chloroplastic OS=Arabidopsis thaliana OX=3702 GN=EMB1270 PE=2 SV=2	S	Function unknown	pentatricopeptide repeat-containing protein At3g18110, chloroplastic [Solanum lycopersicum]
Solyc01g079600.4	2487	2020	2621	7700	8660	3830	22.8119	18.2379	23.9066	70.9037	84.5922	36.307	5.46294e-06	1.3348	up	--	--	Biological Process: lipid metabolic process (GO:0006629);; Molecular Function: phosphatidylcholine 1-acylhydrolase activity (GO:0008970);; Cellular Component: integral component of membrane (GO:0016021);;	--	--	--	--	Lipase (class 3)	Phospholipase A1 PLIP2, chloroplastic OS=Arabidopsis thaliana OX=3702 GN=PLIP2 PE=1 SV=1	I	Lipid transport and metabolism	phospholipase A1 PLIP2, chloroplastic isoform X1 [Solanum lycopersicum]
Solyc05g054170.4	820	768	1745	3762	2319	3597	13.8088	12.7369	29.2436	63.6245	41.6008	62.6358	6.89805e-05	1.28831	up	--	--	Molecular Function: molecular_function (GO:0003674);; Molecular Function: nucleic acid binding (GO:0003676);; Molecular Function: DNA binding (GO:0003677);; Molecular Function: transcription factor activity, sequence-specific DNA binding (GO:0003700);; Molecular Function: binding (GO:0005488);; Cellular Component: cellular_component (GO:0005575);; Cellular Component: intracellular (GO:0005622);; …	K14494|1.7e-25|mdm:103405830|K14494 DELLA protein | (RefSeq) DELLA protein GAI-like	Plant hormone signal transduction (ko04075)	--	--	GRAS domain family	Scarecrow-like protein 13 OS=Arabidopsis thaliana OX=3702 GN=SCL13 PE=2 SV=2	K	Transcription	scarecrow-like protein 13 [Solanum lycopersicum]
Solyc02g089520.2	2495	2044	2341	1130	609	1277	49.2975	39.7395	45.9983	22.4097	12.8111	26.0673	0.00318364	-0.899671	down	--	--	Cellular Component: nucleus (GO:0005634);; Molecular Function: zinc ion binding (GO:0008270);;	K12135|6.5e-70|thj:104802991|K12135 zinc finger protein CONSTANS | (RefSeq) zinc finger protein CONSTANS-LIKE 2-like	Circadian rhythm - plant (ko04712)	[K]	Transcription	CCT motif	Zinc finger protein CONSTANS-LIKE 2 OS=Arabidopsis thaliana OX=3702 GN=COL2 PE=1 SV=1	K	Transcription	CONSTANS 3 [Solanum lycopersicum]
Solyc06g064940.3	7974	4799	4796	2376	3090	3538	82.4678	48.8511	49.3224	24.662	34.0167	37.8001	0.0390916	-0.703096	down	--	--	--	K19996|3.6e-284|sly:101263525|K19996 phosphatidylinositol transfer protein SFH5 | (RefSeq) patellin-3-like	--	[I]	Lipid transport and metabolism	CRAL/TRIO domain	Patellin-5 OS=Arabidopsis thaliana OX=3702 GN=PATL5 PE=1 SV=2	I	Lipid transport and metabolism	patellin-3-like [Solanum lycopersicum]
Solyc05g054830.3	3367	3433	5120	8360	6543	6448	35.6162	35.7511	53.8656	88.7704	73.7087	70.4916	0.000357621	0.870226	up	--	--	Cellular Component: integral component of membrane (GO:0016021);;	--	--	[R]	General function prediction only	Ankyrin repeats (3 copies)	Ankyrin repeat-containing protein ITN1 OS=Arabidopsis thaliana OX=3702 GN=ITN1 PE=1 SV=1	S	Function unknown	ankyrin repeat-containing protein ITN1 [Solanum lycopersicum]
Solyc12g087950.1	791	166	490	140	105	174	23.9723	4.93118	14.765	4.25303	3.36272	5.44747	0.0246219	-1.00969	down	--	--	Molecular Function: AT DNA binding (GO:0003680);; Molecular Function: transcription factor activity, sequence-specific DNA binding (GO:0003700);; Cellular Component: nucleus (GO:0005634);;	--	--	--	--	Plants and Prokaryotes Conserved (PCC) domain	AT-hook motif nuclear-localized protein 17 OS=Arabidopsis thaliana OX=3702 GN=AHL17 PE=2 SV=1	K	Transcription	AT-hook motif nuclear-localized protein 28 [Solanum lycopersicum]
Solyc08g080130.3	1235	1118	1501	3679	2447	3281	8.23009	7.33358	9.94684	24.6085	17.3645	22.5929	8.19282e-10	1.28172	up	[I]	Lipid transport and metabolism	Molecular Function: phospholipase D activity (GO:0004630);; Molecular Function: calcium ion binding (GO:0005509);; Cellular Component: membrane (GO:0016020);; Biological Process: lipid catabolic process (GO:0016042);; Biological Process: phosphatidylcholine metabolic process (GO:0046470);; Molecular Function: N-acylphosphatidylethanolamine-specific phospholipase D activity (GO:0070290);;	K01115|0.0e+00|sly:544181|K01115 phospholipase D1/2 [EC:3.1.4.4] | (RefSeq) PLDb1; phospholipase PLDb1	Glycerophospholipid metabolism (ko00564);; Ether lipid metabolism (ko00565);; Endocytosis (ko04144)	[I]	Lipid transport and metabolism	Phospholipase D C terminal	Phospholipase D beta 1 OS=Arabidopsis thaliana OX=3702 GN=PLDBETA1 PE=1 SV=4	I	Lipid transport and metabolism	phospholipase PLDb1 [Solanum lycopersicum]
Solyc03g033540.3	3993	2548	5591	8164	6800	5925	38.4571	24.1517	53.556	78.9257	69.7444	58.9703	0.0340905	0.75175	up	[T]	Signal transduction mechanisms	Molecular Function: calcium ion binding (GO:0005509);; Molecular Function: calmodulin binding (GO:0005516);; Molecular Function: ATP binding (GO:0005524);; Cellular Component: nucleus (GO:0005634);; Cellular Component: cytoplasm (GO:0005737);; Molecular Function: calcium-dependent protein serine/threonine kinase activity (GO:0009931);; Biological Process: peptidyl-serine phosphorylation (GO:00181…	K13412|0.0e+00|sly:100316879|K13412 calcium-dependent protein kinase [EC:2.7.11.1] | (RefSeq) calcium-dependent protein kinase	Plant-pathogen interaction (ko04626)	[T]	Signal transduction mechanisms	Protein kinase domain	Calcium-dependent protein kinase 28 OS=Arabidopsis thaliana OX=3702 GN=CPK28 PE=1 SV=1	T	Signal transduction mechanisms	calcium-dependent protein kinase [Solanum lycopersicum]
Solyc05g014640.3	721	1027	885	1592	986	1415	3.76756	5.28781	4.60208	8.36037	5.4893	7.64884	0.0188035	0.65721	up	--	--	--	K01530|3.4e-92|pda:103712408|K01530 phospholipid-translocating ATPase [EC:7.6.2.1] | (RefSeq) LOW QUALITY PROTEIN: phospholipid-transporting ATPase 2-like	--	--	--	--	--	S	Function unknown	uncharacterized protein LOC101256284 isoform X1 [Solanum lycopersicum]
Solyc09g056180.3	136	100	173	506	283	220	6.22884	4.48869	7.86671	23.316	13.8382	10.3991	0.00642304	1.04126	up	--	--	Biological Process: response to reactive oxygen species (GO:0000302);; Biological Process: response to acid chemical (GO:0001101);; Molecular Function: molecular_function (GO:0003674);; Molecular Function: catalytic activity (GO:0003824);; Molecular Function: glutathione transferase activity (GO:0004364);; Molecular Function: binding (GO:0005488);; Molecular Function: copper ion binding (GO:00055…	K21888|9.4e-34|sly:101254215|K21888 glutathione dehydrogenase/transferase [EC:1.8.5.1 2.5.1.18] | (RefSeq) uncharacterized protein LOC101254215	Ascorbate and aldarate metabolism (ko00053);; Glutathione metabolism (ko00480)	[P]	Inorganic ion transport and metabolism	--	Glutathione S-transferase DHAR1, mitochondrial OS=Arabidopsis thaliana OX=3702 GN=DHAR1 PE=1 SV=1	P	Inorganic ion transport and metabolism	glutathione S-transferase DHAR1, mitochondrial-like [Solanum lycopersicum]
Solyc11g072880.2	9205	9587	10799	19113	13568	15873	60.3319	61.8479	70.3819	125.729	94.6849	107.5	8.17562e-06	0.796042	up	[P]	Inorganic ion transport and metabolism	Molecular Function: ATP binding (GO:0005524);; Cellular Component: integral component of membrane (GO:0016021);;	K01537|0.0e+00|sly:101257236|K01537 P-type Ca2+ transporter type 2C [EC:7.2.2.10] | (RefSeq) calcium-transporting ATPase 4, endoplasmic reticulum-type-like	--	[P]	Inorganic ion transport and metabolism	E1-E2 ATPase	Calcium-transporting ATPase 4, endoplasmic reticulum-type OS=Arabidopsis thaliana OX=3702 GN=ECA4 PE=2 SV=2	P	Inorganic ion transport and metabolism	calcium-transporting ATPase 4, endoplasmic reticulum-type-like [Solanum lycopersicum]
Solyc08g082960.3	266	455	291	493	551	493	4.12313	6.95831	4.49331	7.68852	9.11294	7.91	0.0447991	0.650784	up	--	--	Molecular Function: metal ion binding (GO:0046872);;	--	--	[S]	Function unknown	HIT zinc finger	--	S	Function unknown	zinc finger HIT domain-containing protein 2 [Solanum lycopersicum]
Solyc04g077470.3	1876	1531	2921	5825	4786	4105	13.3145	10.6944	20.6162	41.4968	36.1664	30.1003	4.03274e-05	1.13952	up	[N]	Cell motility	Cellular Component: integral component of membrane (GO:0016021);;	K20887|5.9e-247|sind:105177165|K20887 xyloglucan glycosyltransferase 4 [EC:2.4.1.-] | (RefSeq) xyloglucan glycosyltransferase 4	--	--	--	Glycosyltransferase like family 2	Probable xyloglucan glycosyltransferase 12 OS=Arabidopsis thaliana OX=3702 GN=CSLC12 PE=1 SV=1	M	Cell wall/membrane/envelope biogenesis	probable xyloglucan glycosyltransferase 12 [Solanum lycopersicum]
Solyc10g078910.3	698	400	852	1268	1309	1077	8.46436	4.77425	10.2672	15.4315	16.8959	13.4846	0.0135877	0.847117	up	--	--	Cellular Component: integral component of membrane (GO:0016021);;	K23877|2.1e-49|eus:EUTSA_v10018613mg|K23877 xyloglucan O-acetyltransferase | (RefSeq) hypothetical protein	--	--	--	GDSL/SGNH-like Acyl-Esterase family found in Pmr5 and Cas1p	Protein trichome birefringence OS=Arabidopsis thaliana OX=3702 GN=TBR PE=1 SV=1	S	Function unknown	protein trichome birefringence [Solanum lycopersicum]
Solyc02g083460.3	2364	2334	3574	6466	4464	4200	28.5454	27.7481	42.9214	78.385	57.4068	52.4196	0.00175264	0.869832	up	--	--	Molecular Function: aspartic-type endopeptidase activity (GO:0004190);; Cellular Component: integral component of membrane (GO:0016021);;	K01381|2.8e-28|gab:108463302|K01381 saccharopepsin [EC:3.4.23.25] | (RefSeq) aspartic proteinase CDR1-like	--	[O]	Posttranslational modification, protein turnover, chaperones	Xylanase inhibitor N-terminal	Aspartyl protease family protein 1 OS=Arabidopsis thaliana OX=3702 GN=APF1 PE=2 SV=1	O	Posttranslational modification, protein turnover, chaperones	aspartyl protease family protein precursor [Solanum lycopersicum]
Solanum_lycopersicum_newGene_1329	1865	1761	1772	3175	2991	2680	7.37265	6.84973	6.9947	12.3497	12.3237	10.8579	4.08918e-08	0.811829	up	--	--	--	--	--	--	--	Retrotransposon gag protein	--	--	--	LOW QUALITY PROTEIN: uncharacterized protein LOC107006312 [Solanum pennellii]
Solyc04g078420.1	3006	3504	3711	10413	6857	6314	74.0085	84.9079	90.864	257.333	179.771	160.641	3.32901e-08	1.20556	up	--	--	Molecular Function: DNA binding (GO:0003677);; Cellular Component: nucleus (GO:0005634);;	K09422|1.8e-187|sly:101244577|K09422 transcription factor MYB, plant | (RefSeq) transcription factor MYB44	--	[K]	Transcription	Myb-like DNA-binding domain	Transcription factor MYB73 OS=Arabidopsis thaliana OX=3702 GN=MYB73 PE=1 SV=1	K	Transcription	transcription factor MYB44 [Solanum lycopersicum]
Solyc02g090380.4	258	198	612	1200	1536	591	2.16723	1.63719	5.10471	10.1131	13.7337	5.12349	0.00552375	1.13965	up	[R]	General function prediction only	Cellular Component: integral component of membrane (GO:0016021);; Molecular Function: ADP binding (GO:0043531);;	K13457|6.1e-22|egr:104415399|K13457 disease resistance protein RPM1 | (RefSeq) disease resistance protein RPM1	Plant-pathogen interaction (ko04626)	--	--	Arabidopsis broad-spectrum mildew resistance protein RPW8	Probable disease resistance protein At5g66900 OS=Arabidopsis thaliana OX=3702 GN=At5g66900 PE=3 SV=1	L	Replication, recombination and repair	probable disease resistance protein At5g66900 [Solanum lycopersicum]
Solyc12g056980.1	84	74	74	18	30	18	2.20069	1.89756	1.92709	0.460533	0.840004	0.472902	0.00744548	-1.09836	down	--	--	Molecular Function: transcription factor activity, sequence-specific DNA binding (GO:0003700);; Cellular Component: nucleus (GO:0005634);; Molecular Function: sequence-specific DNA binding (GO:0043565);;	K09286|1.1e-138|sly:101250096|K09286 EREBP-like factor | (RefSeq) ethylene-responsive transcription factor RAP2-13	--	--	--	AP2 domain	Ethylene-responsive transcription factor RAP2-4 OS=Arabidopsis thaliana OX=3702 GN=RAP2-4 PE=1 SV=1	K	Transcription	ethylene-responsive transcription factor RAP2-13 [Solanum lycopersicum]
Solyc01g107800.4	649	340	259	84	111	97	10.6335	5.47288	4.223	1.37074	1.92227	1.62915	5.00358e-05	-1.40672	down	[R]	General function prediction only	Cellular Component: integral component of membrane (GO:0016021);; Biological Process: xylan biosynthetic process (GO:0045492);;	K18801|1.7e-49|atr:18427851|K18801 glucuronoxylan 4-O-methyltransferase [EC:2.1.1.112] | (RefSeq) glucuronoxylan 4-O-methyltransferase 1	--	--	--	Polysaccharide biosynthesis	Protein IRX15-LIKE OS=Arabidopsis thaliana OX=3702 GN=IRX15-L PE=2 SV=1	S	Function unknown	protein IRX15-LIKE [Solanum lycopersicum]
Solyc01g104240.3	706	886	1053	2627	2987	1397	8.52488	10.5281	12.6494	31.855	38.4274	17.4395	2.47774e-05	1.26004	up	--	--	Cellular Component: integral component of membrane (GO:0016021);;	--	--	--	--	--	--	S	Function unknown	uncharacterized protein LOC101257115 [Solanum lycopersicum]
Solyc07g064160.3	2751	2895	3421	2061	1056	1317	41.4739	42.96	51.2781	31.1837	16.9509	20.5051	0.00752005	-0.786389	down	[H]	Coenzyme transport and metabolism	Molecular Function: iron ion binding (GO:0005506);; Cellular Component: cytosol (GO:0005829);; Biological Process: thiamine biosynthetic process (GO:0009228);; Cellular Component: chloroplast stroma (GO:0009570);; Molecular Function: transferase activity, transferring pentosyl groups (GO:0016763);; Biological Process: thiazole biosynthetic process (GO:0052837);;	K03146|9.5e-195|sly:101257192|K03146 cysteine-dependent adenosine diphosphate thiazole synthase [EC:2.4.2.60] | (RefSeq) thiamine thiazole synthase, chloroplastic	Thiamine metabolism (ko00730)	[R]	General function prediction only	Thi4 family	Thiamine thiazole synthase, chloroplastic OS=Citrus sinensis OX=2711 GN=THI1 PE=2 SV=1	H	Coenzyme transport and metabolism	thiamine thiazole synthase, chloroplastic [Solanum lycopersicum]
Solyc02g065550.4	228	173	191	456	588	304	4.36966	3.27249	3.6448	8.79212	12.0397	6.04082	0.000966757	1.06602	up	--	--	Molecular Function: calcium channel activity (GO:0005262);; Cellular Component: mitochondrial inner membrane (GO:0005743);; Molecular Function: uniporter activity (GO:0015292);; Cellular Component: integral component of membrane (GO:0016021);; Biological Process: mitochondrial calcium ion homeostasis (GO:0051560);;	K20858|6.5e-196|sly:778221|K20858 calcium uniporter protein, mitochondrial | (RefSeq) ACI19; ACI19 protein	--	[R]	General function prediction only	Mitochondrial calcium uniporter	Calcium uniporter protein 2, mitochondrial OS=Arabidopsis thaliana OX=3702 GN=At2g23790 PE=2 SV=1	S	Function unknown	ACI19 protein [Solanum lycopersicum]
Solyc07g062530.3	2875	2038	3148	1464	1174	1081	19.9661	13.9268	21.7404	10.2021	8.67992	7.75437	0.000616099	-0.876632	down	[C]	Energy production and conversion	Biological Process: tricarboxylic acid cycle (GO:0006099);; Molecular Function: phosphoenolpyruvate carboxylase activity (GO:0008964);; Biological Process: carbon fixation (GO:0015977);;	K01595|0.0e+00|sly:101267723|K01595 phosphoenolpyruvate carboxylase [EC:4.1.1.31] | (RefSeq) ppc2; phosphoenolpyruvate carboxylase	Pyruvate metabolism (ko00620);; Carbon fixation in photosynthetic organisms (ko00710);; Carbon metabolism (ko01200)	--	--	Phosphoenolpyruvate carboxylase	Phosphoenolpyruvate carboxylase OS=Solanum tuberosum OX=4113 GN=PPC1 PE=2 SV=2	C	Energy production and conversion	phosphoenolpyruvate carboxylase [Solanum lycopersicum]
Solyc07g045090.3	2837	870	1274	560	668	438	51.3007	15.4769	22.9057	10.1629	12.8508	8.1668	0.0124664	-1.01733	down	[QR]	Secondary metabolites biosynthesis, transport and catabolism;; General function prediction only	Molecular Function: oxidoreductase activity (GO:0016491);;	K19825|4.8e-66|cann:107868137|K19825 2-alkenal reductase (NADP+) [EC:1.3.1.102] | (RefSeq) 2-alkenal reductase (NADP(+)-dependent)	--	[R]	General function prediction only	Zinc-binding dehydrogenase	2-alkenal reductase (NADP(+)-dependent) OS=Nicotiana tabacum OX=4097 GN=DBR PE=1 SV=1	S	Function unknown	2-alkenal reductase (NADP(+)-dependent)-like [Solanum lycopersicum]
Solyc01g094410.3	3453	3867	7775	20390	18067	12104	23.1871	25.56	51.9171	137.432	129.184	83.9873	1.68351e-06	1.47231	up	--	--	Cellular Component: integral component of membrane (GO:0016021);;	--	--	--	--	C2 domain	FT-interacting protein 3 OS=Arabidopsis thaliana OX=3702 GN=FTIP3 PE=1 SV=1	S	Function unknown	FT-interacting protein 1-like [Solanum lycopersicum]
Solanum_lycopersicum_newGene_1429	510	449	896	2707	2760	3347	1.33578	1.11326	2.34458	6.09669	6.53949	11.3951	1.44346e-14	1.98067	up	--	--	Molecular Function: nucleic acid binding (GO:0003676);; Molecular Function: zinc ion binding (GO:0008270);; Biological Process: DNA integration (GO:0015074);;	K11816|5.5e-16|sot:107061493|K11816 indole-3-pyruvate monooxygenase [EC:1.14.13.168] | (RefSeq) probable indole-3-pyruvate monooxygenase YUCCA10	Tryptophan metabolism (ko00380)	--	--	Retrotransposon gag protein	--	--	--	uncharacterized protein LOC107019531 [Solanum pennellii]
Solyc01g096630.3	839	880	762	518	456	446	20.3698	21.0085	18.3778	12.6085	11.7678	11.1688	0.000544533	-0.632167	down	--	--	Biological Process: regulation of transcription, DNA-templated (GO:0006355);; Biological Process: circadian rhythm (GO:0007623);;	--	--	--	--	--	--	--	--	ACI112 protein isoform X1 [Solanum lycopersicum]
Solyc04g077120.4	470	508	513	808	533	803	6.14662	6.54236	6.67409	10.6059	7.41457	10.8572	0.0318634	0.592284	up	--	--	Molecular Function: magnesium ion binding (GO:0000287);; Molecular Function: ATP binding (GO:0005524);; Biological Process: inositol trisphosphate metabolic process (GO:0032957);; Molecular Function: inositol tetrakisphosphate 1-kinase activity (GO:0047325);; Molecular Function: inositol-1,3,4-trisphosphate 6-kinase activity (GO:0052725);; Molecular Function: inositol-1,3,4-trisphosphate 5-kinase…	K00913|3.1e-187|sly:101246342|K00913 inositol-1,3,4-trisphosphate 5/6-kinase / inositol-tetrakisphosphate 1-kinase [EC:2.7.1.159 2.7.1.134] | (RefSeq) inositol-tetrakisphosphate 1-kinase 3 isoform X2	Inositol phosphate metabolism (ko00562);; Phosphatidylinositol signaling system (ko04070)	--	--	Inositol 1,3,4-trisphosphate 5/6-kinase ATP-grasp domain	Inositol-tetrakisphosphate 1-kinase 3 OS=Arabidopsis thaliana OX=3702 GN=ITPK3 PE=1 SV=2	F	Nucleotide transport and metabolism	inositol-tetrakisphosphate 1-kinase 3 isoform X2 [Solanum lycopersicum]
Solyc08g007800.3	5985	6847	6172	16001	10222	10436	54.9315	61.8474	56.3256	147.398	99.8884	98.9675	1.83581e-06	0.989631	up	--	--	Cellular Component: integral component of membrane (GO:0016021);; Molecular Function: transmembrane transporter activity (GO:0022857);;	--	--	[R]	General function prediction only	Major Facilitator Superfamily	SPX domain-containing membrane protein At4g22990 OS=Arabidopsis thaliana OX=3702 GN=At4g22990 PE=2 SV=2	P	Inorganic ion transport and metabolism	SPX domain-containing membrane protein At4g22990 [Solanum lycopersicum]
Solyc02g031780.1	176	151	168	344	317	294	23.7162	19.9812	22.517	46.5739	45.5738	40.996	3.1209e-05	0.971436	up	--	--	Cellular Component: integral component of membrane (GO:0016021);;	--	--	--	--	--	--	--	--	--
Solyc02g067080.4	1779	1052	1792	856	806	795	24.2769	14.1297	24.3228	11.7177	11.7165	11.2038	0.035299	-0.677823	down	[M]	Cell wall/membrane/envelope biogenesis	Molecular Function: UDP-glucose 6-dehydrogenase activity (GO:0003979);; Molecular Function: NAD binding (GO:0051287);;	K00012|1.6e-277|sly:101246311|K00012 UDPglucose 6-dehydrogenase [EC:1.1.1.22] | (RefSeq) UDP-glucose 6-dehydrogenase 1	Pentose and glucuronate interconversions (ko00040);; Ascorbate and aldarate metabolism (ko00053);; Amino sugar and nucleotide sugar metabolism (ko00520)	[GT]	Carbohydrate transport and metabolism;; Signal transduction mechanisms	UDP-glucose/GDP-mannose dehydrogenase family, NAD binding domain	UDP-glucose 6-dehydrogenase 1 OS=Glycine max OX=3847 GN=UGD1 PE=2 SV=1	--	--	UDP-glucose 6-dehydrogenase 1 [Solanum lycopersicum]
Solyc01g010030.3	171	180	160	280	216	238	1.72392	1.7825	1.59715	2.82917	2.31178	2.47569	0.0451355	0.587548	up	--		Molecular Function: protein kinase activity (GO:0004672);; Molecular Function: ATP binding (GO:0005524);; Cellular Component: integral component of membrane (GO:0016021);;	K01180|1.2e-146|cmax:111487562|K01180 endo-1,3(4)-beta-glucanase [EC:3.2.1.6] | (RefSeq) uncharacterized protein LOC111487562	--	[T]	Signal transduction mechanisms	Protein kinase domain	Proline-rich receptor-like protein kinase PERK10 OS=Arabidopsis thaliana OX=3702 GN=PERK10 PE=1 SV=2	T	Signal transduction mechanisms	proline-rich receptor-like protein kinase PERK9 [Solanum lycopersicum]
Solyc07g007590.1	467	295	637	1252	1975	553	10.0051	6.21429	13.5645	26.9173	45.0468	12.2262	0.0133141	1.04175	up	[E]	Amino acid transport and metabolism	Molecular Function: prephenate dehydrogenase (NADP+) activity (GO:0004665);; Biological Process: tyrosine biosynthetic process (GO:0006571);; Molecular Function: prephenate dehydrogenase (NAD+) activity (GO:0008977);; Cellular Component: chloroplast (GO:0009507);;	K15227|5.0e-210|sly:101259263|K15227 arogenate dehydrogenase (NADP+), plant [EC:1.3.1.78] | (RefSeq) arogenate dehydrogenase 2, chloroplastic	Phenylalanine, tyrosine and tryptophan biosynthesis (ko00400);; Biosynthesis of amino acids (ko01230)	[E]	Amino acid transport and metabolism	Prephenate dehydrogenase	Arogenate dehydrogenase 2, chloroplastic OS=Arabidopsis thaliana OX=3702 GN=TYRAAT2 PE=1 SV=1	E	Amino acid transport and metabolism	arogenate dehydrogenase 2, chloroplastic [Solanum lycopersicum]
Solyc10g051120.3	181	294	139	366	456	319	9.86721	15.8343	7.5356	20.0913	26.5247	18.028	0.0278577	0.827841	up	--	--	Cellular Component: mitochondrial inner membrane (GO:0005743);; Biological Process: mitochondrial pyruvate transport (GO:0006850);; Cellular Component: integral component of membrane (GO:0016021);;	K22138|4.3e-58|sly:101244623|K22138 mitochondrial pyruvate carrier 1 | (RefSeq) mitochondrial pyruvate carrier 1-like	--	[S]	Function unknown	Mitochondrial pyruvate carriers	Mitochondrial pyruvate carrier 1 OS=Arabidopsis thaliana OX=3702 GN=MPC1 PE=3 SV=1	C	Energy production and conversion	mitochondrial pyruvate carrier 1-like [Solanum lycopersicum]
Solyc02g068280.4	1393	1868	1285	3703	2313	2049	12.0183	15.8649	11.0253	32.0741	21.2527	18.271	0.00407531	0.832893	up	[O]	Posttranslational modification, protein turnover, chaperones	Molecular Function: serine-type endopeptidase activity (GO:0004252);;	K15333|5.7e-96|nsy:104224633|K15333 tRNA guanosine-2'-O-methyltransferase [EC:2.1.1.34] | (RefSeq) uncharacterized protein LOC104224633	--	--	--	Subtilase family	Subtilisin-like serine-protease S OS=Lotus japonicus OX=34305 GN=SbtS PE=2 SV=1	O	Posttranslational modification, protein turnover, chaperones	subtilisin-like protease SBT3.5 isoform X1 [Solanum lycopersicum]
Solyc09g011160.4	1538	1654	1490	268	206	580	22.9066	24.2511	22.0654	3.99995	3.25937	8.92358	1.40794e-06	-1.53636	down	[DZ]	Cell cycle control, cell division, chromosome partitioning;; Cytoskeleton	--	K10614|2.4e-12|cvr:CHLNCDRAFT_57991|K10614 E3 ubiquitin-protein ligase HERC3 [EC:2.3.2.26] | (RefSeq) hypothetical protein	Ubiquitin mediated proteolysis (ko04120)	[S]	Function unknown	Regulator of chromosome condensation (RCC1) repeat	Ultraviolet-B receptor UVR8 OS=Arabidopsis thaliana OX=3702 GN=UVR8 PE=1 SV=1	--	--	ultraviolet-B receptor UVR8 isoform X3 [Solanum lycopersicum]
Solyc04g082210.3	1041	625	740	255	308	441	18.4097	10.8859	13.0157	4.5258	5.80182	8.05643	0.00672465	-0.916041	down	--	--	Cellular Component: integral component of membrane (GO:0016021);;	--	--	--	--	--	--	--	--	uncharacterized protein LOC101253892 [Solanum lycopersicum]
Solyc03g097050.3	1145	1155	2467	53115	32619	31191	6.99085	6.94433	14.9864	325.703	212.19	196.905	4.84175e-43	3.67358	up	[N]	Cell motility	Cellular Component: integral component of membrane (GO:0016021);; Molecular Function: cellulose synthase (UDP-forming) activity (GO:0016760);; Biological Process: cellulose biosynthetic process (GO:0030244);; Biological Process: cell wall organization (GO:0071555);;	K20924|0.0e+00|sly:101247596|K20924 cellulose synthase-like protein [EC:2.4.1.-] | (RefSeq) cellulose synthase-like protein D3	--	--	--	Cellulose synthase	Cellulose synthase-like protein D3 OS=Arabidopsis thaliana OX=3702 GN=CSLD3 PE=1 SV=1	G	Carbohydrate transport and metabolism	cellulose synthase-like protein D3 [Solanum lycopersicum]
Solyc01g094790.3	2295	3062	2763	3856	4359	3269	34.6828	45.5397	41.5197	58.4925	70.1394	51.0531	0.00969652	0.595528	up	[E]	Amino acid transport and metabolism	Molecular Function: cysteine synthase activity (GO:0004124);; Biological Process: cysteine biosynthetic process from serine (GO:0006535);;	K13034|1.3e-199|sly:101255033|K13034 L-3-cyanoalanine synthase/ cysteine synthase [EC:2.5.1.47 4.4.1.9] | (RefSeq) bifunctional L-3-cyanoalanine synthase/cysteine synthase 2, mitochondrial	Cysteine and methionine metabolism (ko00270);; Cyanoamino acid metabolism (ko00460);; Sulfur metabolism (ko00920);; Carbon metabolism (ko01200);; Biosynthesis of amino acids (ko01230)	[E]	Amino acid transport and metabolism	Pyridoxal-phosphate dependent enzyme	Bifunctional L-3-cyanoalanine synthase/cysteine synthase 2, mitochondrial OS=Solanum tuberosum OX=4113 GN=PCAS-2 PE=1 SV=1	E	Amino acid transport and metabolism	bifunctional L-3-cyanoalanine synthase/cysteine synthase 2, mitochondrial [Solanum lycopersicum]
Solyc08g068690.1	836	445	1785	3200	2462	1750	28.0746	14.7071	59.6646	107.96	88.1057	60.7635	0.0336312	0.9346	up	--	--	Molecular Function: N-acetyltransferase activity (GO:0008080);;	K22246|2.6e-135|sly:101266245|K22246 tyramine N-feruloyltransferase [EC:2.3.1.110] | (RefSeq) tyramine N-feruloyltransferase 4/11	--	[E]	Amino acid transport and metabolism	Acetyltransferase (GNAT) family	Tyramine N-feruloyltransferase 4/11 OS=Nicotiana tabacum OX=4097 GN=THT4 PE=2 SV=1	E	Amino acid transport and metabolism	tyramine N-feruloyltransferase 4/11 [Solanum lycopersicum]
Solyc09g011660.3	1457	911	2122	873	437	673	38.8635	23.9189	56.2932	23.3593	12.4121	18.5248	0.0449356	-0.811774	down	[T]	Signal transduction mechanisms	--	K17609|7.7e-06|eus:EUTSA_v10026931mg|K17609 nucleoredoxin [EC:1.8.1.8] | (RefSeq) hypothetical protein	--	--	--	Universal stress protein family	--	S	Function unknown	universal stress protein PHOS32 [Solanum lycopersicum]
Solyc08g083130.4	4353	2621	4760	2140	1658	1610	140.494	83.2363	152.773	69.3176	56.9661	53.6825	0.00466463	-0.849873	down	--	--	Cellular Component: nucleus (GO:0005634);; Biological Process: regulation of transcription, DNA-templated (GO:0006355);; Molecular Function: sequence-specific DNA binding (GO:0043565);;	K09338|2.7e-37|sind:105156051|K09338 homeobox-leucine zipper protein | (RefSeq) homeobox-leucine zipper protein ATHB-12-like	--	[K]	Transcription	Homeodomain	Homeobox-leucine zipper protein HOX6 OS=Oryza sativa subsp. indica OX=39946 GN=HOX6 PE=2 SV=2	K	Transcription	homeobox-leucine zipper protein ATHB-7-like [Solanum lycopersicum]
Solyc06g062780.4	1285	1152	1641	2714	1376	2500	7.30413	6.44326	9.27697	15.4855	8.32756	14.687	0.0490915	0.688056	up	[P]	Inorganic ion transport and metabolism	Molecular Function: magnesium ion binding (GO:0000287);; Molecular Function: ATP binding (GO:0005524);; Biological Process: phospholipid transport (GO:0015914);; Cellular Component: integral component of membrane (GO:0016021);;	K01530|0.0e+00|sly:101259344|K01530 phospholipid-translocating ATPase [EC:7.6.2.1] | (RefSeq) phospholipid-transporting ATPase 6	--	[R]	General function prediction only	Phospholipid-translocating P-type ATPase C-terminal	Phospholipid-transporting ATPase 6 OS=Arabidopsis thaliana OX=3702 GN=ALA6 PE=1 SV=2	P	Inorganic ion transport and metabolism	phospholipid-transporting ATPase 6 [Solanum lycopersicum]
Solyc10g075090.3	2255	1410	1646	898	973	892	126.519	77.8527	91.8337	50.5341	58.1249	51.6835	0.0104861	-0.718169	down	--	--	Biological Process: lipid transport (GO:0006869);; Molecular Function: lipid binding (GO:0008289);;	--	--	--	--	Protease inhibitor/seed storage/LTP family	Non-specific lipid-transfer protein 2 OS=Solanum lycopersicum OX=4081 GN=LE16 PE=2 SV=1	C	Energy production and conversion	hypothetical protein EJD97_001605 [Solanum chilense]
Solyc00g500083.1	2046	2645	1861	3740	3250	3183	98.457	125.274	89.0452	180.637	166.491	158.282	0.000123642	0.726506	up	--	--	--	K05573|1.9e-44|dct:114581250|K05573 NAD(P)H-quinone oxidoreductase subunit 2 [EC:7.1.1.2] | (RefSeq) LOW QUALITY PROTEIN: uncharacterized protein LOC114581250	Oxidative phosphorylation (ko00190)	--	--	--	Putative uncharacterized protein ycf15 OS=Helianthus annuus OX=4232 GN=ycf15-A PE=5 SV=1	--	--	LOW QUALITY PROTEIN: uncharacterized protein LOC114581250 [Dendrobium catenatum]
Solyc03g006640.3	1959	1462	1359	895	673	1052	31.9486	23.4678	22.0315	14.6518	11.6823	17.7171	0.0344012	-0.648497	down	--	--	Biological Process: response to acid chemical (GO:0001101);; Biological Process: response to stress (GO:0006950);; Biological Process: response to osmotic stress (GO:0006970);; Biological Process: biological_process (GO:0008150);; Biological Process: response to external stimulus (GO:0009605);; Biological Process: response to biotic stimulus (GO:0009607);; Biological Process: response to wounding…	--	--	--	--	--	F-box protein At1g61340 OS=Arabidopsis thaliana OX=3702 GN=At1g61340 PE=2 SV=1	S	Function unknown	F-box protein At1g61340 [Solanum lycopersicum]
Solyc02g067060.3	71	91	91	33	22	40	0.679721	0.852766	0.857534	0.316077	0.214423	0.390994	0.0390916	-0.892956	down	[M]	Cell wall/membrane/envelope biogenesis	Cellular Component: Golgi membrane (GO:0000139);; Cellular Component: integral component of membrane (GO:0016021);; Biological Process: pectin biosynthetic process (GO:0045489);; Molecular Function: polygalacturonate 4-alpha-galacturonosyltransferase activity (GO:0047262);; Biological Process: cell wall organization (GO:0071555);;	K20867|0.0e+00|sly:101247095|K20867 galacturonosyltransferase 12/13/14/15 [EC:2.4.1.-] | (RefSeq) probable galacturonosyltransferase 13 isoform X1	--	--	--	Glycosyl transferase family 8	Probable galacturonosyltransferase 13 OS=Arabidopsis thaliana OX=3702 GN=GAUT13 PE=2 SV=1	G	Carbohydrate transport and metabolism	probable galacturonosyltransferase 13 isoform X2 [Solanum lycopersicum]
Solyc03g111720.3	9328	8305	6122	12632	13768	8935	232.988	204.163	152.055	316.674	366.165	230.601	0.0417309	0.626986	up	[O]	Posttranslational modification, protein turnover, chaperones	Molecular Function: peptide-methionine (S)-S-oxide reductase activity (GO:0008113);;	K07304|2.3e-113|sly:101253577|K07304 peptide-methionine (S)-S-oxide reductase [EC:1.8.4.11] | (RefSeq) MSRA; peptide methionine sulfoxide reductase	--	[O]	Posttranslational modification, protein turnover, chaperones	Peptide methionine sulfoxide reductase	Peptide methionine sulfoxide reductase (Fragment) OS=Solanum lycopersicum OX=4081 GN=E4 PE=3 SV=1	O	Posttranslational modification, protein turnover, chaperones	peptide methionine sulfoxide reductase [Solanum lycopersicum]
Solyc02g065260.4	2530	2839	3024	3822	5225	3347	81.9649	90.5438	97.4179	124.296	180.249	112.068	0.0221647	0.633626	up	[HR]	Coenzyme transport and metabolism;; General function prediction only	Biological Process: immune system process (GO:0002376);; Molecular Function: molecular_function (GO:0003674);; Molecular Function: catalytic activity (GO:0003824);; Biological Process: organic acid metabolic process (GO:0006082);; Biological Process: cellular aromatic compound metabolic process (GO:0006725);; Biological Process: response to stress (GO:0006950);; Biological Process: defense respon…	K20802|2.8e-35|mesc:110628615|K20802 (R)-mandelonitrile lyase [EC:4.1.2.10] | (RefSeq) (S)-hydroxynitrile lyase-like	Cyanoamino acid metabolism (ko00460)	--	--	alpha/beta hydrolase fold	Salicylic acid-binding protein 2 OS=Nicotiana tabacum OX=4097 GN=SABP2 PE=1 SV=1	S	Function unknown	salicylic acid-binding protein 2-like [Solanum lycopersicum]
Solyc08g076010.4	313	174	214	491	530	359	5.89571	3.22238	4.01094	9.28306	10.6465	6.98841	0.0100705	0.893806	up	--	--	Molecular Function: DNA binding (GO:0003677);; Cellular Component: nucleus (GO:0005634);;	K14491|3.9e-10|thj:104813542|K14491 two-component response regulator ARR-B family | (RefSeq) two-component response regulator ARR18-like	Plant hormone signal transduction (ko04075)	--	--	MYB-CC type transfactor, LHEQLE motif	Myb family transcription factor PHL11 OS=Arabidopsis thaliana OX=3702 GN=PHL11 PE=1 SV=1	K	Transcription	myb family transcription factor PHL11 isoform X2 [Solanum lycopersicum]
Solyc02g079020.4	1118	1436	1058	2159	1538	1955	7.92779	10.0223	7.46042	15.3668	11.6115	14.3231	0.000781885	0.722847	up	--	--	Molecular Function: DNA binding (GO:0003677);; Cellular Component: nucleus (GO:0005634);; Molecular Function: zinc ion binding (GO:0008270);;	K09287|1.9e-09|mcha:111007466|K09287 RAV-like factor | (RefSeq) AP2/ERF and B3 domain-containing transcription factor At1g50680-like	--	--	--	B3 DNA binding domain	B3 domain-containing protein Os07g0563300 OS=Oryza sativa subsp. japonica OX=39947 GN=Os07g0563300 PE=3 SV=2	K	Transcription	B3 domain-containing protein Os07g0563300 isoform X3 [Solanum lycopersicum]
Solyc02g089990.1	54	46	99	298	581	240	2.68946	2.23106	4.90067	14.9555	30.9058	12.388	1.40203e-06	1.71504	up	--	--	--	--	--	--	--	Domain of unknown function (DUF4228)	--	S	Function unknown	uncharacterized protein LOC101260191 [Solanum lycopersicum]
Solyc04g009050.4	1815	2208	1847	881	530	1106	16.0906	19.2682	16.277	7.83789	4.99953	10.1243	0.00123067	-0.931329	down	--	--	Biological Process: regulation of transcription, DNA-templated (GO:0006355);; Biological Process: circadian rhythm (GO:0007623);;	--	--	--	--	--	Protein LNK1 OS=Arabidopsis thaliana OX=3702 GN=LNK1 PE=1 SV=1	S	Function unknown	protein LNK1-like isoform X2 [Solanum lycopersicum]
Solyc05g006340.3	2626	1725	1583	983	613	1217	38.1658	24.6784	22.8723	14.3408	9.47545	18.2647	0.0312484	-0.777566	down	[R]	General function prediction only	Molecular Function: protein binding (GO:0005515);;	K14963|3.7e-20|var:108321830|K14963 COMPASS component SWD3 | (RefSeq) myosin heavy chain kinase B-like	--	[R]	General function prediction only	WD domain, G-beta repeat	Protein JINGUBANG OS=Arabidopsis thaliana OX=3702 GN=JGB PE=1 SV=1	S	Function unknown	protein JINGUBANG [Solanum lycopersicum]
Solyc11g012440.1	1841	1875	1301	1108	693	912	27.0601	27.1289	19.0094	16.3467	10.8459	13.8485	0.0195293	-0.670075	down	--	--	Cellular Component: nucleus (GO:0005634);; Cellular Component: cytoplasm (GO:0005737);;	K08332|3.8e-10|cmos:111463552|K08332 vacuolar protein 8 | (RefSeq) U-box domain-containing protein 4-like	--	[S]	Function unknown	Armadillo/beta-catenin-like repeat	Protein spotted leaf 11 OS=Oryza sativa subsp. indica OX=39946 GN=SPL11 PE=1 SV=2	S	Function unknown	U-box domain-containing protein 4 [Solanum lycopersicum]
Solyc07g040680.3	3607	3011	3293	2007	1746	1916	60.0809	49.3688	54.538	33.5482	30.962	32.963	0.000199967	-0.640141	down	--	--	Molecular Function: transcription factor activity, sequence-specific DNA binding (GO:0003700);; Cellular Component: nucleus (GO:0005634);; Cellular Component: host cell nucleus (GO:0042025);; Molecular Function: sequence-specific DNA binding (GO:0043565);;	K09419|3.4e-200|sly:101266046|K09419 heat shock transcription factor, other eukaryote | (RefSeq) heat stress transcription factor A-2-like	--	[K]	Transcription	HSF-type DNA-binding	Heat shock factor protein HSF30 OS=Solanum peruvianum OX=4082 GN=HSF30 PE=2 SV=1	K	Transcription	heat stress transcription factor A-2-like [Solanum lycopersicum]
Solyc04g074980.3	1564	1372	1743	757	638	1123	12.5164	10.8084	13.8779	6.07864	5.43211	9.28955	0.0383523	-0.662224	down	--	--	Cellular Component: ubiquitin ligase complex (GO:0000151);; Molecular Function: inositol hexakisphosphate binding (GO:0000822);; Molecular Function: molecular_function (GO:0003674);; Molecular Function: binding (GO:0005488);; Cellular Component: cellular_component (GO:0005575);; Cellular Component: intracellular (GO:0005622);; Cellular Component: cell (GO:0005623);; Biological Process: cell commu…	K14485|1.2e-168|pda:103714767|K14485 transport inhibitor response 1 | (RefSeq) protein TRANSPORT INHIBITOR RESPONSE 1-like	Plant hormone signal transduction (ko04075)	[R]	General function prediction only	Transport inhibitor response 1 protein domain	Transport inhibitor response 1-like protein OS=Arabidopsis thaliana OX=3702 GN=At5g49980 PE=2 SV=1	S	Function unknown	LeTIR [Solanum lycopersicum]
Solyc01g102840.3	1103	1117	3045	7462	8997	4315	10.9946	10.9587	30.1851	74.6541	95.4923	44.4378	0.0245411	1.03431	up	[R]	General function prediction only	Biological Process: signal transduction (GO:0007165);; Molecular Function: ADP binding (GO:0043531);;	K00695|2.4e-89|mtr:MTR_6g478030|K00695 sucrose synthase [EC:2.4.1.13] | (RefSeq) sucrose synthase	Starch and sucrose metabolism (ko00500)	--	--	TIR domain	Disease resistance protein RPV1 OS=Vitis rotundifolia OX=103349 GN=RPV1 PE=1 SV=1	S	Function unknown	uncharacterized protein LOC101251930 [Solanum lycopersicum]
Solyc11g010440.3	873	565	895	327	304	442	17.3475	11.0572	17.6843	6.51417	6.41808	9.07819	0.00859469	-0.835637	down	--	--	Cellular Component: cellular_component (GO:0005575);; Cellular Component: intracellular (GO:0005622);; Cellular Component: cell (GO:0005623);; Cellular Component: cytoplasm (GO:0005737);; Cellular Component: cytosol (GO:0005829);; Biological Process: chromatin organization (GO:0006325);; Biological Process: cellular protein modification process (GO:0006464);; Biological Process: protein methylati…	--	--	--	--	GRAM domain	GLABRA2 expression modulator OS=Arabidopsis thaliana OX=3702 GN=GEM PE=1 SV=1	S	Function unknown	GLABRA2 expression modulator isoform X2 [Solanum lycopersicum]
Solyc10g078440.2	218	320	207	1143	2156	580	12.7899	18.439	12.0519	67.3312	134.745	35.157	6.54525e-07	1.72379	up	--	--	Biological Process: positive regulation of sequence-specific DNA binding transcription factor activity (GO:0051091);;	--	--	--	--	VQ motif	Sigma factor binding protein 1, chloroplastic OS=Arabidopsis thaliana OX=3702 GN=SIB1 PE=1 SV=1	S	Function unknown	uncharacterized protein LOC101268236 [Solanum lycopersicum]
Solyc08g080960.4	1147	1370	1419	2769	2344	2039	14.5474	17.106	17.9075	35.2593	31.6745	26.7349	5.56395e-07	0.931028	up	--	--	Molecular Function: AT DNA binding (GO:0003680);; Cellular Component: nucleus (GO:0005634);;	--	--	--	--	Plants and Prokaryotes Conserved (PCC) domain	AT-hook motif nuclear-localized protein 5 OS=Arabidopsis thaliana OX=3702 GN=AHL5 PE=1 SV=1	K	Transcription	AT-hook motif nuclear-localized protein 5 [Solanum lycopersicum]
Solyc03g119480.4	289	221	349	108	141	104	6.14869	4.636	7.38662	2.29523	3.18541	2.28659	0.00600089	-0.928466	down	--	--	Cellular Component: integral component of membrane (GO:0016021);;	--	--	--	--	--	--	--	--	uncharacterized protein LOC101257351 [Solanum lycopersicum]
Solyc06g053950.3	6766	5222	5145	2876	3709	2977	431.56	327.849	326.357	184.102	251.912	196.206	0.0127716	-0.639065	down	--	--	Molecular Function: transcription factor activity, sequence-specific DNA binding (GO:0003700);; Cellular Component: nucleus (GO:0005634);; Cellular Component: host cell nucleus (GO:0042025);; Molecular Function: sequence-specific DNA binding (GO:0043565);;	K09419|1.6e-64|sly:101257776|K09419 heat shock transcription factor, other eukaryote | (RefSeq) heat stress transcription factor A-6b	--	[K]	Transcription	--	Heat stress transcription factor A-6b OS=Arabidopsis thaliana OX=3702 GN=HSFA6b PE=2 SV=1	K	Transcription	heat stress transcription factor A-6b [Solanum lycopersicum]
Solyc12g017230.2	7198	7760	6968	11028	10635	9821	43.1622	45.8013	41.5495	66.3691	67.8987	60.8495	2.98057e-07	0.640579	up	--	--	--	--	--	--	--	--	Uncharacterized protein At4g26450 OS=Arabidopsis thaliana OX=3702 GN=At4g26450 PE=4 SV=1	--	--	uncharacterized protein At4g26450-like [Solanum lycopersicum]
Solyc12g014490.3	346	288	361	83	112	193	4.0821	3.33946	4.23507	0.975006	1.40406	2.35126	0.0173439	-0.923026	down	--	--	Biological Process: microtubule cytoskeleton organization (GO:0000226);; Molecular Function: microtubule binding (GO:0008017);;	K16732|0.0e+00|sly:101263791|K16732 protein regulator of cytokinesis 1 | (RefSeq) 65-kDa microtubule-associated protein 1-like	--	[DZ]	Cell cycle control, cell division, chromosome partitioning;; Cytoskeleton	Microtubule associated protein (MAP65/ASE1 family)	65-kDa microtubule-associated protein 1 OS=Arabidopsis thaliana OX=3702 GN=MAP65-1 PE=1 SV=1	--	--	65-kDa microtubule-associated protein 1-like [Solanum lycopersicum]
Solyc09g065200.4	1150	643	936	459	441	463	18.602	10.2301	15.0467	7.43904	7.5936	7.72994	0.0188122	-0.748076	down	--	--	Biological Process: regulation of cyclin-dependent protein serine/threonine kinase activity (GO:0000079);; Molecular Function: protein kinase binding (GO:0019901);;	K01255|2.0e-27|mng:MNEG_4524|K01255 leucyl aminopeptidase [EC:3.4.11.1] | (RefSeq) leucyl aminopeptidase	Glutathione metabolism (ko00480)	[R]	General function prediction only	Cyclin	Cyclin-P3-1 OS=Oryza sativa subsp. japonica OX=39947 GN=CYCP3-1 PE=3 SV=1	D	Cell cycle control, cell division, chromosome partitioning	hypothetical protein EJD97_023439 [Solanum chilense]
Solyc07g032230.3	3961	3770	7395	24318	26779	11932	25.7226	24.0989	47.761	158.522	185.188	80.0717	1.06271e-07	1.66565	up	--	--	Biological Process: protein transport (GO:0015031);;	K19476|0.0e+00|sly:101265657|K19476 vacuolar protein sorting-associated protein IST1 | (RefSeq) uncharacterized protein LOC101265657 isoform X1	Endocytosis (ko04144)	[Z]	Cytoskeleton	Regulator of Vps4 activity in the MVB pathway	--	Z	Cytoskeleton	uncharacterized protein LOC101265657 isoform X1 [Solanum lycopersicum]
Solyc05g008310.4	1449	1029	1210	2769	1900	1741	12.5897	8.79502	10.455	24.1439	17.5781	15.6285	0.00302146	0.81205	up	[T]	Signal transduction mechanisms	Molecular Function: protein serine/threonine kinase activity (GO:0004674);; Molecular Function: ATP binding (GO:0005524);; Cellular Component: integral component of membrane (GO:0016021);; Biological Process: recognition of pollen (GO:0048544);;	K24104|5.5e-71|thj:104799061|K24104 GPN-loop GTPase | (RefSeq) LOW QUALITY PROTEIN: uncharacterized protein LOC104799061	--	--	--	Protein tyrosine and serine/threonine kinase	G-type lectin S-receptor-like serine/threonine-protein kinase At4g27290 OS=Arabidopsis thaliana OX=3702 GN=At4g27290 PE=3 SV=4	T	Signal transduction mechanisms	G-type lectin S-receptor-like serine/threonine-protein kinase At4g27290 [Solanum lycopersicum]
Solyc10g081140.3	252	274	297	594	443	317	3.26741	3.49618	3.83972	7.74754	6.13159	4.25353	0.0343071	0.718856	up	--	--	--	--	--	--	--	--	--	S	Function unknown	uncharacterized protein LOC101262676 isoform X2 [Solanum lycopersicum]
Solyc12g008490.2	580	499	485	254	208	363	6.37013	5.40028	5.29315	2.79992	2.43268	4.12363	0.0447991	-0.675555	down	[N]	Cell motility	Cellular Component: integral component of membrane (GO:0016021);; Molecular Function: transferase activity, transferring glycosyl groups (GO:0016757);;	--	--	[IM]	Lipid transport and metabolism;; Cell wall/membrane/envelope biogenesis	Glycosyl transferase family 21	--	--	--	uncharacterized protein LOC101259712 isoform X1 [Solanum lycopersicum]
Solyc12g057110.2	177	133	293	68	65	72	2.81352	2.09036	4.64092	1.08173	1.09126	1.18315	0.00754611	-1.03418	down	--	--	--	K06630|9.4e-136|sly:101247195|K06630 14-3-3 protein epsilon | (RefSeq) 14-3-3 protein 2	--	[O]	Posttranslational modification, protein turnover, chaperones	14-3-3 protein	14-3-3 protein 2 OS=Solanum lycopersicum OX=4081 GN=TFT2 PE=3 SV=2	O	Posttranslational modification, protein turnover, chaperones	14-3-3 protein 2 [Solanum lycopersicum]
Solyc01g097230.4	411	474	556	663	709	730	10.1102	11.458	13.5942	16.3507	18.5511	18.5307	0.00839129	0.627544	up	--	--	Cellular Component: endoplasmic reticulum (GO:0005783);; Cellular Component: Golgi apparatus (GO:0005794);; Cellular Component: integral component of membrane (GO:0016021);; Biological Process: vesicle-mediated transport (GO:0016192);;	K20359|3.8e-42|cann:107839412|K20359 PRA1 family protein 1 | (RefSeq) PRA1 family protein E	--	[U]	Intracellular trafficking, secretion, and vesicular transport	PRA1 family protein	PRA1 family protein E OS=Arabidopsis thaliana OX=3702 GN=PRA1E PE=1 SV=1	P	Inorganic ion transport and metabolism	PRA1 family protein F3 [Solanum lycopersicum]
Solyc06g073730.2	5021	6117	5344	8309	7740	7000	67.118	80.4888	71.0313	111.478	110.171	96.6805	8.00894e-05	0.598167	up	--	--	Molecular Function: DNA binding (GO:0003677);; Molecular Function: transcription factor activity, sequence-specific DNA binding (GO:0003700);; Cellular Component: nucleus (GO:0005634);;	K14514|0.0e+00|sly:543518|K14514 ethylene-insensitive protein 3 | (RefSeq) EIL4; EIN3-like protein	MAPK signaling pathway - plant (ko04016);; Plant hormone signal transduction (ko04075)	--	--	Ethylene insensitive 3	Protein ETHYLENE INSENSITIVE 3 OS=Arabidopsis thaliana OX=3702 GN=EIN3 PE=1 SV=1	S	Function unknown	protein ETHYLENE-INSENSITIVE 3-like 4 [Solanum lycopersicum]
Solyc06g009420.4	117	154	132	63	40	68	4.3656	5.6812	4.89734	2.34908	1.57136	2.60941	0.0273079	-0.85312	down	--	--	--	--	--	--	--	--	--	S	Function unknown	--
Solyc01g088660.3	6105	4021	4678	2183	2873	2691	149.401	96.8575	113.835	53.6128	74.8589	68.0514	0.0113297	-0.708904	down	--	--	Biological Process: regulation of transcription, DNA-templated (GO:0006355);; Molecular Function: zinc ion binding (GO:0008270);;	--	--	--	--	zinc-finger of the FCS-type, C2-C2	FCS-Like Zinc finger 3 OS=Arabidopsis thaliana OX=3702 GN=FLZ3 PE=1 SV=1	S	Function unknown	uncharacterized protein LOC101248137 [Solanum lycopersicum]
Solyc10g007600.3	2494	3182	1710	847	444	273	37.244	46.7764	25.3978	12.6988	7.05648	4.20665	3.33434e-06	-1.54519	down	[CIR]	Energy production and conversion;; Lipid transport and metabolism;; General function prediction only	Molecular Function: FMN binding (GO:0010181);; Molecular Function: oxidoreductase activity (GO:0016491);;	K11517|5.1e-207|sly:100134875|K11517 (S)-2-hydroxy-acid oxidase [EC:1.1.3.15] | (RefSeq) LeGLO2; glycolate oxidase	Glyoxylate and dicarboxylate metabolism (ko00630);; Carbon metabolism (ko01200);; Peroxisome (ko04146)	[C]	Energy production and conversion	FMN-dependent dehydrogenase	(S)-2-hydroxy-acid oxidase GLO1 OS=Arabidopsis thaliana OX=3702 GN=GLO1 PE=1 SV=1	C	Energy production and conversion	glycolate oxidase [Solanum lycopersicum]
Solyc01g067930.4	1851	1459	1909	3591	2801	2653	32.1552	24.9384	32.9665	62.6016	51.8042	47.6048	0.000107198	0.843699	up	--	--	Cellular Component: integral component of membrane (GO:0016021);; Molecular Function: transferase activity, transferring glycosyl groups (GO:0016757);;	K08238|1.3e-210|sly:101262652|K08238 xyloglucan 6-xylosyltransferase [EC:2.4.2.39] | (RefSeq) xyloglucan 6-xylosyltransferase 2	--	[GM]	Carbohydrate transport and metabolism;; Cell wall/membrane/envelope biogenesis	galactosyl transferase GMA12/MNN10 family	Xyloglucan 6-xylosyltransferase 2 OS=Arabidopsis thaliana OX=3702 GN=XXT2 PE=1 SV=1	--	--	xyloglucan 6-xylosyltransferase 2 [Solanum pennellii]
Solyc06g073050.2	5108	3984	6229	9589	8664	6621	55.1175	42.3156	66.8436	103.865	99.558	73.8238	0.00850935	0.733504	up	--	--	Molecular Function: DNA binding (GO:0003677);; Cellular Component: nucleus (GO:0005634);; Biological Process: regulation of transcription, DNA-templated (GO:0006355);; Cellular Component: integral component of membrane (GO:0016021);; Molecular Function: hydrolase activity (GO:0016787);;	K00521|8.3e-34|cmos:111447866|K00521 ferric-chelate reductase [EC:1.16.1.7] | (RefSeq) ferric reduction oxidase 7, chloroplastic-like	--	--	--	No apical meristem (NAM) protein	NAC domain-containing protein 62 OS=Arabidopsis thaliana OX=3702 GN=NAC062 PE=1 SV=1	P	Inorganic ion transport and metabolism	NAC domain-containing protein NACMTF3 [Solanum lycopersicum]
Solyc05g009200.3	0	35	11	73	227	107	0	1.26769	0.399436	2.73154	9.1058	4.15067	0.0449356	0.884147	up	--	--	--	--	--	--	--	--	--	--	--	hypothetical protein EJD97_014075 [Solanum chilense]
Solyc02g069470.4	1291	1287	1171	1974	1717	1745	12.9323	12.6939	11.6659	19.8503	18.3195	18.0604	1.18411e-05	0.645244	up	[R]	General function prediction only	--	--	--	--	--	von Willebrand factor type A domain	E3 ubiquitin-protein ligase WAV3 OS=Arabidopsis thaliana OX=3702 GN=WAV3 PE=1 SV=1	O	Posttranslational modification, protein turnover, chaperones	E3 ubiquitin-protein ligase WAV3-like [Solanum lycopersicum]
Solyc08g080360.3	1048	1047	832	2537	1548	1176	19.3993	19.0805	15.3224	47.1576	30.5247	22.4976	0.0132516	0.816296	up	--	--	Molecular Function: molecular_function (GO:0003674);; Molecular Function: binding (GO:0005488);; Molecular Function: carbohydrate binding (GO:0030246);;	--	--	--	--	Phloem protein 2	F-box protein PP2-A12 OS=Arabidopsis thaliana OX=3702 GN=P2A12 PE=2 SV=1	S	Function unknown	F-box protein PP2-B1 [Solanum lycopersicum]
Solyc02g072080.1	1974	1299	4080	6349	7969	4081	22.047	14.283	45.3351	71.1987	94.8043	47.1096	0.0101691	1.02838	up	[L]	Replication, recombination and repair	Molecular Function: ubiquitin-protein transferase activity (GO:0004842);;	K10260|5.6e-16|mpp:MICPUCDRAFT_56233|K10260 F-box and WD-40 domain protein 7 | (RefSeq) WD40 repeat protein	Ubiquitin mediated proteolysis (ko04120)	[S]	Function unknown	Armadillo/beta-catenin-like repeat	U-box domain-containing protein 17 OS=Arabidopsis thaliana OX=3702 GN=PUB17 PE=2 SV=1	S	Function unknown	U-box domain-containing protein 17 [Solanum lycopersicum]
Solyc09g089640.2	1198	1092	1378	3269	2272	1765	13.0716	11.7337	14.9563	35.8166	26.407	19.9094	0.000231992	0.977093	up	--	--	Biological Process: positive regulation of growth (GO:0045927);;	K18081|3.1e-47|bna:111208244|K18081 myotubularin-related protein 1/2 [EC:3.1.3.64 3.1.3.95] | (RefSeq) phosphatidylinositol-3-phosphatase myotubularin-2-like	Inositol phosphate metabolism (ko00562);; Phosphatidylinositol signaling system (ko04070)	--	--	Protein of unknown function (DUF668)	--	S	Function unknown	uncharacterized protein LOC101243639 [Solanum lycopersicum]
Solyc06g068080.4	933	652	1030	353	417	382	24.9476	17.1693	27.4025	9.48169	11.8648	10.5498	0.000909887	-0.911742	down	--	--	Cellular Component: Golgi membrane (GO:0000139);; Biological Process: retrograde vesicle-mediated transport, Golgi to ER (GO:0006890);; Biological Process: protein transport (GO:0015031);; Cellular Component: COPI vesicle coat (GO:0030126);;	--	--	--	--	Clathrin adaptor complex small chain	--	--	--	PREDICTED: uncharacterized protein LOC102594798 [Solanum tuberosum]
Solyc09g090080.1	119	86	481	65	46	36	1.7889	1.27602	7.239	0.982112	0.726544	0.551593	0.0305154	-1.00856	down	[GEPR]	Carbohydrate transport and metabolism;; Amino acid transport and metabolism;; Inorganic ion transport and metabolism;; General function prediction only	Molecular Function: inorganic phosphate transmembrane transporter activity (GO:0005315);; Biological Process: phosphate ion transport (GO:0006817);; Cellular Component: integral component of membrane (GO:0016021);;	K08176|7.1e-311|sly:101251622|K08176 MFS transporter, PHS family, inorganic phosphate transporter | (RefSeq) PT3; phosphate transporter 3	--	[P]	Inorganic ion transport and metabolism	Sugar (and other) transporter	Low affinity inorganic phosphate transporter 3 OS=Petunia hybrida OX=4102 GN=PT3 PE=2 SV=1	P	Inorganic ion transport and metabolism	phosphate transporter 3 [Solanum lycopersicum]
Solyc02g088800.2	626	751	736	1192	1059	1037	7.6754	9.06552	8.98051	14.6837	13.8335	13.152	1.04729e-05	0.735872	up	--	--	Cellular Component: exocyst (GO:0000145);; Biological Process: exocytosis (GO:0006887);; Biological Process: protein transport (GO:0015031);;	K07195|0.0e+00|sly:101260888|K07195 exocyst complex component 7 | (RefSeq) exocyst complex component EXO70E2	--	[U]	Intracellular trafficking, secretion, and vesicular transport	Exo70 exocyst complex subunit	Exocyst complex component EXO70E2 OS=Arabidopsis thaliana OX=3702 GN=EXO70E2 PE=1 SV=1	U	Intracellular trafficking, secretion, and vesicular transport	exocyst complex component EXO70E2 [Solanum lycopersicum]
Solyc02g087250.4	2439	2614	2905	3885	3433	4172	12.9506	13.6651	15.343	20.7067	19.4105	22.895	0.000141403	0.633454	up	--	--	Molecular Function: RNA binding (GO:0003723);;	K01148|2.4e-22|cmax:111492128|K01148 poly(A)-specific ribonuclease [EC:3.1.13.4] | (RefSeq) uncharacterized CRM domain-containing protein At3g25440, chloroplastic isoform X1	RNA degradation (ko03018)	[L]	Replication, recombination and repair	CRS1 / YhbY (CRM) domain	CRM-domain containing factor CFM2, chloroplastic OS=Arabidopsis thaliana OX=3702 GN=CFM2 PE=1 SV=1	L	Replication, recombination and repair	CRM-domain containing factor CFM2, chloroplastic [Solanum lycopersicum]
Solanum_lycopersicum_newGene_1403	170	395	109	534	355	977	0.391262	0.894978	0.247821	1.23354	0.870453	2.32627	0.0234478	1.00601	up	--	--	Molecular Function: nucleic acid binding (GO:0003676);; Molecular Function: zinc ion binding (GO:0008270);; Biological Process: DNA integration (GO:0015074);;	K05658|3.5e-15|pmum:103323434|K05658 ATP-binding cassette, subfamily B (MDR/TAP), member 1 [EC:7.6.2.2] | (RefSeq) ABC transporter B family member 4-like	ABC transporters (ko02010)	[R]	General function prediction only	Reverse transcriptase (RNA-dependent DNA polymerase)	Retrovirus-related Pol polyprotein from transposon RE1 OS=Arabidopsis thaliana OX=3702 GN=RE1 PE=2 SV=1	L	Replication, recombination and repair	PREDICTED: uncharacterized protein LOC109224331, partial [Nicotiana attenuata]
Solyc03g094160.3	1204	681	2366	5277	6544	4111	20.1501	11.2251	39.3966	88.6994	116.694	71.1388	3.53806e-05	1.44367	up	[R]	General function prediction only	--	K22684|7.0e-201|sly:101247995|K22684 metacaspase-1 [EC:3.4.22.-] | (RefSeq) metacaspase-1-like	--	[DO]	Cell cycle control, cell division, chromosome partitioning;; Posttranslational modification, protein turnover, chaperones	Caspase domain	Metacaspase-1 OS=Arabidopsis thaliana OX=3702 GN=AMC1 PE=1 SV=1	--	--	metacaspase-1-like [Solanum lycopersicum]
Solyc07g019460.3	11274	10351	12883	18829	15803	15580	97.7801	88.3647	111.116	163.914	145.945	139.632	0.000538881	0.635776	up	[QV]	Secondary metabolites biosynthesis, transport and catabolism;; Defense mechanisms	Molecular Function: NADPH-hemoprotein reductase activity (GO:0003958);; Cellular Component: endoplasmic reticulum membrane (GO:0005789);; Molecular Function: FMN binding (GO:0010181);; Cellular Component: integral component of membrane (GO:0016021);; Molecular Function: flavin adenine dinucleotide binding (GO:0050660);; Molecular Function: NADP binding (GO:0050661);;	K00327|0.0e+00|sly:101247036|K00327 NADPH-ferrihemoprotein reductase [EC:1.6.2.4] | (RefSeq) NADPH--cytochrome P450 reductase	--	[C]	Energy production and conversion	FAD binding domain	NADPH--cytochrome P450 reductase OS=Catharanthus roseus OX=4058 GN=CPR PE=2 SV=1	C	Energy production and conversion	NADPH--cytochrome P450 reductase [Solanum lycopersicum]
Solyc08g078700.2	4495	5503	6492	1503	2538	3551	101.32	122.116	145.534	33.9898	60.9095	82.7156	0.0318634	-0.78867	down	[O]	Posttranslational modification, protein turnover, chaperones	Biological Process: response to stress (GO:0006950);; Biological Process: response to osmotic stress (GO:0006970);; Biological Process: biological_process (GO:0008150);; Biological Process: response to temperature stimulus (GO:0009266);; Biological Process: response to heat (GO:0009408);; Biological Process: response to abiotic stimulus (GO:0009628);; Biological Process: response to stimulus (GO:…	K13993|3.8e-111|sly:543507|K13993 HSP20 family protein | (RefSeq) MTSHP; mitochondrial small heat shock protein	Protein processing in endoplasmic reticulum (ko04141)	[O]	Posttranslational modification, protein turnover, chaperones	Hsp20/alpha crystallin family	Small heat shock protein, chloroplastic OS=Oxybasis rubra OX=3560 GN=HSP23 PE=2 SV=1	O	Posttranslational modification, protein turnover, chaperones	mitochondrial small heat shock protein [Solanum lycopersicum]
Solyc03g114710.4	1515	1718	1088	2550	2547	1988	22.3974	25.0094	16.0001	37.8589	40.1138	30.3781	0.00214618	0.768816	up	[G]	Carbohydrate transport and metabolism	Molecular Function: UDP-glycosyltransferase activity (GO:0008194);;	K23260|9.6e-67|jre:108988868|K23260 scopoletin glucosyltransferase [EC:2.4.1.128] | (RefSeq) scopoletin glucosyltransferase-like	Phenylpropanoid biosynthesis (ko00940)	[GC]	Carbohydrate transport and metabolism;; Energy production and conversion	UDP-glucoronosyl and UDP-glucosyl transferase	UDP-glycosyltransferase 89B2 OS=Stevia rebaudiana OX=55670 GN=UGT89B2 PE=2 SV=1	--	--	UDP-glycosyltransferase 89B2 [Solanum lycopersicum]
Solyc10g079130.2	4656	2948	5609	9150	6751	6069	44.393	27.6654	53.1739	87.5537	68.5319	59.79	0.0331566	0.723554	up	[T]	Signal transduction mechanisms	Molecular Function: protein kinase activity (GO:0004672);; Molecular Function: calcium ion binding (GO:0005509);; Molecular Function: ATP binding (GO:0005524);;	K13412|6.1e-307|sly:101260188|K13412 calcium-dependent protein kinase [EC:2.7.11.1] | (RefSeq) calcium-dependent protein kinase 32-like	Plant-pathogen interaction (ko04626)	[T]	Signal transduction mechanisms	Protein kinase domain	Calcium-dependent protein kinase 32 OS=Arabidopsis thaliana OX=3702 GN=CPK32 PE=1 SV=1	T	Signal transduction mechanisms	calcium-dependent protein kinase 32-like [Solanum lycopersicum]
Solyc02g089610.2	10337	8434	8785	15296	13869	13724	230.698	185.258	194.968	342.609	329.567	316.46	1.03703e-05	0.732313	up	--	--	Molecular Function: adenosylmethionine decarboxylase activity (GO:0004014);; Biological Process: S-adenosylmethioninamine biosynthetic process (GO:0006557);; Biological Process: spermine biosynthetic process (GO:0006597);; Biological Process: spermidine biosynthetic process (GO:0008295);;	K01611|4.1e-209|sly:101260400|K01611 S-adenosylmethionine decarboxylase [EC:4.1.1.50] | (RefSeq) S-adenosylmethionine decarboxylase 2	Cysteine and methionine metabolism (ko00270);; Arginine and proline metabolism (ko00330)	[T]	Signal transduction mechanisms	Adenosylmethionine decarboxylase	S-adenosylmethionine decarboxylase proenzyme OS=Ipomoea nil OX=35883 GN=SAMDC PE=3 SV=1	H	Coenzyme transport and metabolism	S-adenosylmethionine decarboxylase 2 [Solanum lycopersicum]
Solyc02g078150.4	323	112	176	82	71	62	6.41734	2.18489	3.46527	1.6205	1.49896	1.26526	0.0420793	-0.914005	down	--	--	--	--	--	--	--	PDDEXK-like family of unknown function	--	S	Function unknown	uncharacterized protein LOC101251740 [Solanum lycopersicum]
Solyc04g073980.3	176	89	110	270	352	387	1.93418	0.958139	1.20371	2.98401	4.12777	4.40662	0.000325433	1.20149	up	--	--	Molecular Function: RNA binding (GO:0003723);;	--	--	[J]	Translation, ribosomal structure and biogenesis	Pumilio-family RNA binding repeat	Putative pumilio homolog 7, chloroplastic OS=Arabidopsis thaliana OX=3702 GN=APUM7 PE=3 SV=2	J	Translation, ribosomal structure and biogenesis	pumilio homolog 2-like [Solanum lycopersicum]
Solyc02g089640.3	1250	1513	4071	34233	25343	16251	11.3095	13.4798	36.6416	311	244.249	151.99	3.36062e-05	1.59792	up	[N]	Cell motility	Cellular Component: integral component of membrane (GO:0016021);;	K20887|0.0e+00|sly:101267858|K20887 xyloglucan glycosyltransferase 4 [EC:2.4.1.-] | (RefSeq) cellulose-synthase-like	--	--	--	Glycosyl transferase family group 2	Xyloglucan glycosyltransferase 4 OS=Arabidopsis thaliana OX=3702 GN=CSLC4 PE=1 SV=1	M	Cell wall/membrane/envelope biogenesis	cellulose-synthase-like [Solanum lycopersicum]
Solyc11g068440.2	3029	2549	3503	17619	12882	10844	49.7632	41.2175	57.2387	290.591	225.384	184.12	4.77843e-23	2.0628	up	--	--	Molecular Function: hydrolase activity, hydrolyzing O-glycosyl compounds (GO:0004553);; Biological Process: carbohydrate metabolic process (GO:0005975);; Cellular Component: integral component of membrane (GO:0016021);;	K19891|4.2e-71|ath:AT2G01630|K19891 glucan endo-1,3-beta-glucosidase 1/2/3 [EC:3.2.1.39] | (RefSeq) O-Glycosyl hydrolases family 17 protein	Starch and sucrose metabolism (ko00500)	--	--	Glycosyl hydrolases family 17	Glucan endo-1,3-beta-glucosidase 14 OS=Arabidopsis thaliana OX=3702 GN=At2g27500 PE=2 SV=2	G	Carbohydrate transport and metabolism	glucan endo-1,3-beta-glucosidase 14 [Solanum lycopersicum]
Solyc02g088240.4	184	94	110	647	498	1088	1.6214	0.813879	0.963267	5.72836	4.67783	9.91868	5.02378e-10	1.94632	up	--	--	Cellular Component: integral component of membrane (GO:0016021);;	K24195|4.8e-127|ppp:112273420|K24195 xenotropic and polytropic retrovirus receptor 1 | (RefSeq) phosphate transporter PHO1-like	--	[U]	Intracellular trafficking, secretion, and vesicular transport	EXS family	Phosphate transporter PHO1 homolog 9 OS=Arabidopsis thaliana OX=3702 GN=PHO1-H9 PE=2 SV=1	U	Intracellular trafficking, secretion, and vesicular transport	phosphate transporter PHO1 homolog 3 [Solanum lycopersicum]
Solyc06g061190.1	768	784	1838	2459	2929	2102	16.8489	16.9282	40.1239	54.166	68.4613	47.6844	0.00841623	0.975737	up	--	--	Biological Process: endosperm development (GO:0009960);; Biological Process: regulation of seed growth (GO:0080113);;	--	--	--	--	VQ motif	Protein HAIKU1 OS=Arabidopsis thaliana OX=3702 GN=IKU1 PE=1 SV=1	S	Function unknown	protein HAIKU1 [Solanum lycopersicum]
Solyc06g060380.3	1452	1075	1661	598	452	699	7.31321	5.33155	8.3201	3.01967	2.42098	3.63841	0.00029008	-0.98083	down	--	--	Biological Process: mitotic sister chromatid cohesion (GO:0007064);;	K11267|0.0e+00|sly:101250313|K11267 sister chromatid cohesion protein PDS5 | (RefSeq) sister chromatid cohesion protein PDS5 homolog A isoform X1	--	[D]	Cell cycle control, cell division, chromosome partitioning	--	--	D	Cell cycle control, cell division, chromosome partitioning	sister chromatid cohesion protein PDS5 homolog A isoform X2 [Solanum lycopersicum]
Solyc02g090310.1	4226	1264	2285	999	681	898	131.171	38.602	70.5156	31.0997	22.4848	28.7768	0.00558472	-1.06613	down	--	--	Molecular Function: DNA binding (GO:0003677);; Cellular Component: nucleus (GO:0005634);; Biological Process: regulation of transcription, DNA-templated (GO:0006355);;	K20043|2.0e-24|aip:107640400|K20043 clathrin coat assembly protein AP180 | (RefSeq) putative clathrin assembly protein At5g35200	--	--	--	Dof domain, zinc finger	Dof zinc finger protein DOF3.1 OS=Arabidopsis thaliana OX=3702 GN=DOF3.1 PE=2 SV=2	B	Chromatin structure and dynamics	dof zinc finger protein DOF1.7 [Solanum lycopersicum]
Solyc08g066440.3	1182	946	1348	2753	2151	1930	18.5783	14.6246	21.0703	43.4298	35.9923	31.3345	2.11442e-05	0.990637	up	[I]	Lipid transport and metabolism	--	K01054|3.3e-159|cpap:110809085|K01054 acylglycerol lipase [EC:3.1.1.23] | (RefSeq) uncharacterized protein LOC110809085	Glycerolipid metabolism (ko00561)	[I]	Lipid transport and metabolism	Serine aminopeptidase, S33	--	I	Lipid transport and metabolism	uncharacterized protein LOC101250324 [Solanum lycopersicum]
Solyc03g063730.4	765	993	665	1361	1060	1366	11.2689	14.4024	9.73516	20.1315	16.6195	20.7933	0.00240808	0.714672	up	[V]	Defense mechanisms	Molecular Function: antiporter activity (GO:0015297);; Cellular Component: integral component of membrane (GO:0016021);; Molecular Function: xenobiotic transporter activity (GO:0042910);;	K03327|3.0e-238|sly:101248461|K03327 multidrug resistance protein, MATE family | (RefSeq) protein DETOXIFICATION 21	--	[R]	General function prediction only	MatE	Protein DETOXIFICATION 21 OS=Arabidopsis thaliana OX=3702 GN=DTX21 PE=1 SV=1	V	Defense mechanisms	protein DETOXIFICATION 21 [Solanum lycopersicum]
Solyc05g053080.2	3151	759	2061	460	380	639	126.997	30.0837	82.5949	18.5731	16.2942	26.5832	0.00102452	-1.2616	down	--	--	Cellular Component: integral component of membrane (GO:0016021);;	--	--	--	--	--	--	--	--	--
Solyc04g078250.4	666	705	775	387	400	436	7.59776	7.92412	8.80125	4.43222	4.86379	5.14071	0.00226292	-0.629865	down	[P]	Inorganic ion transport and metabolism	Cellular Component: integral component of membrane (GO:0016021);; Molecular Function: metal ion transmembrane transporter activity (GO:0046873);;	K21398|3.6e-259|sly:543927|K21398 natural resistance-associated macrophage protein 2 | (RefSeq) LeNramp2; protein Nramp2	--	[P]	Inorganic ion transport and metabolism	Natural resistance-associated macrophage protein	Metal transporter Nramp2 OS=Arabidopsis thaliana OX=3702 GN=NRAMP2 PE=2 SV=1	P	Inorganic ion transport and metabolism	metal transporter Nramp2 [Solanum lycopersicum]
Solyc06g082190.3	136	85	73	15	20	31	1.53047	0.932571	0.812838	0.16	0.238357	0.355011	0.00254283	-1.22758	down	--		Molecular Function: protein kinase activity (GO:0004672);; Molecular Function: ATP binding (GO:0005524);;	K01968|4.2e-25|psom:113350054|K01968 3-methylcrotonyl-CoA carboxylase alpha subunit [EC:6.4.1.4] | (RefSeq) LOW QUALITY PROTEIN: methylcrotonoyl-CoA carboxylase subunit alpha, mitochondrial-like	Valine, leucine and isoleucine degradation (ko00280)	[T]	Signal transduction mechanisms	Protein tyrosine and serine/threonine kinase	Serine/threonine-protein kinase STY46 OS=Arabidopsis thaliana OX=3702 GN=STY46 PE=1 SV=1	T	Signal transduction mechanisms	serine/threonine-protein kinase STY17 [Solanum lycopersicum]
Solyc10g054910.1	591	434	473	250	139	242	27.6457	20.0006	22.0258	11.7188	6.90475	11.697	0.00342771	-0.930742	down	[O]	Posttranslational modification, protein turnover, chaperones	Molecular Function: peptidyl-prolyl cis-trans isomerase activity (GO:0003755);; Biological Process: protein folding (GO:0006457);;	K01802|3.8e-96|sly:101254541|K01802 peptidylprolyl isomerase [EC:5.2.1.8] | (RefSeq) peptidyl-prolyl cis-trans isomerase	--	[O]	Posttranslational modification, protein turnover, chaperones	Cyclophilin type peptidyl-prolyl cis-trans isomerase/CLD	Peptidyl-prolyl cis-trans isomerase OS=Solanum lycopersicum OX=4081 GN=CYP PE=2 SV=1	O	Posttranslational modification, protein turnover, chaperones	peptidyl-prolyl cis-trans isomerase [Solanum lycopersicum]
Solyc02g082350.3	785	694	1035	1727	1268	1305	7.50554	6.53051	9.83994	16.5833	12.9099	12.8976	0.00200442	0.803458	up	--	--	Molecular Function: protein binding (GO:0005515);; Cellular Component: cellular_component (GO:0005575);; Cellular Component: cell (GO:0005623);; Cellular Component: plasma membrane (GO:0005886);; Biological Process: cell communication (GO:0007154);; Biological Process: signal transduction (GO:0007165);; Biological Process: biological_process (GO:0008150);; Biological Process: response to radiatio…	--	--	[R]	General function prediction only	Leucine rich repeat	Plant intracellular Ras-group-related LRR protein 4 OS=Arabidopsis thaliana OX=3702 GN=PIRL4 PE=1 SV=1	S	Function unknown	plant intracellular Ras-group-related LRR protein 4 [Solanum lycopersicum]
Solyc02g083820.1	845	767	1623	2916	1915	2098	10.4299	9.31354	19.9226	36.1314	25.1774	26.7633	0.00364366	0.980754	up	--	--	Biological Process: cell surface receptor signaling pathway (GO:0007166);;	K00276|1.1e-87|pvu:PHAVU_003G204000g|K00276 primary-amine oxidase [EC:1.4.3.21] | (RefSeq) hypothetical protein	Glycine, serine and threonine metabolism (ko00260);; Tyrosine metabolism (ko00350);; Phenylalanine metabolism (ko00360);; beta-Alanine metabolism (ko00410);; Isoquinoline alkaloid biosynthesis (ko00950);; Tropane, piperidine and pyridine alkaloid biosynthesis (ko00960)	--	--	Armadillo/beta-catenin-like repeat	--	S	Function unknown	uncharacterized protein LOC101260985 [Solanum lycopersicum]
Solyc02g082100.4	69	47	72	621	535	318	0.437826	0.293337	0.458111	3.99388	3.64731	2.10107	4.16519e-17	2.39173	up	--	--	Biological Process: reproduction (GO:0000003);; Biological Process: protein polyubiquitination (GO:0000209);; Biological Process: eye development (GO:0001654);; Biological Process: cell fate determination (GO:0001709);; Biological Process: morphogenesis of an epithelium (GO:0002009);; Biological Process: epithelial cell development (GO:0002064);; Biological Process: columnar/cuboidal epithelial c…	--	--	--	--	--	--	O	Posttranslational modification, protein turnover, chaperones	uncharacterized protein LOC101246588 [Solanum lycopersicum]
Solyc02g078860.3	202	242	214	131	109	113	2.69936	3.17769	2.84036	1.75492	1.55056	1.55764	0.0234515	-0.671126	down	[P]	Inorganic ion transport and metabolism	Biological Process: sulfur compound metabolic process (GO:0006790);; Molecular Function: 3'(2'),5'-bisphosphate nucleotidase activity (GO:0008441);; Biological Process: phosphatidylinositol phosphorylation (GO:0046854);; Biological Process: inositol phosphate dephosphorylation (GO:0046855);;	K01082|4.7e-255|sly:101259503|K01082 3'(2'), 5'-bisphosphate nucleotidase [EC:3.1.3.7] | (RefSeq) PAP-specific phosphatase HAL2-like	Sulfur metabolism (ko00920)	[FP]	Nucleotide transport and metabolism;; Inorganic ion transport and metabolism	Inositol monophosphatase family	PAP-specific phosphatase HAL2-like OS=Arabidopsis thaliana OX=3702 GN=AHL PE=2 SV=1	--	--	PAP-specific phosphatase HAL2-like [Solanum lycopersicum]
Solyc08g006330.3	656	896	378	1629	2404	916	9.21864	12.386	5.27931	22.9788	35.9733	13.3009	0.00422838	1.09059	up	[G]	Carbohydrate transport and metabolism	Molecular Function: UDP-glycosyltransferase activity (GO:0008194);;	K13691|1.2e-255|spen:107028477|K13691 pathogen-inducible salicylic acid glucosyltransferase [EC:2.4.1.-] | (RefSeq) UDP-glycosyltransferase 74G1-like	--	[GC]	Carbohydrate transport and metabolism;; Energy production and conversion	UDP-glucoronosyl and UDP-glucosyl transferase	UDP-glycosyltransferase 74G1 OS=Stevia rebaudiana OX=55670 GN=UGT74G1 PE=1 SV=1	--	--	UDP-xylose phenolic glycosyltransferase [Solanum lycopersicum]
Solyc12g056400.3	457	536	509	823	1210	571	8.35615	9.65174	9.25925	15.1062	23.5659	10.7801	0.0309092	0.772055	up	--	--	Molecular Function: zinc ion binding (GO:0008270);; Cellular Component: integral component of membrane (GO:0016021);;	K13148|6.9e-68|mesc:110605667|K13148 integrator complex subunit 11 [EC:3.1.27.-] | (RefSeq) cleavage and polyadenylation specificity factor subunit 3-II	--	[O]	Posttranslational modification, protein turnover, chaperones	Ring finger domain	E3 ubiquitin-protein ligase At1g63170 OS=Arabidopsis thaliana OX=3702 GN=At1g63170 PE=2 SV=2	O	Posttranslational modification, protein turnover, chaperones	E3 ubiquitin-protein ligase At1g63170-like [Solanum lycopersicum]
Solyc03g111320.1	8539	7970	12660	18757	20314	17352	103.859	95.418	153.133	228.995	263.095	218.088	4.25923e-05	0.971477	up	--	--	Cellular Component: exocyst (GO:0000145);; Biological Process: exocytosis (GO:0006887);; Biological Process: protein transport (GO:0015031);;	K07195|0.0e+00|sly:101261607|K07195 exocyst complex component 7 | (RefSeq) exocyst complex component EXO70B1	--	[U]	Intracellular trafficking, secretion, and vesicular transport	Exo70 exocyst complex subunit	Exocyst complex component EXO70B1 OS=Arabidopsis thaliana OX=3702 GN=EXO70B1 PE=1 SV=1	U	Intracellular trafficking, secretion, and vesicular transport	exocyst complex component EXO70B1 [Solanum lycopersicum]
Solyc12g006410.3	64	55	62	156	181	94	1.24758	1.05302	1.20623	3.07316	3.77393	1.90215	0.00710516	1.02436	up	[M]	Cell wall/membrane/envelope biogenesis	Biological Process: deadenylation-dependent decapping of nuclear-transcribed mRNA (GO:0000290);; Molecular Function: UDP-glucose 4-epimerase activity (GO:0003978);; Biological Process: galactose metabolic process (GO:0006012);;	K12448|1.7e-227|sly:101260513|K12448 UDP-arabinose 4-epimerase [EC:5.1.3.5] | (RefSeq) probable UDP-arabinose 4-epimerase 2	Amino sugar and nucleotide sugar metabolism (ko00520)	[M]	Cell wall/membrane/envelope biogenesis	GDP-mannose 4,6 dehydratase	UDP-arabinose 4-epimerase 1 OS=Arabidopsis thaliana OX=3702 GN=MUR4 PE=1 SV=1	G	Carbohydrate transport and metabolism	probable UDP-arabinose 4-epimerase 2 [Solanum lycopersicum]
Solyc01g007990.4	2069	1357	2047	1094	872	1117	22.4928	14.5191	22.1254	11.9384	10.0947	12.5475	0.0411141	-0.620322	down	--		Molecular Function: protein kinase activity (GO:0004672);; Molecular Function: ATP binding (GO:0005524);; Cellular Component: integral component of membrane (GO:0016021);;	K01180|3.6e-59|cmax:111487562|K01180 endo-1,3(4)-beta-glucanase [EC:3.2.1.6] | (RefSeq) uncharacterized protein LOC111487562	--	--	--	Protein kinase domain	Cysteine-rich receptor-like protein kinase 2 OS=Arabidopsis thaliana OX=3702 GN=CRK2 PE=1 SV=1	T	Signal transduction mechanisms	cysteine-rich receptor-like protein kinase 2 isoform X1 [Solanum lycopersicum]
Solyc07g043510.3	2495	2136	2543	4226	4243	3239	51.0323	43.0116	51.7239	86.7645	92.4183	68.4581	0.000175863	0.777952	up	--	--	--	K13343|5.2e-08|apro:F751_0427|K13343 peroxin-14 | (RefSeq) Peroxisomal membrane protein PEX14	Peroxisome (ko04146)	[TO]	Signal transduction mechanisms;; Posttranslational modification, protein turnover, chaperones	OTU-like cysteine protease	OVARIAN TUMOR DOMAIN-containing deubiquitinating enzyme 11 OS=Arabidopsis thaliana OX=3702 GN=OTU11 PE=2 SV=1	--	--	OTU domain-containing protein DDB_G0284757-like [Solanum lycopersicum]
Solyc02g069180.4	3991	2140	2264	908	680	1624	80.8816	42.6794	45.6165	18.4557	14.6713	34.0014	0.0133141	-0.950603	down	--	--	Biological Process: response to acid chemical (GO:0001101);; Molecular Function: molecular_function (GO:0003674);; Molecular Function: catalytic activity (GO:0003824);; Molecular Function: ubiquitin-protein transferase activity (GO:0004842);; Cellular Component: cellular_component (GO:0005575);; Cellular Component: intracellular (GO:0005622);; Cellular Component: cell (GO:0005623);; Cellular Comp…	K19042|6.3e-135|sly:101250858|K19042 E3 ubiquitin-protein ligase BOI and related proteins [EC:2.3.2.27] | (RefSeq) BOI-related E3 ubiquitin-protein ligase 1	--	[O]	Posttranslational modification, protein turnover, chaperones	--	Probable BOI-related E3 ubiquitin-protein ligase 3 OS=Arabidopsis thaliana OX=3702 GN=BRG3 PE=1 SV=1	O	Posttranslational modification, protein turnover, chaperones	BOI-related E3 ubiquitin-protein ligase 1 [Solanum lycopersicum]
Solyc01g010660.3	1771	1287	1386	3157	2338	2404	23.422	16.7475	18.224	41.9189	32.9244	32.8614	0.000125598	0.86921	up	[T]	Signal transduction mechanisms	Molecular Function: protein serine/threonine kinase activity (GO:0004674);; Molecular Function: ATP binding (GO:0005524);;	K00924|9.1e-120|csat:104712177|K00924 kinase [EC:2.7.1.-] | (RefSeq) probable receptor-like protein kinase At3g55450 isoform X1	--	[T]	Signal transduction mechanisms	Protein tyrosine and serine/threonine kinase	Probable serine/threonine-protein kinase PBL3 OS=Arabidopsis thaliana OX=3702 GN=PBL3 PE=1 SV=1	T	Signal transduction mechanisms	probable serine/threonine-protein kinase PBL3 isoform X1 [Solanum lycopersicum]
Solyc09g098070.3	3251	3737	3622	7878	6797	4550	33.058	37.4031	36.6239	80.4033	73.5927	47.8063	0.000194006	0.891948	up	--	--	--	--	--	--	--	MAC/Perforin domain	MACPF domain-containing protein At1g14780 OS=Arabidopsis thaliana OX=3702 GN=At1g14780 PE=2 SV=1	S	Function unknown	MACPF domain-containing protein At4g24290 [Solanum lycopersicum]
Solyc03g078360.1	1897	2193	2185	5884	4946	3349	19.3748	22.0484	22.1883	60.3302	53.791	35.3454	3.19174e-07	1.17142	up	[M]	Cell wall/membrane/envelope biogenesis	Molecular Function: protein kinase activity (GO:0004672);; Molecular Function: ATP binding (GO:0005524);; Cellular Component: integral component of membrane (GO:0016021);; Biological Process: recognition of pollen (GO:0048544);;	K13416|1.0e-50|adu:107481750|K13416 brassinosteroid insensitive 1-associated receptor kinase 1 [EC:2.7.10.1 2.7.11.1] | (RefSeq) BRASSINOSTEROID INSENSITIVE 1-associated receptor kinase 1 isoform X1	MAPK signaling pathway - plant (ko04016);; Plant hormone signal transduction (ko04075);; Plant-pathogen interaction (ko04626)	--	--	Protein kinase domain	G-type lectin S-receptor-like serine/threonine-protein kinase LECRK1 OS=Oryza sativa subsp. japonica OX=39947 GN=LECRK1 PE=2 SV=1	T	Signal transduction mechanisms	G-type lectin S-receptor-like serine/threonine-protein kinase LECRK1 [Solanum lycopersicum]
Solyc10g005700.3	1207	930	1142	663	538	650	9.45093	7.16576	8.89598	5.2129	4.48466	5.25462	0.00764087	-0.637892	down	--	--	Cellular Component: integral component of membrane (GO:0016021);;	--	--	--	--	--	Uncharacterized protein At4g26450 OS=Arabidopsis thaliana OX=3702 GN=At4g26450 PE=4 SV=1	--	--	uncharacterized protein At4g26450 [Solanum lycopersicum]
Solyc02g089880.4	154	47	78	21	22	30	2.64395	0.7922	1.32512	0.363561	0.389239	0.522276	0.0370606	-0.978333	down	[M]	Cell wall/membrane/envelope biogenesis	Molecular Function: transferase activity, transferring glycosyl groups (GO:0016757);;	K20893|1.5e-206|sly:101262578|K20893 probable galacturonosyltransferase-like 1 [EC:2.4.1.-] | (RefSeq) probable galacturonosyltransferase-like 1	--	--	--	Glycosyl transferase family 8	Probable galacturonosyltransferase-like 2 OS=Arabidopsis thaliana OX=3702 GN=GATL2 PE=2 SV=1	G	Carbohydrate transport and metabolism	probable galacturonosyltransferase-like 1 [Solanum lycopersicum]
Solyc03g121890.1	2133	2675	2593	7287	5252	5670	29.5886	36.5197	35.7694	101.455	77.567	81.2701	1.12227e-15	1.34264	up	--	--	Cellular Component: integral component of membrane (GO:0016021);;	--	--	--	--	Cotton fibre expressed protein	--	S	Function unknown	formin-like protein 20 [Solanum lycopersicum]
Solyc04g071480.1	9473	5388	7371	19161	15691	11233	197.267	110.431	152.643	400.497	347.938	241.712	0.000690384	0.993834	up	--	--	Cellular Component: integral component of membrane (GO:0016021);;	--	--	--	--	Protein BYPASS1-related	Protein ROH1 OS=Arabidopsis thaliana OX=3702 GN=ROH1 PE=1 SV=1	S	Function unknown	uncharacterized protein LOC101243886 [Solanum lycopersicum]
Solyc06g009640.2	556	581	717	1652	1773	934	31.0123	31.9032	39.7967	92.6329	105.438	53.8628	4.71176e-05	1.1519	up	--	--	Molecular Function: transcription factor activity, sequence-specific DNA binding (GO:0003700);;	--	--	--	--	bZIP transcription factor	bZIP transcription factor 53 OS=Arabidopsis thaliana OX=3702 GN=BZIP53 PE=1 SV=1	K	Transcription	bZIP transcription factor 53 [Solanum lycopersicum]
Solyc06g060680.2	1585	1448	1625	2848	4131	1687	43.8165	39.3959	44.6788	79.0197	121.605	48.1877	0.0194985	0.837719	up	[M]	Cell wall/membrane/envelope biogenesis	Molecular Function: protein serine/threonine kinase activity (GO:0004674);; Molecular Function: ATP binding (GO:0005524);;	K00924|3.4e-28|boe:106305043|K00924 kinase [EC:2.7.1.-] | (RefSeq) receptor-like kinase TMK2	--	[T]	Signal transduction mechanisms	Protein kinase domain	Serine/threonine-protein kinase ZRK1 OS=Arabidopsis thaliana OX=3702 GN=ZRK1 PE=1 SV=1	T	Signal transduction mechanisms	putative wall-associated receptor kinase-like 16 [Solanum lycopersicum]
Solyc02g037530.3	435	601	408	838	529	855	3.26813	4.44937	3.04857	6.3297	4.23508	6.64921	0.0420793	0.657082	up	--	--	Molecular Function: DNA binding (GO:0003677);; Cellular Component: nucleus (GO:0005634);; Biological Process: regulation of transcription, DNA-templated (GO:0006355);; Biological Process: auxin-activated signaling pathway (GO:0009734);;	K14486|7.8e-163|nau:109241662|K14486 auxin response factor | (RefSeq) auxin response factor 5	Plant hormone signal transduction (ko04075)	--	--	Auxin response factor	Auxin response factor 8 OS=Arabidopsis thaliana OX=3702 GN=ARF8 PE=1 SV=2	K	Transcription	auxin response factor 8 isoform X1 [Solanum lycopersicum]
Solyc03g121620.1	3040	1097	3013	7850	7967	4483	91.8835	32.6219	90.5593	238.164	256.403	140.002	0.00124495	1.18058	up	--	--	Cellular Component: integral component of membrane (GO:0016021);;	K04077|1.1e-41|cpep:111806851|K04077 chaperonin GroEL | (RefSeq) chaperonin CPN60-like 2, mitochondrial	RNA degradation (ko03018)	--	--	Late embryogenesis abundant protein	--	S	Function unknown	NDR1/HIN1-like protein 13 [Solanum lycopersicum]
Solyc05g007240.1	4845	4959	3120	1496	2522	1781	224.257	225.932	143.606	69.5091	124.289	85.1511	0.00598062	-0.853113	down	--	--	--	--	--	--	--	--	--	--	--	uncharacterized protein LOC101261409 [Solanum lycopersicum]
Solyc12g056600.3	1818	1629	1401	3003	3641	1932	37.8906	33.4089	29.026	62.8137	80.7998	41.5958	0.00636119	0.825301	up	[IQR]	Lipid transport and metabolism;; Secondary metabolites biosynthesis, transport and catabolism;; General function prediction only	--	K09841|2.0e-65|aof:109848475|K09841 xanthoxin dehydrogenase [EC:1.1.1.288] | (RefSeq) zerumbone synthase	Carotenoid biosynthesis (ko00906)	[R]	General function prediction only	Enoyl-(Acyl carrier protein) reductase	Secoisolariciresinol dehydrogenase (Fragment) OS=Podophyllum peltatum OX=35933 PE=1 SV=1	Q	Secondary metabolites biosynthesis, transport and catabolism	short-chain dehydrogenase-reductase [Solanum lycopersicum]
Solyc04g081770.4	555	253	306	111	76	102	10.3156	4.62472	5.65782	2.06764	1.48934	1.94622	7.69499e-05	-1.34699	down	[IR]	Lipid transport and metabolism;; General function prediction only	Molecular Function: hydrolase activity, acting on ester bonds (GO:0016788);;	K00679|1.1e-76|cic:CICLE_v10027727mg|K00679 phospholipid:diacylglycerol acyltransferase [EC:2.3.1.158] | (RefSeq) hypothetical protein	Glycerolipid metabolism (ko00561)	--	--	GDSL-like Lipase/Acylhydrolase	GDSL esterase/lipase EXL3 OS=Arabidopsis thaliana OX=3702 GN=EXL3 PE=2 SV=1	I	Lipid transport and metabolism	GDSL esterase/lipase EXL3-like [Solanum pennellii]
Solyc01g105560.3	2480	2312	3233	6394	7135	4427	27.7138	25.4333	35.9366	71.7424	84.9216	51.1346	4.7941e-06	1.13777	up	[H]	Coenzyme transport and metabolism	Molecular Function: GTP cyclohydrolase II activity (GO:0003935);; Molecular Function: 3,4-dihydroxy-2-butanone-4-phosphate synthase activity (GO:0008686);; Biological Process: riboflavin biosynthetic process (GO:0009231);;	K14652|0.0e+00|sly:544238|K14652 3,4-dihydroxy 2-butanone 4-phosphate synthase / GTP cyclohydrolase II [EC:4.1.99.12 3.5.4.25] | (RefSeq) ribA; GTP cyclohydrolase II / 3,4-dihydroxy-2-butanone-4-phosphate synthase	Riboflavin metabolism (ko00740);; Folate biosynthesis (ko00790)	[H]	Coenzyme transport and metabolism	3,4-dihydroxy-2-butanone 4-phosphate synthase	Bifunctional riboflavin biosynthesis protein RIBA 1, chloroplastic OS=Arabidopsis thaliana OX=3702 GN=RIBA1 PE=1 SV=2	H	Coenzyme transport and metabolism	GTP cyclohydrolase II / 3,4-dihydroxy-2-butanone-4-phosphate synthase [Solanum lycopersicum]
Solyc08g076690.3	256	284	247	143	135	164	5.65287	6.18462	5.42419	3.1572	3.16018	3.73352	0.0310473	-0.620608	down	--	--	Molecular Function: magnesium ion binding (GO:0000287);; Molecular Function: ATP binding (GO:0005524);; Biological Process: inositol trisphosphate metabolic process (GO:0032957);; Molecular Function: inositol tetrakisphosphate 1-kinase activity (GO:0047325);; Molecular Function: inositol-1,3,4-trisphosphate 6-kinase activity (GO:0052725);; Molecular Function: inositol-1,3,4-trisphosphate 5-kinase…	K00913|2.6e-211|sly:101248031|K00913 inositol-1,3,4-trisphosphate 5/6-kinase / inositol-tetrakisphosphate 1-kinase [EC:2.7.1.159 2.7.1.134] | (RefSeq) inositol-tetrakisphosphate 1-kinase 1	Inositol phosphate metabolism (ko00562);; Phosphatidylinositol signaling system (ko04070)	--	--	Inositol 1,3,4-trisphosphate 5/6-kinase ATP-grasp domain	Inositol-tetrakisphosphate 1-kinase 5 OS=Oryza sativa subsp. indica OX=39946 GN=ITPK5 PE=3 SV=1	F	Nucleotide transport and metabolism	inositol-tetrakisphosphate 1-kinase 1 [Solanum lycopersicum]
Solyc02g087260.1	1495	1062	1539	2800	2592	1815	35.9259	25.112	36.7825	67.5379	66.3451	45.0745	0.003543	0.824209	up	--	--	Cellular Component: integral component of membrane (GO:0016021);;	K03695|5.1e-20|smo:SELMODRAFT_411212|K03695 ATP-dependent Clp protease ATP-binding subunit ClpB | (RefSeq) hypothetical protein	--	--	--	Family of unknown function (DUF716)	--	S	Function unknown	uncharacterized protein LOC101267183 [Solanum lycopersicum]
Solanum_lycopersicum_newGene_1596	19	31	28	44	75	83	0.133478	0.246572	0.20149	0.363259	0.89958	0.853961	0.0389295	0.94506	up	--	--	Molecular Function: DNA binding (GO:0003677);; Molecular Function: protein dimerization activity (GO:0046983);;	K10398|7.2e-09|eus:EUTSA_v10016147mg|K10398 kinesin family member 11 | (RefSeq) hypothetical protein	--	[L]	Replication, recombination and repair	Domain of unknown function (DUF4413)	Putative AC transposase OS=Zea mays OX=4577 PE=2 SV=2	E	Amino acid transport and metabolism	zinc finger BED domain-containing protein RICESLEEPER 2-like [Solanum pennellii]
Solyc02g070770.3	764	591	502	304	342	362	14.1191	10.7427	9.21797	5.62308	6.71088	6.90965	0.0328924	-0.654329	down	[R]	General function prediction only	Cellular Component: cellular_component (GO:0005575);; Cellular Component: intracellular (GO:0005622);; Cellular Component: cell (GO:0005623);; Cellular Component: cytoplasm (GO:0005737);; Cellular Component: chloroplast (GO:0009507);; Cellular Component: plastid envelope (GO:0009526);; Cellular Component: plastid stroma (GO:0009532);; Cellular Component: chloroplast thylakoid (GO:0009534);; Cellu…	K01256|1.2e-12|smo:SELMODRAFT_407075|K01256 aminopeptidase N [EC:3.4.11.2] | (RefSeq) hypothetical protein	Glutathione metabolism (ko00480)	[G]	Carbohydrate transport and metabolism	NAD(P)H-binding	Uncharacterized protein At2g34460, chloroplastic OS=Arabidopsis thaliana OX=3702 GN=At2g34460 PE=1 SV=1	G	Carbohydrate transport and metabolism	uncharacterized protein At2g34460, chloroplastic [Solanum lycopersicum]
Solyc11g065350.2	1838	1304	1528	996	733	919	18.9559	13.2338	15.6721	10.3102	8.04561	9.78675	0.0204678	-0.624243	down	[V]	Defense mechanisms	Molecular Function: ATP binding (GO:0005524);; Cellular Component: integral component of membrane (GO:0016021);; Molecular Function: ATPase activity (GO:0016887);;	K05681|2.9e-59|cme:CYME_CMS467C|K05681 ATP-binding cassette, subfamily G (WHITE), member 2 | (RefSeq) ATP-binding cassette, sub-family G, member 2	ABC transporters (ko02010)	[Q]	Secondary metabolites biosynthesis, transport and catabolism	ABC-2 type transporter	ABC transporter G family member 15 OS=Arabidopsis thaliana OX=3702 GN=ABCG15 PE=2 SV=2	Q	Secondary metabolites biosynthesis, transport and catabolism	ABC transporter G family member 15-like [Solanum lycopersicum]
Solyc07g056670.3	4206	1624	4812	1322	1344	1128	81.9612	31.1485	93.249	25.8564	27.8833	22.6971	0.00587452	-1.02466	down	[Q]	Secondary metabolites biosynthesis, transport and catabolism	Biological Process: response to light stimulus (GO:0009416);; Biological Process: gibberellin catabolic process (GO:0045487);; Molecular Function: metal ion binding (GO:0046872);; Molecular Function: dioxygenase activity (GO:0051213);; Molecular Function: C-19 gibberellin 2-beta-dioxygenase activity (GO:0052634);;	K04125|4.0e-184|sly:100037505|K04125 gibberellin 2beta-dioxygenase [EC:1.14.11.13] | (RefSeq) GA2ox2; gibberellin 2-oxidase 2	Diterpenoid biosynthesis (ko00904)	[QR]	Secondary metabolites biosynthesis, transport and catabolism;; General function prediction only	2OG-Fe(II) oxygenase superfamily	Gibberellin 2-beta-dioxygenase 1 OS=Pisum sativum OX=3888 GN=GA2OX1 PE=1 SV=1	Q	Secondary metabolites biosynthesis, transport and catabolism	gibberellin 2-oxidase 2 [Solanum lycopersicum]
Solyc02g087960.3	370	297	272	718	926	499	7.67312	6.06727	5.60886	14.9797	20.4874	10.6985	0.000229368	1.10032	up	--	--	Molecular Function: DNA binding (GO:0003677);; Cellular Component: nucleus (GO:0005634);;	K09422|2.6e-166|sly:101253245|K09422 transcription factor MYB, plant | (RefSeq) myb-related protein 306-like	--	[K]	Transcription	Myb-like DNA-binding domain	Myb-related protein 306 OS=Antirrhinum majus OX=4151 GN=MYB306 PE=2 SV=1	K	Transcription	myb-related protein 306-like [Solanum lycopersicum]
Solyc01g112050.3	2434	2817	2567	5430	2990	4418	15.8282	18.0321	16.6011	35.438	20.7035	29.6836	0.00258601	0.760097	up	--	--	--	--	--	--	--	Protein of unknown function (DUF632)	Protein ALTERED PHOSPHATE STARVATION RESPONSE 1 OS=Arabidopsis thaliana OX=3702 GN=APSR1 PE=2 SV=1	S	Function unknown	nitrate regulatory gene2 protein [Solanum lycopersicum]
Solyc12g044410.2	784	639	813	4269	2873	2553	6.09804	4.89532	6.29044	33.3592	23.8179	20.5383	6.84737e-20	1.98048	up	--	--	Molecular Function: DNA binding (GO:0003677);; Cellular Component: nucleus (GO:0005634);; Molecular Function: lipid binding (GO:0008289);;	K09338|0.0e+00|sly:101246802|K09338 homeobox-leucine zipper protein | (RefSeq) homeobox-leucine zipper protein ATHB-15	--	--	--	START domain	Homeobox-leucine zipper protein ATHB-15 OS=Arabidopsis thaliana OX=3702 GN=ATHB-15 PE=1 SV=1	K	Transcription	homeobox-leucine zipper protein ATHB-15 [Solanum lycopersicum]
Solyc01g100010.3	228	165	314	714	1065	325	5.12819	3.65265	7.0259	16.1079	25.5074	7.53924	0.00342771	1.15582	up	--	--	Molecular Function: molecular_function (GO:0003674);; Molecular Function: binding (GO:0005488);; Cellular Component: cellular_component (GO:0005575);; Cellular Component: intracellular (GO:0005622);; Cellular Component: cell (GO:0005623);; Cellular Component: nucleus (GO:0005634);; Cellular Component: cytoplasm (GO:0005737);; Molecular Function: carbohydrate binding (GO:0030246);; Cellular Compon…	K03188|1.5e-54|dcr:108224146|K03188 urease accessory protein | (RefSeq) uncharacterized protein LOC108224146 isoform X1	--	--	--	Phloem protein 2	F-box protein PP2-B15 OS=Arabidopsis thaliana OX=3702 GN=PP2B15 PE=2 SV=2	S	Function unknown	F-box protein PP2-B15-like [Solanum lycopersicum]
Solyc01g079480.3	2330	2034	3954	6379	5890	4354	49.9339	42.8988	84.2642	137.207	134.401	96.4042	0.00270713	0.939538	up	--	--	Molecular Function: transcription regulatory region sequence-specific DNA binding (GO:0000976);; Molecular Function: transcription factor activity, sequence-specific DNA binding (GO:0003700);; Cellular Component: nucleus (GO:0005634);; Molecular Function: sequence-specific DNA binding (GO:0043565);; Biological Process: positive regulation of transcription, DNA-templated (GO:0045893);;	--	--	--	--	bZIP transcription factor	bZIP transcription factor 53 OS=Arabidopsis thaliana OX=3702 GN=BZIP53 PE=1 SV=1	K	Transcription	bZIP transcription factor [Solanum lycopersicum]
Solyc10g084370.3	1126	1180	861	442	278	509	22.4218	23.1239	17.0524	8.82947	5.88252	10.4726	9.28198e-05	-1.05916	down	--	--	Molecular Function: DNA binding (GO:0003677);; Cellular Component: nucleus (GO:0005634);;	K12133|1.9e-26|aip:107624537|K12133 MYB-related transcription factor LHY | (RefSeq) protein LHY isoform X1	Circadian rhythm - plant (ko04712)	[O]	Posttranslational modification, protein turnover, chaperones	Myb-like DNA-binding domain	Protein REVEILLE 8 OS=Arabidopsis thaliana OX=3702 GN=RVE8 PE=2 SV=1	K	Transcription	protein REVEILLE 8 [Solanum lycopersicum]
Solyc09g011560.3	57	38	53	202	228	61	1.76829	1.14537	1.6201	6.2955	7.5407	1.93506	0.0140044	1.08124	up	[O]	Posttranslational modification, protein turnover, chaperones	Biological Process: response to acid chemical (GO:0001101);; Molecular Function: molecular_function (GO:0003674);; Molecular Function: catalytic activity (GO:0003824);; Molecular Function: glutathione transferase activity (GO:0004364);; Molecular Function: protein binding (GO:0005515);; Cellular Component: cellular_component (GO:0005575);; Cellular Component: intracellular (GO:0005622);; Cellular…	K00799|1.7e-125|sly:101266750|K00799 glutathione S-transferase [EC:2.5.1.18] | (RefSeq) probable glutathione S-transferase	Glutathione metabolism (ko00480)	[O]	Posttranslational modification, protein turnover, chaperones	Glutathione S-transferase, N-terminal domain	Probable glutathione S-transferase OS=Solanum tuberosum OX=4113 GN=PRP1 PE=2 SV=1	O	Posttranslational modification, protein turnover, chaperones	probable glutathione S-transferase [Solanum lycopersicum]
Solyc02g092120.3	516	395	564	910	561	850	24.951	18.8061	27.1252	44.2026	28.8952	42.5175	0.0394899	0.671537	up	--	--	Cellular Component: extracellular region (GO:0005576);; Molecular Function: growth factor activity (GO:0008083);; Biological Process: cell proliferation (GO:0008283);;	--	--	--	--	Phytosulfokine precursor protein (PSK)	Phytosulfokines 3 OS=Arabidopsis thaliana OX=3702 GN=PSK3 PE=2 SV=2	--	--	phytosulfokines 2 precursor [Solanum lycopersicum]
Solyc02g070040.1	45	27	51	120	330	48	1.05512	0.611656	1.18911	2.84841	8.30677	1.15871	0.034666	0.989676	up	--	--	Cellular Component: integral component of membrane (GO:0016021);;	--	--	--	--	--	--	S	Function unknown	uncharacterized protein LOC101257038 [Solanum lycopersicum]
Solyc03g098480.1	683	566	421	206	290	255	16.9502	13.8281	10.3999	5.13072	7.65492	6.54488	0.00664751	-0.853078	down	--	--	Cellular Component: integral component of membrane (GO:0016021);;	--	--	--	--	--	--	--	--	hypothetical protein EJD97_019233 [Solanum chilense]
Solyc11g008100.3	1494	1004	1204	653	715	619	37.9611	25.1044	30.4174	16.6608	19.3395	16.2443	0.0123191	-0.684021	down	--	--	--	--	--	--	--	--	--	--	--	uncharacterized protein LOC101264582 isoform X2 [Solanum lycopersicum]
Solyc06g051030.3	2193	1789	3178	4226	3472	3705	18.9752	15.2392	27.3463	36.7103	31.9917	33.1286	0.0192795	0.70038	up	[M]	Cell wall/membrane/envelope biogenesis	Molecular Function: protein kinase activity (GO:0004672);; Molecular Function: ATP binding (GO:0005524);; Cellular Component: integral component of membrane (GO:0016021);;	K13436|4.2e-31|egu:105051614|K13436 pto-interacting protein 1 [EC:2.7.11.1] | (RefSeq) PTI1-like tyrosine-protein kinase 2	Plant-pathogen interaction (ko04626)	--	--	Protein tyrosine and serine/threonine kinase	Protein MALE DISCOVERER 2 OS=Arabidopsis thaliana OX=3702 GN=MDIS2 PE=1 SV=1	T	Signal transduction mechanisms	inactive receptor-like serine/threonine-protein kinase At2g40270 [Solanum lycopersicum]
Solyc09g007130.3	550	603	819	1284	1219	1189	8.74552	9.44402	12.9599	20.4959	20.6564	19.5408	2.11442e-05	0.944144	up	[H]	Coenzyme transport and metabolism	Molecular Function: 3-methyl-2-oxobutanoate hydroxymethyltransferase activity (GO:0003864);; Biological Process: pantothenate biosynthetic process (GO:0015940);;	K00606|2.7e-197|sly:101263146|K00606 3-methyl-2-oxobutanoate hydroxymethyltransferase [EC:2.1.2.11] | (RefSeq) 3-methyl-2-oxobutanoate hydroxymethyltransferase 1, mitochondrial-like	Pantothenate and CoA biosynthesis (ko00770)	[H]	Coenzyme transport and metabolism	Ketopantoate hydroxymethyltransferase	3-methyl-2-oxobutanoate hydroxymethyltransferase 1, mitochondrial OS=Arabidopsis thaliana OX=3702 GN=KPHMT1 PE=1 SV=1	H	Coenzyme transport and metabolism	3-methyl-2-oxobutanoate hydroxymethyltransferase 1, mitochondrial-like [Solanum lycopersicum]
Solanum_lycopersicum_newGene_2569	7845	9541	5977	16775	12170	9407	84.2358	102.188	63.8968	186.913	143.21	106.621	0.0133246	0.741425	up	[I]	Lipid transport and metabolism	Molecular Function: hydrolase activity (GO:0016787);;	K20506|8.1e-62|egu:105060863|K20506 tuliposide A-converting enzyme [EC:4.2.99.22] | (RefSeq) tuliposide A-converting enzyme 2, chloroplastic-like	--	[V]	Defense mechanisms	alpha/beta hydrolase fold	Probable carboxylesterase 7 OS=Arabidopsis thaliana OX=3702 GN=CXE7 PE=2 SV=1	V	Defense mechanisms	carboxylesterase 1 [Solanum lycopersicum]
Solyc04g071990.3	1414	1324	1683	826	530	943	8.13291	7.49608	9.62752	4.76631	3.2433	5.60413	0.0182151	-0.711743	down	--	--	Biological Process: regulation of photoperiodism, flowering (GO:2000028);;	K12124|0.0e+00|sly:101255788|K12124 GIGANTEA | (RefSeq) protein GIGANTEA	Circadian rhythm - plant (ko04712)	--	--	--	Protein GIGANTEA OS=Arabidopsis thaliana OX=3702 GN=GI PE=1 SV=2	S	Function unknown	protein GIGANTEA [Solanum lycopersicum]
Solyc08g007350.2	42	35	64	98	111	89	1.41155	1.17178	2.17721	3.37003	4.04031	3.1301	0.0436169	0.867176	up	[J]	Translation, ribosomal structure and biogenesis	Molecular Function: nucleic acid binding (GO:0003676);; Molecular Function: 3'-5' exonuclease activity (GO:0008408);;	K22807|5.1e-19|pper:18789581|K22807 werner syndrome-like exonuclease [EC:3.1.11.-] | (RefSeq) Werner Syndrome-like exonuclease	--	[R]	General function prediction only	3'-5' exonuclease	--	S	Function unknown	Werner Syndrome-like exonuclease [Solanum lycopersicum]
Solyc01g102610.3	1700	1656	966	733	414	608	14.5339	13.9365	8.20656	6.28561	3.76154	5.36852	0.00166432	-0.9727	down	[T]	Signal transduction mechanisms	Cellular Component: integral component of membrane (GO:0016021);; Molecular Function: oxidoreductase activity (GO:0016491);;	K00521|0.0e+00|sly:101246763|K00521 ferric-chelate reductase [EC:1.16.1.7] | (RefSeq) ferric reduction oxidase 6	--	[PQ]	Inorganic ion transport and metabolism;; Secondary metabolites biosynthesis, transport and catabolism	Ferric reductase NAD binding domain	Ferric reduction oxidase 6 OS=Arabidopsis thaliana OX=3702 GN=FRO6 PE=2 SV=1	--	--	ferric reduction oxidase 6 [Solanum lycopersicum]
Solyc07g051950.3	1099	1542	979	6486	15496	2291	20.5238	28.3427	18.1739	121.604	308.221	44.2191	0.00992833	1.11632	up	[V]	Defense mechanisms	Cellular Component: integral component of membrane (GO:0016021);; Biological Process: transmembrane transport (GO:0055085);;	--	--	--	--	Voltage-dependent anion channel	S-type anion channel SLAH1 OS=Arabidopsis thaliana OX=3702 GN=SLAH1 PE=2 SV=1	S	Function unknown	S-type anion channel SLAH1 [Solanum lycopersicum]
Solyc10g009430.3	2128	1374	1491	2905	2043	2569	28.6009	18.174	19.9235	39.1868	29.2282	35.6781	0.0370065	0.632064	up	[Q]	Secondary metabolites biosynthesis, transport and catabolism	Molecular Function: diacylglycerol O-acyltransferase activity (GO:0004144);; Cellular Component: integral component of membrane (GO:0016021);; Biological Process: glycerolipid biosynthetic process (GO:0045017);;	K15406|1.0e-96|boe:106300527|K15406 wax-ester synthase / diacylglycerol O-acyltransferase [EC:2.3.1.75 2.3.1.20] | (RefSeq) O-acyltransferase WSD1	Cutin, suberine and wax biosynthesis (ko00073)	--	--	WS/DGAT C-terminal domain	O-acyltransferase WSD1 OS=Arabidopsis thaliana OX=3702 GN=WSD1 PE=2 SV=1	S	Function unknown	O-acyltransferase WSD1 [Solanum lycopersicum]
Solyc05g007220.4	2277	2634	2567	4539	3322	4026	24.9271	28.3807	27.9404	49.8687	38.7144	45.5358	5.11178e-06	0.761251	up	--	--	Cellular Component: ubiquitin ligase complex (GO:0000151);; Molecular Function: molecular_function (GO:0003674);; Molecular Function: binding (GO:0005488);; Molecular Function: protein binding (GO:0005515);; Cellular Component: cellular_component (GO:0005575);; Cellular Component: intracellular (GO:0005622);; Cellular Component: cell (GO:0005623);; Cellular Component: nucleus (GO:0005634);; Cellu…	--	--	[R]	General function prediction only	Kelch motif	F-box/kelch-repeat protein At1g26930 OS=Arabidopsis thaliana OX=3702 GN=At1g26930 PE=2 SV=1	S	Function unknown	F-box/kelch-repeat protein At1g26930 [Solanum lycopersicum]
Solyc02g082550.3	424	296	819	2073	2453	820	4.45076	3.05386	8.55822	21.8785	27.4631	8.90854	0.00110883	1.26401	up	[M]	Cell wall/membrane/envelope biogenesis	Molecular Function: protein serine/threonine kinase activity (GO:0004674);; Molecular Function: ATP binding (GO:0005524);;	K08832|6.7e-254|sot:102601097|K08832 serine/threonine-protein kinase SRPK3 [EC:2.7.11.1] | (RefSeq) SRSF protein kinase 1	--	[T]	Signal transduction mechanisms	Protein kinase domain	Serine/threonine-protein kinase AFC3 OS=Arabidopsis thaliana OX=3702 GN=AFC3 PE=1 SV=2	T	Signal transduction mechanisms	hypothetical protein EJD97_017840 [Solanum chilense]
Solyc06g005300.4	33	26	52	553	134	122	0.903007	0.693318	1.41491	15.1837	3.89683	3.42209	0.00014931	1.48757	up	--	--	--	--	--	--	--	Protein of unknown function (DUF1635)	--	S	Function unknown	uncharacterized protein LOC101250122 [Solanum lycopersicum]
Solyc08g062680.1	709	375	1070	2470	3047	1361	36.313	18.889	54.5078	127.108	166.308	72.0772	0.000494242	1.27319	up	--	--	--	--	--	[L]	Replication, recombination and repair	DDE superfamily endonuclease	--	L	Replication, recombination and repair	protein ALP1-like [Solanum lycopersicum]
Solyc07g053740.1	7434	4660	10282	17191	17722	12380	266.47	164.417	366.495	618.477	676.409	458.526	0.00212606	0.987788	up	--	--	Molecular Function: DNA binding (GO:0003677);; Molecular Function: transcription factor activity, sequence-specific DNA binding (GO:0003700);; Cellular Component: nucleus (GO:0005634);;	K09286|2.4e-127|sly:101249381|K09286 EREBP-like factor | (RefSeq) ethylene-responsive transcription factor 4	--	--	--	AP2 domain	Ethylene-responsive transcription factor 4 OS=Nicotiana sylvestris OX=4096 GN=ERF4 PE=2 SV=1	K	Transcription	ethylene-responsive transcription factor 4 [Solanum lycopersicum]
Solyc02g091030.4	1209	878	1050	520	568	674	10.5197	7.5201	9.08607	4.53636	5.25964	6.05549	0.0257965	-0.626647	down	--	--	Cellular Component: nucleus (GO:0005634);; Molecular Function: protein heterodimerization activity (GO:0046982);;	K08066|1.9e-109|sot:102605893|K08066 nuclear transcription factor Y, gamma | (RefSeq) nuclear transcription factor Y subunit gamma-like	--	[K]	Transcription	Y_Y_Y domain	Nuclear transcription factor Y subunit C-4 OS=Arabidopsis thaliana OX=3702 GN=NFYC4 PE=1 SV=1	B	Chromatin structure and dynamics	uncharacterized protein LOC101249705 isoform X36 [Solanum lycopersicum]
Solyc06g061020.3	2342	2463	2611	5516	8018	2069	34.719	35.935	38.4902	82.0896	126.585	31.6929	0.040302	0.874146	up	--	--	--	K19042|3.6e-180|sly:101246257|K19042 E3 ubiquitin-protein ligase BOI and related proteins [EC:2.3.2.27] | (RefSeq) BOI-related E3 ubiquitin-protein ligase 1	--	[O]	Posttranslational modification, protein turnover, chaperones	Zinc finger, C3HC4 type (RING finger)	E3 ubiquitin-protein ligase BOI OS=Arabidopsis thaliana OX=3702 GN=BOI PE=1 SV=1	O	Posttranslational modification, protein turnover, chaperones	BOI-related E3 ubiquitin-protein ligase 1 [Solanum lycopersicum]
Solyc04g074510.3	1664	1200	1729	855	897	836	29.7	21.0805	30.6881	15.3098	17.0529	15.4205	0.0192318	-0.62831	down	--	--	--	K06630|1.7e-127|sly:543965|K06630 14-3-3 protein epsilon | (RefSeq) TFT3; 14-3-3 protein 3	--	[O]	Posttranslational modification, protein turnover, chaperones	14-3-3 protein	14-3-3-like protein C OS=Nicotiana tabacum OX=4097 PE=1 SV=1	O	Posttranslational modification, protein turnover, chaperones	hypothetical protein EJD97_013259 [Solanum chilense]
Solyc12g055930.3	2070	1285	2168	3132	2831	2738	28.2049	17.2376	29.3767	42.8455	41.0816	38.5598	0.0215478	0.68725	up	[M]	Cell wall/membrane/envelope biogenesis	Molecular Function: UDP-glucose 4-epimerase activity (GO:0003978);; Biological Process: galactose metabolic process (GO:0006012);;	K01784|1.3e-204|sly:101248179|K01784 UDP-glucose 4-epimerase [EC:5.1.3.2] | (RefSeq) UDP-glucose 4-epimerase GEPI48-like	Galactose metabolism (ko00052);; Amino sugar and nucleotide sugar metabolism (ko00520)	[M]	Cell wall/membrane/envelope biogenesis	GDP-mannose 4,6 dehydratase	UDP-glucose 4-epimerase GEPI48 OS=Cyamopsis tetragonoloba OX=3832 PE=2 SV=1	Q	Secondary metabolites biosynthesis, transport and catabolism	UDP-glucose 4-epimerase GEPI48-like [Solanum lycopersicum]
Solyc01g098910.3	3157	2703	3774	6607	5267	4591	51.4561	43.3607	61.173	108.079	91.3979	77.3092	0.000478359	0.817974	up	--	--	Cellular Component: integral component of membrane (GO:0016021);;	K13354|9.2e-16|vcn:VOLCADRAFT_69839|K13354 solute carrier family 25 (peroxisomal adenine nucleotide transporter), member 17 | (RefSeq) hypothetical protein	Peroxisome (ko04146)	[C]	Energy production and conversion	Mitochondrial carrier protein	Peroxisomal adenine nucleotide carrier 1 OS=Arabidopsis thaliana OX=3702 GN=PNC1 PE=1 SV=1	C	Energy production and conversion	peroxisomal adenine nucleotide carrier 1 [Solanum lycopersicum]
Solyc01g109110.3	2758	2418	5907	13733	9628	9387	19.5217	16.849	41.5849	97.5787	72.5735	68.6656	4.25145e-05	1.3119	up	--	--	Molecular Function: GTPase activity (GO:0003924);; Molecular Function: GTP binding (GO:0005525);; Biological Process: G-protein coupled receptor signaling pathway (GO:0007186);; Molecular Function: G-protein beta/gamma-subunit complex binding (GO:0031683);;	K19729|3.3e-42|bvg:104906028|K19729 guanine nucleotide-binding protein G(t) subunit alpha 3 | (RefSeq) guanine nucleotide-binding protein alpha-2 subunit	--	[DT]	Cell cycle control, cell division, chromosome partitioning;; Signal transduction mechanisms	G-protein alpha subunit	Extra-large guanine nucleotide-binding protein 1 OS=Arabidopsis thaliana OX=3702 GN=XLG1 PE=1 SV=2	--	--	extra-large guanine nucleotide-binding protein 1-like [Solanum lycopersicum]
Solyc02g091630.1	475	393	458	186	148	194	8.58314	6.98818	8.22124	3.35992	2.84445	3.61913	5.63998e-06	-1.06769	down	--	--	--	K08739|1.2e-25|cann:107859776|K08739 DNA mismatch repair protein MLH3 | (RefSeq) DNA mismatch repair protein MLH3	Mismatch repair (ko03430)	--	--	--	--	--	--	DNA mismatch repair protein MLH3 [Capsicum baccatum]
Solyc02g092920.4	3720	4155	4146	7068	4873	6151	30.9725	34.0488	34.3258	59.0583	43.2003	52.9143	0.000242026	0.680079	up	[P]	Inorganic ion transport and metabolism	Molecular Function: ATP binding (GO:0005524);; Biological Process: cellular copper ion homeostasis (GO:0006878);; Biological Process: response to light intensity (GO:0009642);; Cellular Component: chloroplast envelope (GO:0009941);; Molecular Function: zinc-transporting ATPase activity (GO:0015633);; Cellular Component: integral component of membrane (GO:0016021);; Molecular Function: ATPase acti…	K01534|0.0e+00|sly:101249509|K01534 Zn2+/Cd2+-exporting ATPase [EC:7.2.2.12 7.2.2.21] | (RefSeq) probable cadmium/zinc-transporting ATPase HMA1, chloroplastic	--	[P]	Inorganic ion transport and metabolism	E1-E2 ATPase	Probable cadmium/zinc-transporting ATPase HMA1, chloroplastic OS=Arabidopsis thaliana OX=3702 GN=HMA1 PE=2 SV=2	P	Inorganic ion transport and metabolism	probable cadmium/zinc-transporting ATPase HMA1, chloroplastic [Solanum lycopersicum]
Solyc05g013180.4	229	163	162	507	268	304	2.2233	1.55855	1.56129	4.95048	2.7705	3.06067	0.0172742	0.864379	up	--	--	Cellular Component: integral component of membrane (GO:0016021);;	K24195|3.4e-33|psom:113345430|K24195 xenotropic and polytropic retrovirus receptor 1 | (RefSeq) phosphate transporter PHO1 homolog 1-like	--	[U]	Intracellular trafficking, secretion, and vesicular transport	SPX domain	Phosphate transporter PHO1 homolog 10 OS=Arabidopsis thaliana OX=3702 GN=PHO1-H10 PE=2 SV=1	U	Intracellular trafficking, secretion, and vesicular transport	phosphate transporter PHO1 homolog 10 isoform X1 [Solanum lycopersicum]
Solyc04g080850.3	25393	15088	23390	11810	9442	12694	732.065	428.152	670.58	341.737	289.824	378.123	0.0214622	-0.689851	down	[O]	Posttranslational modification, protein turnover, chaperones	Biological Process: glycerol ether metabolic process (GO:0006662);; Molecular Function: protein disulfide oxidoreductase activity (GO:0015035);; Biological Process: cell redox homeostasis (GO:0045454);;	K03671|1.1e-65|sly:101248480|K03671 thioredoxin 1 | (RefSeq) thioredoxin H-type 1	--	[O]	Posttranslational modification, protein turnover, chaperones	Thioredoxin	Thioredoxin H-type 1 OS=Nicotiana tabacum OX=4097 PE=2 SV=1	O	Posttranslational modification, protein turnover, chaperones	thioredoxin H-type 1 [Solanum lycopersicum]
Solyc01g102340.3	51	14	29	119	225	86	0.67125	0.184007	0.38047	1.5971	3.20064	1.18416	0.00422838	1.21479	up	--	--	Molecular Function: DNA binding (GO:0003677);; Cellular Component: nucleus (GO:0005634);;	K09422|9.3e-245|sly:101268231|K09422 transcription factor MYB, plant | (RefSeq) transcription factor MYB61	--	[K]	Transcription	Myb-like DNA-binding domain	Transcription factor MYB61 OS=Arabidopsis thaliana OX=3702 GN=MYB61 PE=2 SV=1	K	Transcription	transcription factor MYB61 [Solanum lycopersicum]
Solyc03g119200.4	502	513	444	189	180	243	7.1242	7.17042	6.26555	2.68683	2.71461	3.5644	1.12919e-05	-1.00456	down	[MR]	Cell wall/membrane/envelope biogenesis;; General function prediction only	Molecular Function: racemase and epimerase activity, acting on amino acids and derivatives (GO:0016855);; Molecular Function: metal ion binding (GO:0046872);;	K14759|2.4e-09|ppp:112287061|K14759 isochorismate synthase / 2-succinyl-5-enolpyruvyl-6-hydroxy-3-cyclohexene-1-carboxylate synthase / 2-succinyl-6-hydroxy-2,4-cyclohexadiene-1-carboxylate synthase / O-succinylbenzoate synthase [EC:5.4.4.2 2.2.1.9 4.2.99.20 4.2.1.113] | (RefSeq) protein PHYLLO, chloroplastic-like isoform X1	Ubiquinone and other terpenoid-quinone biosynthesis (ko00130)	--	--	Enolase C-terminal domain-like	L-Ala-D/L-amino acid epimerase OS=Populus trichocarpa OX=3694 GN=POPTR_0012s05040g PE=3 SV=2	M	Cell wall/membrane/envelope biogenesis	L-Ala-D/L-amino acid epimerase [Solanum lycopersicum]
Solyc10g005510.3	720	931	1085	459	543	526	10.3075	13.1311	15.4506	6.5937	8.27205	7.77902	0.0253983	-0.627272	down	[G]	Carbohydrate transport and metabolism	Molecular Function: nucleic acid binding (GO:0003676);; Molecular Function: ATP binding (GO:0005524);; Biological Process: glucose metabolic process (GO:0006006);; Molecular Function: oxidoreductase activity, acting on the aldehyde or oxo group of donors, NAD or NADP as acceptor (GO:0016620);; Molecular Function: NADP binding (GO:0050661);; Molecular Function: NAD binding (GO:0051287);;	K00134|4.1e-237|sly:101256813|K00134 glyceraldehyde 3-phosphate dehydrogenase [EC:1.2.1.12] | (RefSeq) glyceraldehyde-3-phosphate dehydrogenase GAPCP1, chloroplastic	Glycolysis / Gluconeogenesis (ko00010);; Carbon fixation in photosynthetic organisms (ko00710);; Carbon metabolism (ko01200);; Biosynthesis of amino acids (ko01230)	[G]	Carbohydrate transport and metabolism	Glyceraldehyde 3-phosphate dehydrogenase, C-terminal domain	Glyceraldehyde-3-phosphate dehydrogenase GAPCP1, chloroplastic OS=Arabidopsis thaliana OX=3702 GN=GAPCP1 PE=1 SV=1	G	Carbohydrate transport and metabolism	glyceraldehyde-3-phosphate dehydrogenase GAPCP1, chloroplastic [Solanum lycopersicum]
Solyc04g072780.4	955	764	704	391	296	480	23.2681	18.3261	17.0515	9.55284	7.66611	12.0766	0.00510891	-0.80439	down	--	--	--	--	--	--	--	zinc-finger of the FCS-type, C2-C2	FCS-Like Zinc finger 6 OS=Arabidopsis thaliana OX=3702 GN=FLZ6 PE=1 SV=1	S	Function unknown	uncharacterized protein LOC101246821 [Solanum lycopersicum]
Solyc08g077560.4	16905	9426	16054	29130	21192	29821	184.648	101.337	174.377	319.354	246.472	336.573	0.00234211	0.891538	up	[T]	Signal transduction mechanisms	Molecular Function: protein serine/threonine kinase activity (GO:0004674);; Molecular Function: ATP binding (GO:0005524);;	K00924|9.1e-165|ini:109185417|K00924 kinase [EC:2.7.1.-] | (RefSeq) probable receptor-like protein kinase At5g47070	--	[T]	Signal transduction mechanisms	Protein tyrosine and serine/threonine kinase	Probable serine/threonine-protein kinase PBL19 OS=Arabidopsis thaliana OX=3702 GN=PBL19 PE=1 SV=1	T	Signal transduction mechanisms	probable serine/threonine-protein kinase PBL19 [Solanum lycopersicum]
Solyc08g061480.3	500	494	375	866	880	528	5.58459	5.4271	4.1666	9.70844	10.468	6.09028	0.0210799	0.743579	up	--	--	Molecular Function: intramolecular lyase activity (GO:0016872);;	--	--	--	--	Chalcone isomerase like	Fatty-acid-binding protein 2 OS=Arabidopsis thaliana OX=3702 GN=FAP2 PE=2 SV=2	S	Function unknown	fatty-acid-binding protein 2 isoform X3 [Solanum lycopersicum]
Solyc02g091730.3	855	677	1035	1550	963	2061	14.7218	11.4755	17.7294	26.8125	17.6625	36.6996	0.0286891	0.783996	up	--	--	Cellular Component: integral component of membrane (GO:0016021);;	K15193|7.6e-149|spen:107008661|K15193 protein SPT2 | (RefSeq) uncharacterized protein LOC107008661 isoform X2	--	--	--	--	--	S	Function unknown	hypothetical protein EJD97_014297 [Solanum chilense]
Solyc12g096500.2	1354	1426	819	424	333	639	23.3522	24.1983	14.0455	7.33903	6.11176	11.384	0.00216676	-0.997755	down	--	--	Cellular Component: nucleus (GO:0005634);; Molecular Function: zinc ion binding (GO:0008270);;	K12135|4.1e-36|thj:104802991|K12135 zinc finger protein CONSTANS | (RefSeq) zinc finger protein CONSTANS-LIKE 2-like	Circadian rhythm - plant (ko04712)	[K]	Transcription	CCT motif	Zinc finger protein CONSTANS-LIKE 4 OS=Arabidopsis thaliana OX=3702 GN=COL4 PE=2 SV=2	K	Transcription	zinc finger protein CONSTANS-LIKE 4 [Solanum lycopersicum]
Solyc03g115070.1	524	595	645	1239	1396	827	6.66959	7.4597	8.16706	15.8398	18.9243	10.8824	0.000227742	0.971465	up	--	--	Cellular Component: exocyst (GO:0000145);; Biological Process: exocytosis (GO:0006887);; Biological Process: protein transport (GO:0015031);;	K07195|0.0e+00|sly:101255283|K07195 exocyst complex component 7 | (RefSeq) exocyst complex component EXO70E2	--	[U]	Intracellular trafficking, secretion, and vesicular transport	Exo70 exocyst complex subunit	Exocyst complex component EXO70E2 OS=Arabidopsis thaliana OX=3702 GN=EXO70E2 PE=1 SV=1	U	Intracellular trafficking, secretion, and vesicular transport	exocyst complex component EXO70E2 [Solanum lycopersicum]
Solyc12g038523.1	173	165	140	237	224	248	6.00333	5.63911	4.83785	8.23774	8.28709	8.88909	0.0318634	0.627511	up	--	--	Biological Process: RNA splicing, via transesterification reactions (GO:0000375);; Biological Process: RNA splicing, via transesterification reactions with bulged adenosine as nucleophile (GO:0000377);; Biological Process: mRNA splicing, via spliceosome (GO:0000398);; Cellular Component: cellular_component (GO:0005575);; Cellular Component: intracellular (GO:0005622);; Cellular Component: cell (G…	K14406|9.8e-53|spen:107007424|K14406 cleavage stimulation factor subunit 1 | (RefSeq) cleavage stimulation factor subunit 50 isoform X1	mRNA surveillance pathway (ko03015)	[A]	RNA processing and modification	--	Cleavage stimulation factor subunit 50 OS=Arabidopsis thaliana OX=3702 GN=CSTF50 PE=1 SV=1	A	RNA processing and modification	cleavage stimulation factor subunit 50 isoform X1 [Solanum lycopersicum]
Solyc04g009900.4	1000	733	862	425	245	345	18.6949	13.4758	16.01	7.96274	4.85893	6.65501	7.34479e-05	-1.06094	down	[T]	Signal transduction mechanisms	Molecular Function: calmodulin binding (GO:0005516);; Molecular Function: ATP binding (GO:0005524);; Cellular Component: nucleus (GO:0005634);; Cellular Component: cytoplasm (GO:0005737);; Molecular Function: calcium-dependent protein serine/threonine kinase activity (GO:0009931);; Biological Process: peptidyl-serine phosphorylation (GO:0018105);; Biological Process: intracellular signal transduc…	K08794|9.7e-116|nnu:104600864|K08794 calcium/calmodulin-dependent protein kinase I [EC:2.7.11.17] | (RefSeq) phosphoenolpyruvate carboxylase kinase 1-like	--	[T]	Signal transduction mechanisms	Protein kinase domain	Phosphoenolpyruvate carboxylase kinase 2 OS=Arabidopsis thaliana OX=3702 GN=PPCK2 PE=1 SV=2	T	Signal transduction mechanisms	phosphoenolpyruvate carboxylase kinase 1 [Solanum lycopersicum]
Solyc10g080900.3	21133	22279	16806	33802	32044	23415	538.939	559.242	426.202	865.197	870.119	617.004	0.00699414	0.647252	up	[IQR]	Lipid transport and metabolism;; Secondary metabolites biosynthesis, transport and catabolism;; General function prediction only	Molecular Function: oxidoreductase activity (GO:0016491);;	K00059|2.6e-25|sita:101776165|K00059 3-oxoacyl-[acyl-carrier protein] reductase [EC:1.1.1.100] | (RefSeq) 3-oxoacyl-[acyl-carrier-protein] reductase 4	Fatty acid biosynthesis (ko00061);; Biotin metabolism (ko00780);; Fatty acid metabolism (ko01212)	[R]	General function prediction only	short chain dehydrogenase	3-oxoacyl-[acyl-carrier-protein] reductase, chloroplastic OS=Cuphea lanceolata OX=3930 GN=CLKR27 PE=2 SV=1	Q	Secondary metabolites biosynthesis, transport and catabolism	uncharacterized protein LOC101247770 [Solanum lycopersicum]
Solyc09g014280.1	711	898	732	1638	1138	982	12.4866	15.5157	12.7914	28.8861	21.2762	17.8181	0.00709292	0.728333	up	--	--	Molecular Function: transferase activity, transferring acyl groups other than amino-acyl groups (GO:0016747);;	K19747|5.8e-67|cam:101495408|K19747 BAHD acyltransferase [EC:2.3.1.-] | (RefSeq) BAHD acyltransferase DCR	--	--	--	Transferase family	BAHD acyltransferase DCR OS=Arabidopsis thaliana OX=3702 GN=DCR PE=2 SV=1	S	Function unknown	uncharacterized acetyltransferase At3g50280 [Solanum lycopersicum]
Solyc11g009010.2	4305	3247	2935	1403	1700	1690	116.763	86.6775	79.1411	38.1791	49.0839	47.3582	0.000125598	-0.895101	down	[HR]	Coenzyme transport and metabolism;; General function prediction only	Molecular Function: catalytic activity (GO:0003824);;	--	--	[R]	General function prediction only	alpha/beta hydrolase fold	--	S	Function unknown	hypothetical protein EJD97_021556 [Solanum chilense]
Solyc12g008560.1	412	462	379	197	266	192	41.1141	45.3957	37.6896	19.7562	28.2228	19.787	0.019687	-0.694813	down	--	--	--	--	--	--	--	--	--	--	--	hypothetical protein EJD97_017740 [Solanum chilense]
Solyc02g093230.4	57	87	136	1124	757	411	1.29783	1.9792	3.11505	26.0998	18.6388	9.82194	1.87969e-11	2.17078	up	[R]	General function prediction only	Molecular Function: O-methyltransferase activity (GO:0008171);;	K00588|2.8e-137|sly:101265977|K00588 caffeoyl-CoA O-methyltransferase [EC:2.1.1.104] | (RefSeq) caffeoyl-CoA O-methyltransferase	Phenylpropanoid biosynthesis (ko00940);; Flavonoid biosynthesis (ko00941);; Stilbenoid, diarylheptanoid and gingerol biosynthesis (ko00945)	[Q]	Secondary metabolites biosynthesis, transport and catabolism	O-methyltransferase	Caffeoyl-CoA O-methyltransferase OS=Solanum tuberosum OX=4113 GN=CCOAOMT PE=2 SV=1	Q	Secondary metabolites biosynthesis, transport and catabolism	caffeoyl-CoA O-methyltransferase [Solanum lycopersicum]
Solyc01g109120.3	213	84	479	709	1048	702	2.75847	1.07075	6.1789	9.24585	14.501	9.42337	0.0160264	1.06229	up	--	--	Molecular Function: nucleotide binding (GO:0000166);; Biological Process: mitotic cell cycle (GO:0000278);; Biological Process: mitotic cytokinesis (GO:0000281);; Biological Process: cytokinesis (GO:0000910);; Molecular Function: molecular_function (GO:0003674);; Molecular Function: catalytic activity (GO:0003824);; Molecular Function: protein kinase activity (GO:0004672);; Molecular Function: pr…	K14963|9.4e-33|var:108321830|K14963 COMPASS component SWD3 | (RefSeq) myosin heavy chain kinase B-like	--	[R]	General function prediction only	WD domain, G-beta repeat	Protein JINGUBANG OS=Arabidopsis thaliana OX=3702 GN=JGB PE=1 SV=1	S	Function unknown	protein JINGUBANG [Solanum lycopersicum]
Solyc06g076280.3	867	968	1275	2134	1871	1304	9.37021	10.2961	13.7063	23.1573	21.5427	14.5628	0.00661326	0.788373	up	--	--	--	K14494|2.2e-47|egr:104438490|K14494 DELLA protein | (RefSeq) DELLA protein GAI	Plant hormone signal transduction (ko04075)	--	--	GRAS domain family	Scarecrow-like protein 14 OS=Arabidopsis thaliana OX=3702 GN=SCL14 PE=1 SV=2	K	Transcription	scarecrow-like protein 14 [Solanum lycopersicum]
Solyc06g071780.4	706	296	631	1165	1843	735	19.2027	7.91013	17.0534	31.7994	53.3844	20.6513	0.0289544	0.92985	up	--	--	--	K22376|6.6e-18|dcr:108196719|K22376 E3 ubiquitin-protein ligase KCMF1 [EC:2.3.2.27] | (RefSeq) protein DEHYDRATION-INDUCED 19 homolog 4-like	--	--	--	Drought induced 19 protein (Di19), zinc-binding	Protein DEHYDRATION-INDUCED 19 homolog 5 OS=Oryza sativa subsp. japonica OX=39947 GN=DI19-5 PE=2 SV=1	S	Function unknown	protein DEHYDRATION-INDUCED 19 homolog 5 isoform X1 [Solanum lycopersicum]
Solyc12g056650.2	3561	1829	3377	597	252	942	20.6118	10.4174	19.4409	3.46723	1.55152	5.63501	3.30664e-05	-1.48507	down	--	--	Biological Process: regulation of photoperiodism, flowering (GO:2000028);;	K12124|0.0e+00|sly:101258346|K12124 GIGANTEA | (RefSeq) protein GIGANTEA-like isoform X4	Circadian rhythm - plant (ko04712)	--	--	--	Protein GIGANTEA OS=Arabidopsis thaliana OX=3702 GN=GI PE=1 SV=2	S	Function unknown	protein GIGANTEA-like isoform X3 [Solanum lycopersicum]
Solyc07g007690.4	179	238	206	517	314	433	1.6846	2.19863	1.92671	4.87959	3.14418	4.21238	0.000175863	1.00108	up	[T]	Signal transduction mechanisms	Molecular Function: voltage-gated chloride channel activity (GO:0005247);; Cellular Component: integral component of membrane (GO:0016021);;	K05016|0.0e+00|sly:101262324|K05016 chloride channel 7 | (RefSeq) putative chloride channel-like protein CLC-g	--	[P]	Inorganic ion transport and metabolism	Voltage gated chloride channel	Putative chloride channel-like protein CLC-g OS=Arabidopsis thaliana OX=3702 GN=CLC-G PE=1 SV=2	P	Inorganic ion transport and metabolism	putative chloride channel-like protein CLC-g [Solanum lycopersicum]
Solyc09g011690.4	995	849	1362	4015	2645	1884	12.371	10.3847	16.8461	50.1101	35.0165	24.2084	2.48015e-05	1.25559	up	--	--	--	--	--	--	--	--	--	S	Function unknown	uncharacterized protein LOC101263742 [Solanum lycopersicum]
Solyc05g005290.4	364	596	276	164	137	162	7.41636	11.9697	5.59149	3.34064	2.96527	3.39489	0.00220919	-1.0176	down	--	--	Molecular Function: NAD+ ADP-ribosyltransferase activity (GO:0003950);;	--	--	--	--	RCD1-SRO-TAF4 (RST) plant domain	Probable inactive poly [ADP-ribose] polymerase SRO2 OS=Arabidopsis thaliana OX=3702 GN=SRO2 PE=1 SV=1	H	Coenzyme transport and metabolism	probable inactive poly [ADP-ribose] polymerase SRO2 [Solanum lycopersicum]
Solyc08g066210.3	552	756	1195	2334	2422	1241	3.66478	4.9349	7.88993	15.5542	17.1187	8.51111	0.00202869	1.0778	up	[M]	Cell wall/membrane/envelope biogenesis	Molecular Function: protein serine/threonine kinase activity (GO:0004674);; Molecular Function: ATP binding (GO:0005524);; Cellular Component: integral component of membrane (GO:0016021);;	K00924|7.2e-267|nto:104085526|K00924 kinase [EC:2.7.1.-] | (RefSeq) receptor-like protein kinase HSL1	--	--	--	Protein kinase domain	Receptor-like protein kinase 5 OS=Arabidopsis thaliana OX=3702 GN=RLK5 PE=1 SV=1	T	Signal transduction mechanisms	receptor-like protein kinase HSL1 [Solanum lycopersicum]
Solyc03g113370.3	2232	2481	1832	3044	2991	3420	9.57154	10.474	7.81309	13.1048	13.6601	15.157	0.000868342	0.631533	up	--	--	Biological Process: protein deubiquitination (GO:0016579);; Molecular Function: thiol-dependent ubiquitinyl hydrolase activity (GO:0036459);;	--	--	--	--	Protein of unknown function (DUF629)	--	O	Posttranslational modification, protein turnover, chaperones	uncharacterized protein LOC101250879 [Solanum lycopersicum]
Solyc10g075103.1	1990	1270	1459	783	858	807	72.7247	45.677	53.0242	28.6968	33.3636	30.4714	0.00865106	-0.723282	down	--	--	Biological Process: lipid transport (GO:0006869);; Molecular Function: lipid binding (GO:0008289);;	--	--	--	--	Protease inhibitor/seed storage/LTP family	Non-specific lipid-transfer protein 2 OS=Solanum lycopersicum OX=4081 GN=LE16 PE=2 SV=1	C	Energy production and conversion	hypothetical protein EJD97_001605 [Solanum chilense]
Solyc03g025170.1	1609	1428	1527	4290	2424	2583	20.6239	18.007	19.4624	55.1935	33.0806	34.2056	4.87648e-05	1.01528	up	--	--	Molecular Function: transcription factor activity, sequence-specific DNA binding (GO:0003700);; Cellular Component: nucleus (GO:0005634);; Biological Process: regulation of transcription, DNA-templated (GO:0006355);; Molecular Function: sequence-specific DNA binding (GO:0043565);;	K14494|4.7e-43|cpap:110809762|K14494 DELLA protein | (RefSeq) DELLA protein GAI	Plant hormone signal transduction (ko04075)	--	--	GRAS domain family	Scarecrow-like protein 8 OS=Arabidopsis thaliana OX=3702 GN=SCL8 PE=2 SV=1	K	Transcription	GRAS10 protein [Solanum lycopersicum]
Solyc10g080200.2	231	276	215	409	342	343	5.45333	6.39971	5.02676	9.67685	8.59092	8.36147	0.00649244	0.671115	up	--	--	Molecular Function: zinc ion binding (GO:0008270);;	--	--	[R]	General function prediction only	AN1-like Zinc finger	Zinc finger AN1 and C2H2 domain-containing stress-associated protein 11 OS=Arabidopsis thaliana OX=3702 GN=SAP11 PE=2 SV=1	S	Function unknown	zinc finger AN1 and C2H2 domain-containing stress-associated protein 11 [Solanum lycopersicum]
Solyc01g100200.3	1236	1416	1766	4917	6231	2130	12.1793	13.7371	17.3133	48.6552	65.4037	21.6901	7.62516e-05	1.31324	up	--	--	Molecular Function: transcription factor activity, sequence-specific DNA binding (GO:0003700);; Cellular Component: nucleus (GO:0005634);; Biological Process: regulation of transcription, DNA-templated (GO:0006355);; Molecular Function: sequence-specific DNA binding (GO:0043565);;	K14494|2.5e-47|ppp:112296036|K14494 DELLA protein | (RefSeq) DELLA protein GAI-like	Plant hormone signal transduction (ko04075)	--	--	GRAS domain family	Scarecrow-like protein 14 OS=Arabidopsis thaliana OX=3702 GN=SCL14 PE=1 SV=2	K	Transcription	GRAS4 isoform 1 [Solanum lycopersicum]
Solyc12g099200.2	14322	6671	10718	18507	26423	13966	393.295	180.302	292.679	510.089	772.599	396.291	0.0376003	0.805661	up	--	--	Molecular Function: enzyme inhibitor activity (GO:0004857);;	--	--	--	--	Plant invertase/pectin methylesterase inhibitor	Cell wall / vacuolar inhibitor of fructosidase 1 OS=Arabidopsis thaliana OX=3702 GN=C/VIF1 PE=1 SV=1	S	Function unknown	cell wall invertase inhibitor precursor [Solanum lycopersicum]
Solyc03g113380.4	1532	1422	1512	3031	2539	2084	12.3775	11.3075	12.1485	24.5828	21.8465	17.4024	2.30527e-05	0.844099	up	--	--	Molecular Function: molecular_function (GO:0003674);; Molecular Function: nucleic acid binding (GO:0003676);; Molecular Function: RNA binding (GO:0003723);; Molecular Function: catalytic activity (GO:0003824);; Molecular Function: nuclease activity (GO:0004518);; Molecular Function: endonuclease activity (GO:0004519);; Molecular Function: binding (GO:0005488);; Cellular Component: cellular_compon…	K15710|4.1e-08|smo:SELMODRAFT_438275|K15710 E3 ubiquitin-protein ligase SHPRH [EC:3.6.4.- 2.3.2.27] | (RefSeq) hypothetical protein	--	[R]	General function prediction only	PPR repeat family	Pentatricopeptide repeat-containing protein At1g74750 OS=Arabidopsis thaliana OX=3702 GN=At1g74750 PE=2 SV=1	S	Function unknown	hypothetical protein EJD97_017861 [Solanum chilense]
Solyc12g005730.2	1037	245	531	111	181	203	15.0374	3.49193	7.65946	1.6099	2.78235	3.03612	0.0130927	-1.07393	down	--	--	Cellular Component: integral component of membrane (GO:0016021);;	K14780|4.9e-85|dcr:108220614|K14780 ATP-dependent RNA helicase DHX37/DHR1 [EC:3.6.4.13] | (RefSeq) ATP-dependent RNA helicase DEAH13-like isoform X1	--	[G]	Carbohydrate transport and metabolism	Protein of unknown function, DUF604	--	G	Carbohydrate transport and metabolism	uncharacterized protein LOC101245623 [Solanum lycopersicum]
Solyc02g092090.3	780	835	658	347	403	354	29.3542	30.951	24.6299	13.0977	16.155	13.7584	7.62516e-05	-0.829549	down	--	--	Molecular Function: transcription factor activity, sequence-specific DNA binding (GO:0003700);;	--	--	--	--	bZIP transcription factor	--	K	Transcription	bZIP transcription factor 2 [Solanum lycopersicum]
Solyc02g071990.3	865	837	1128	1870	1152	1370	14.1698	13.497	18.3881	30.7657	20.1089	23.2024	0.0203566	0.673546	up	--	--	Molecular Function: transcription factor activity, sequence-specific DNA binding (GO:0003700);; Biological Process: transcription, DNA-templated (GO:0006351);; Biological Process: brassinosteroid mediated signaling pathway (GO:0009742);;	K14503|6.5e-57|nnu:104595761|K14503 brassinosteroid resistant 1/2 | (RefSeq) BES1/BZR1 homolog protein 2	Plant hormone signal transduction (ko04075)	--	--	BES1/BZR1 plant transcription factor, N-terminal	BES1/BZR1 homolog protein 4 OS=Arabidopsis thaliana OX=3702 GN=BEH4 PE=1 SV=1	S	Function unknown	BES1/BZR1 homolog protein 4 isoform X4 [Solanum lycopersicum]
Solyc12g006530.2	977	452	485	270	258	254	8.46306	3.84934	4.18024	2.34513	2.37577	2.27083	0.0157757	-0.904087	down	[I]	Lipid transport and metabolism	Molecular Function: lanosterol synthase activity (GO:0000250);; Cellular Component: lipid droplet (GO:0005811);; Biological Process: triterpenoid biosynthetic process (GO:0016104);; Molecular Function: beta-amyrin synthase activity (GO:0042300);;	K15813|0.0e+00|sly:100529102|K15813 beta-amyrin synthase [EC:5.4.99.39] | (RefSeq) lTTS1; beta-amyrin synthase	Sesquiterpenoid and triterpenoid biosynthesis (ko00909)	[I]	Lipid transport and metabolism	Squalene-hopene cyclase C-terminal domain	Beta-amyrin synthase OS=Solanum lycopersicum OX=4081 GN=TTS1 PE=1 SV=1	I	Lipid transport and metabolism	beta-amyrin synthase isoform X1 [Solanum lycopersicum]
Solyc05g054390.4	1482	1923	1704	4473	1863	3581	12.4625	15.9132	14.2495	37.7512	16.6815	31.1143	0.00505013	0.901245	up	[T]	Signal transduction mechanisms	Biological Process: phosphorelay signal transduction system (GO:0000160);; Molecular Function: DNA binding (GO:0003677);; Molecular Function: transcription factor activity, sequence-specific DNA binding (GO:0003700);; Cellular Component: nucleus (GO:0005634);;	K14491|1.3e-229|vvi:100263661|K14491 two-component response regulator ARR-B family | (RefSeq) RRB6; two-component response regulator ARR1	Plant hormone signal transduction (ko04075)	[K]	Transcription	Response regulator receiver domain	Two-component response regulator ARR1 OS=Arabidopsis thaliana OX=3702 GN=ARR1 PE=1 SV=2	K	Transcription	two-component response regulator ARR1 [Solanum lycopersicum]
Solyc01g107820.2	6646	5257	7503	12276	13696	6589	86.4228	67.2772	97.0157	160.217	189.623	88.5241	0.0426605	0.72919	up	--	--	Molecular Function: UDP-glycosyltransferase activity (GO:0008194);;	K23260|1.1e-275|sly:544103|K23260 scopoletin glucosyltransferase [EC:2.4.1.128] | (RefSeq) twi1; scopoletin glucosyltransferase	Phenylpropanoid biosynthesis (ko00940)	[GC]	Carbohydrate transport and metabolism;; Energy production and conversion	UDP-glucoronosyl and UDP-glucosyl transferase	Scopoletin glucosyltransferase OS=Nicotiana tabacum OX=4097 GN=TOGT1 PE=1 SV=1	--	--	scopoletin glucosyltransferase [Solanum lycopersicum]
Solyc07g006880.1	2175	1962	1342	626	992	697	107.403	95.3896	65.9102	31.0124	52.1579	35.5413	0.00199408	-0.928377	down	--	--	Molecular Function: molecular_function (GO:0003674);; Molecular Function: transcription factor activity, sequence-specific DNA binding (GO:0003700);; Cellular Component: cellular_component (GO:0005575);; Cellular Component: intracellular (GO:0005622);; Cellular Component: cell (GO:0005623);; Cellular Component: nucleus (GO:0005634);; Biological Process: regulation of transcription, DNA-templated …	--	--	--	--	--	Zinc finger protein 2 OS=Arabidopsis thaliana OX=3702 GN=ZFP2 PE=1 SV=1	S	Function unknown	zinc finger transcription factor SlZFP2 [Solanum lycopersicum]
Solyc08g016500.3	92	143	109	448	529	185	1.02069	1.55867	1.20347	5.00598	6.27883	2.12963	0.000229368	1.33167	up	[T]	Signal transduction mechanisms	Molecular Function: voltage-gated potassium channel activity (GO:0005249);; Cellular Component: integral component of membrane (GO:0016021);;	K21867|0.0e+00|sly:101266436|K21867 potassium channel | (RefSeq) potassium channel KAT3	--	[PT]	Inorganic ion transport and metabolism;; Signal transduction mechanisms	Ion transport protein	Potassium channel KAT1 OS=Arabidopsis thaliana OX=3702 GN=KAT1 PE=1 SV=2	P	Inorganic ion transport and metabolism	potassium channel KAT3 [Solanum lycopersicum]
Solyc05g008560.1	359	449	385	688	577	687	3.85166	4.73959	4.1	7.40333	6.58734	7.61453	3.36062e-05	0.792159	up	--	--	Molecular Function: ATP binding (GO:0005524);;	K17710|2.9e-07|brp:103827529|K17710 pentatricopeptide repeat domain-containing protein 1 | (RefSeq) putative pentatricopeptide repeat-containing protein At2g02150	--	[R]	General function prediction only	PPR repeat family	Pentatricopeptide repeat-containing protein At1g22960, mitochondrial OS=Arabidopsis thaliana OX=3702 GN=At1g22960 PE=2 SV=1	S	Function unknown	pentatricopeptide repeat-containing protein At1g22960, mitochondrial [Solanum lycopersicum]
Solyc02g081480.4	471	402	537	241	282	269	5.78606	4.86254	6.56853	2.96656	3.69354	3.4148	0.0355368	-0.619431	down	--		Molecular Function: protein kinase activity (GO:0004672);; Molecular Function: ATP binding (GO:0005524);; Cellular Component: integral component of membrane (GO:0016021);; Molecular Function: polysaccharide binding (GO:0030247);;	K13417|5.8e-51|crb:17893165|K13417 somatic embryogenesis receptor kinase 4 [EC:2.7.10.1 2.7.11.1] | (RefSeq) somatic embryogenesis receptor kinase 4	Plant-pathogen interaction (ko04626)	[T]	Signal transduction mechanisms	Protein kinase domain	Rust resistance kinase Lr10 OS=Triticum aestivum OX=4565 GN=LRK10 PE=2 SV=1	T	Signal transduction mechanisms	rust resistance kinase Lr10-like [Solanum pennellii]
Solyc06g072430.3	4192	4867	3859	2061	2218	2819	90.787	103.761	83.1039	44.8047	51.1456	63.0795	0.00172477	-0.671	down	--	--	Molecular Function: chaperone binding (GO:0051087);;	--	--	--	--	BAG domain	BAG family molecular chaperone regulator 5, mitochondrial OS=Arabidopsis thaliana OX=3702 GN=BAG5 PE=1 SV=1	S	Function unknown	uncharacterized protein LOC104648101 [Solanum lycopersicum]
Solyc04g064690.4	392	62	226	6	4	36	7.63343	1.17455	4.36343	0.098251	0.074924	0.715292	0.00342771	-1.19361	down	--	--	Molecular Function: peroxidase activity (GO:0004601);; Cellular Component: extracellular region (GO:0005576);; Biological Process: response to oxidative stress (GO:0006979);; Molecular Function: heme binding (GO:0020037);; Biological Process: hydrogen peroxide catabolic process (GO:0042744);; Molecular Function: metal ion binding (GO:0046872);;	K00430|8.3e-182|sly:101245155|K00430 peroxidase [EC:1.11.1.7] | (RefSeq) peroxidase 43 isoform X2	Phenylpropanoid biosynthesis (ko00940)	--	--	Peroxidase	Peroxidase 43 OS=Arabidopsis thaliana OX=3702 GN=PER43 PE=3 SV=2	Q	Secondary metabolites biosynthesis, transport and catabolism	hypothetical protein EJD97_012371 [Solanum chilense]
Solyc06g051920.4	3017	2387	2982	6272	5275	4819	27.5703	21.4713	27.0963	57.5359	51.3299	45.5037	1.06271e-07	1.01518	up	[T]	Signal transduction mechanisms	Molecular Function: ion channel activity (GO:0005216);; Cellular Component: integral component of membrane (GO:0016021);;	K05391|0.0e+00|sly:101257475|K05391 cyclic nucleotide gated channel, plant | (RefSeq) CNGC5; cyclic nucleotide-gated ion channel 1-like	Plant-pathogen interaction (ko04626)	[PT]	Inorganic ion transport and metabolism;; Signal transduction mechanisms	Ion transport protein	Cyclic nucleotide-gated ion channel 1 OS=Arabidopsis thaliana OX=3702 GN=CNGC1 PE=1 SV=1	P	Inorganic ion transport and metabolism	cyclic nucleotide-gated ion channel 1-like [Solanum lycopersicum]
Solyc07g053170.4	6104	4236	5748	9130	6383	8729	59.7141	40.7871	55.9168	89.6575	66.491	88.2402	0.0188778	0.644024	up	[R]	General function prediction only	Molecular Function: protein kinase activity (GO:0004672);; Molecular Function: ATP binding (GO:0005524);;	K13414|0.0e+00|sly:101264342|K13414 mitogen-activated protein kinase kinase kinase 1 [EC:2.7.11.25] | (RefSeq) mitogen-activated protein kinase kinase kinase 1-like	MAPK signaling pathway - plant (ko04016);; Plant-pathogen interaction (ko04626)	[T]	Signal transduction mechanisms	Protein kinase domain	Mitogen-activated protein kinase kinase kinase 1 OS=Arabidopsis thaliana OX=3702 GN=MEKK1 PE=1 SV=2	T	Signal transduction mechanisms	mitogen-activated protein kinase kinase kinase 1-like [Solanum lycopersicum]
Solyc09g013150.4	596	447	501	2395	3421	1245	7.36754	5.42885	6.15764	29.7104	45.018	15.8995	4.50362e-09	1.78642	up	[G]	Carbohydrate transport and metabolism	Cellular Component: integral component of membrane (GO:0016021);; Molecular Function: transmembrane transporter activity (GO:0022857);;	K08193|1.7e-285|sly:101254229|K08193 MFS transporter, ACS family, solute carrier family 17 (sodium-dependent inorganic phosphate cotransporter), other | (RefSeq) probable anion transporter 3, chloroplastic	--	[G]	Carbohydrate transport and metabolism	Major Facilitator Superfamily	Probable anion transporter 3, chloroplastic OS=Arabidopsis thaliana OX=3702 GN=ANTR3 PE=2 SV=2	G	Carbohydrate transport and metabolism	probable anion transporter 3, chloroplastic [Solanum lycopersicum]
Solyc08g081310.4	726	1064	978	1853	1478	1319	11.2557	16.2522	15.092	28.8558	24.422	21.1413	0.000624208	0.803633	up	--	--	Molecular Function: protein binding (GO:0005515);;	--	--	--	--	Sin3 binding region of histone deacetylase complex subunit SAP30	--	S	Function unknown	PREDICTED: uncharacterized protein LOC102590970 [Solanum tuberosum]
Solyc12g013840.3	1487	1618	1227	728	558	717	10.0564	10.7708	8.25234	4.939	4.01558	5.00737	3.61064e-06	-0.906439	down	--	--	Molecular Function: protein kinase activity (GO:0004672);; Molecular Function: ATP binding (GO:0005524);;	K16240|2.9e-160|atr:18429848|K16240 protein suppressor of PHYA-105 1 | (RefSeq) protein SPA1-RELATED 4 isoform X1	Circadian rhythm - plant (ko04712)	--	--	WD domain, G-beta repeat	Protein SPA1-RELATED 3 OS=Arabidopsis thaliana OX=3702 GN=SPA3 PE=1 SV=1	J	Translation, ribosomal structure and biogenesis	protein SPA1-RELATED 4-like isoform X1 [Solanum lycopersicum]
Solyc05g051660.1	263	799	506	153	99	74	6.57437	19.7158	12.6178	3.83377	2.63924	1.91261	4.71176e-05	-1.45395	down	[I]	Lipid transport and metabolism	Biological Process: catabolic process (GO:0009056);; Molecular Function: hydrolase activity (GO:0016787);;	K13258|1.4e-75|pvu:PHAVU_002G047500g|K13258 2-hydroxyisoflavanone dehydratase [EC:4.2.1.105] | (RefSeq) hypothetical protein	Isoflavonoid biosynthesis (ko00943)	[V]	Defense mechanisms	alpha/beta hydrolase fold	Hydrolase 3 OS=Catharanthus roseus OX=4058 GN=HL3 PE=1 SV=1	V	Defense mechanisms	acylsugar acylhydrolase 1 [Solanum lycopersicum]
Solyc02g089320.3	492	425	493	806	607	788	6.7805	5.75491	6.74561	11.1486	8.90642	11.2175	0.00186767	0.709142	up	[T]	Signal transduction mechanisms	--	K01076|2.2e-178|sly:101248828|K01076 abhydrolase domain-containing protein 17 [EC:3.1.2.22] | (RefSeq) alpha/beta hydrolase domain-containing protein 17B	--	[R]	General function prediction only	Serine aminopeptidase, S33	--	S	Function unknown	alpha/beta hydrolase domain-containing protein 17B [Solanum lycopersicum]
Solyc01g095460.3	2904	2614	3028	7128	5152	5226	36.334	32.1919	37.6737	89.5321	68.6426	67.5707	2.90305e-09	1.08362	up	--	--	Molecular Function: transcription factor activity, sequence-specific DNA binding (GO:0003700);;	K09060|3.7e-230|sly:101249493|K09060 plant G-box-binding factor | (RefSeq) transcriptional activator TAF-1 isoform X4	--	--	--	G-box binding protein MFMR	Transcriptional activator TAF-1 (Fragment) OS=Nicotiana tabacum OX=4097 GN=TAF1 PE=2 SV=1	K	Transcription	transcriptional activator TAF-1 isoform X2 [Solanum lycopersicum]
Solyc12g017240.2	2888	1341	6276	27718	23792	8667	63.1669	28.8623	136.518	608.574	554.164	195.887	0.021448	1.0347	up	[G]	Carbohydrate transport and metabolism	Molecular Function: hydrolase activity, hydrolyzing O-glycosyl compounds (GO:0004553);; Cellular Component: cell wall (GO:0005618);; Biological Process: xyloglucan metabolic process (GO:0010411);; Molecular Function: xyloglucan:xyloglucosyl transferase activity (GO:0016762);; Biological Process: cell wall biogenesis (GO:0042546);; Cellular Component: apoplast (GO:0048046);; Biological Process: ce…	K14504|6.2e-168|sly:544101|K14504 xyloglucan:xyloglucosyl transferase TCH4 [EC:2.4.1.207] | (RefSeq) tXET-B1; xyloglucan endo-transglycosylase precursor	Plant hormone signal transduction (ko04075)	--	--	Glycosyl hydrolases family 16	Xyloglucan endotransglucosylase/hydrolase protein 15 OS=Arabidopsis thaliana OX=3702 GN=XTH15 PE=1 SV=1	G	Carbohydrate transport and metabolism	xyloglucan endo-transglycosylase precursor [Solanum lycopersicum]
Solyc10g012430.3	528	539	554	1017	611	1301	5.36127	5.38185	5.58528	10.3613	6.60468	13.6471	0.00948974	0.828559	up	[O]	Posttranslational modification, protein turnover, chaperones	Molecular Function: aspartic-type endopeptidase activity (GO:0004190);; Cellular Component: integral component of membrane (GO:0016021);;	K09597|0.0e+00|sly:101252725|K09597 signal peptide peptidase-like 2B [EC:3.4.23.-] | (RefSeq) signal peptide peptidase-like 4 isoform X1	--	[R]	General function prediction only	Signal peptide peptidase	Signal peptide peptidase-like 4 OS=Arabidopsis thaliana OX=3702 GN=SPPL4 PE=2 SV=1	S	Function unknown	signal peptide peptidase-like 4 isoform X1 [Solanum lycopersicum]
Solyc08g007210.4	416	175	153	81	65	99	8.0438	3.32168	2.92588	1.56303	1.33263	1.9709	0.0283456	-0.967229	down	--	--	Molecular Function: transferase activity, transferring acyl groups other than amino-acyl groups (GO:0016747);;	K13065|2.8e-11|gmx:100777007|K13065 shikimate O-hydroxycinnamoyltransferase [EC:2.3.1.133] | (RefSeq) spermidine hydroxycinnamoyl transferase	Phenylpropanoid biosynthesis (ko00940);; Flavonoid biosynthesis (ko00941);; Stilbenoid, diarylheptanoid and gingerol biosynthesis (ko00945)	--	--	Transferase family	Spermidine hydroxycinnamoyl transferase OS=Arabidopsis thaliana OX=3702 GN=SHT PE=1 SV=1	S	Function unknown	shikimate O-hydroxycinnamoyltransferase [Solanum lycopersicum]
Solyc07g063480.3	535	331	480	1053	925	705	7.82322	4.77219	6.98376	15.4705	14.4188	10.6698	0.00102452	0.955113	up	[T]	Signal transduction mechanisms	Molecular Function: protein kinase activity (GO:0004672);; Molecular Function: ATP binding (GO:0005524);;	K13435|6.6e-88|spen:107018783|K13435 serine/threonine-protein kinase Pto | (RefSeq) receptor-like protein kinase HERK 1 isoform X2	Plant-pathogen interaction (ko04626)	[T]	Signal transduction mechanisms	Protein tyrosine and serine/threonine kinase	Receptor-like protein kinase THESEUS 1 OS=Arabidopsis thaliana OX=3702 GN=THE1 PE=1 SV=1	T	Signal transduction mechanisms	receptor-like protein kinase THESEUS 1 [Solanum lycopersicum]
Solyc07g005775.1	290	72	177	37	48	44	15.3519	3.72123	9.30267	1.95535	2.67912	2.36975	0.0104861	-1.11281	down	--	--	--	--	--	--	--	--	--	--	--	uncharacterized protein LOC104113218 [Nicotiana tomentosiformis]
Solyc05g007895.1	717	800	840	282	264	465	42.7056	46.8488	49.7385	16.8528	16.7318	28.6117	0.00143297	-0.92678	down	--	--	Biological Process: reproduction (GO:0000003);; Biological Process: protein polyubiquitination (GO:0000209);; Biological Process: cell morphogenesis (GO:0000902);; Biological Process: cell morphogenesis involved in differentiation (GO:0000904);; Biological Process: developmental process involved in reproduction (GO:0003006);; Molecular Function: molecular_function (GO:0003674);; Molecular Functio…	K11982|1.1e-74|sly:101248573|K11982 E3 ubiquitin-protein ligase RNF115/126 [EC:2.3.2.27] | (RefSeq) E3 ubiquitin-protein ligase MPSR1	--	[O]	Posttranslational modification, protein turnover, chaperones	Ring finger domain	E3 ubiquitin-protein ligase MPSR1 OS=Arabidopsis thaliana OX=3702 GN=MPSR1 PE=1 SV=1	O	Posttranslational modification, protein turnover, chaperones	E3 ubiquitin-protein ligase MPSR1 [Solanum lycopersicum]
Solyc08g066240.3	39575	55604	30129	85840	92871	77935	538.225	744.352	407.47	1171.74	1344.88	1095.21	9.74091e-06	1.05163	up	[E]	Amino acid transport and metabolism	Molecular Function: carboxy-lyase activity (GO:0016831);; Biological Process: carboxylic acid metabolic process (GO:0019752);; Molecular Function: pyridoxal phosphate binding (GO:0030170);;	K22427|7.8e-271|sly:101248029|K22427 phenylalanine decarboxylase [EC:4.1.1.53] | (RefSeq) histidine decarboxylase	Phenylalanine metabolism (ko00360)	[E]	Amino acid transport and metabolism	Pyridoxal-dependent decarboxylase conserved domain	Histidine decarboxylase OS=Solanum lycopersicum OX=4081 GN=HDC PE=2 SV=1	E	Amino acid transport and metabolism	histidine decarboxylase [Solanum lycopersicum]
Solyc09g011380.3	393	520	306	696	868	627	4.90035	6.3845	3.79318	8.71216	11.5371	8.08296	0.00347179	0.855025	up	--	--	Molecular Function: DNA binding (GO:0003677);; Cellular Component: nucleus (GO:0005634);; Biological Process: regulation of transcription, DNA-templated (GO:0006355);;	--	--	[K]	Transcription	Associated with HOX	BEL1-like homeodomain protein 9 OS=Arabidopsis thaliana OX=3702 GN=BLH9 PE=1 SV=1	K	Transcription	BEL1-like homeodomain protein 9 [Solanum lycopersicum]
Solyc03g093080.3	485	217	615	2687	2892	2449	10.8496	4.76822	13.6819	60.4048	68.9749	56.6703	1.12793e-12	2.09283	up	[G]	Carbohydrate transport and metabolism	Molecular Function: hydrolase activity, hydrolyzing O-glycosyl compounds (GO:0004553);; Cellular Component: cell wall (GO:0005618);; Biological Process: xyloglucan metabolic process (GO:0010411);; Molecular Function: xyloglucan:xyloglucosyl transferase activity (GO:0016762);; Biological Process: cell wall biogenesis (GO:0042546);; Cellular Component: apoplast (GO:0048046);; Biological Process: ce…	K08235|1.0e-167|sly:101258345|K08235 xyloglucan:xyloglucosyl transferase [EC:2.4.1.207] | (RefSeq) probable xyloglucan endotransglucosylase/hydrolase protein 23	--	--	--	Glycosyl hydrolases family 16	Probable xyloglucan endotransglucosylase/hydrolase protein 23 OS=Arabidopsis thaliana OX=3702 GN=XTH23 PE=2 SV=1	G	Carbohydrate transport and metabolism	probable xyloglucan endotransglucosylase/hydrolase protein 23 [Solanum lycopersicum]
Solyc03g112860.3	1105	934	1247	1843	1641	1418	23.6653	19.6993	26.5615	39.6279	37.436	31.385	0.00664751	0.649392	up	--	--	Biological Process: regulation of immune system process (GO:0002682);; Molecular Function: molecular_function (GO:0003674);; Molecular Function: catalytic activity (GO:0003824);; Molecular Function: ubiquitin-protein transferase activity (GO:0004842);; Molecular Function: enzyme inhibitor activity (GO:0004857);; Molecular Function: endopeptidase inhibitor activity (GO:0004866);; Molecular Functio…	K19042|8.0e-148|sly:101252972|K19042 E3 ubiquitin-protein ligase BOI and related proteins [EC:2.3.2.27] | (RefSeq) BOI-related E3 ubiquitin-protein ligase 1	--	[O]	Posttranslational modification, protein turnover, chaperones	--	--	O	Posttranslational modification, protein turnover, chaperones	BOI-related E3 ubiquitin-protein ligase 1 [Solanum lycopersicum]
Solyc01g109700.3	183	141	210	734	594	381	2.49101	1.89075	2.85212	10.0698	8.64602	5.37406	7.15776e-07	1.45782	up	--	--	Biological Process: regulation of transcription, DNA-templated (GO:0006355);; Molecular Function: protein dimerization activity (GO:0046983);;	K18878|8.2e-31|cann:107866053|K18878 BHLH transcription factor Upa20 | (RefSeq) Upa20; transcription factor bHLH137-like	Plant-pathogen interaction (ko04626)	--	--	Helix-loop-helix DNA-binding domain	Transcription factor bHLH63 OS=Arabidopsis thaliana OX=3702 GN=BHLH63 PE=1 SV=1	K	Transcription	basic helix-loop-helix (bHLH) DNA-binding superfamily protein [Solanum lycopersicum]
Solyc02g092660.3	1065	848	1070	497	530	578	9.21417	7.22108	9.20984	4.31146	4.88286	5.16228	0.00286618	-0.696229	down	--	--	Molecular Function: molybdate ion transmembrane transporter activity (GO:0015098);; Cellular Component: integral component of membrane (GO:0016021);;	--	--	--	--	Sugar-tranasporters, 12 TM	--	G	Carbohydrate transport and metabolism	uncharacterized protein LOC101255646 isoform X1 [Solanum lycopersicum]
Solyc05g006560.1	1131	838	1479	2229	1642	1555	15.2448	11.1104	19.8158	30.1562	23.5654	21.6541	0.0458979	0.668168	up	--	--	Cellular Component: integral component of membrane (GO:0016021);; Molecular Function: transferase activity, transferring glycosyl groups (GO:0016757);;	--	--	--	--	Glycosyltransferase family 92	Glycosyltransferase family 92 protein RCOM_0530710 OS=Ricinus communis OX=3988 GN=RCOM_0699480 PE=3 SV=1	S	Function unknown	glycosyltransferase family 92 protein RCOM_0530710 [Solanum lycopersicum]
Solyc03g008010.3	1361	993	1302	2066	1968	1497	24.4937	17.5856	23.307	37.3239	37.7113	27.8337	0.0182324	0.652784	up	--	--	--	K22763|6.2e-49|nta:107826117|K22763 deubiquitinase DESI2 [EC:3.4.19.12] | (RefSeq) uncharacterized LOC107826117	--	[S]	Function unknown	PPPDE putative peptidase domain	--	S	Function unknown	deubiquitinase DESI2 [Solanum lycopersicum]
Solyc02g076780.3	547	595	604	238	205	383	4.54282	4.86236	4.98275	1.97602	1.80874	3.28576	0.0139474	-0.79712	down	[T]	Signal transduction mechanisms	Molecular Function: protein kinase activity (GO:0004672);; Molecular Function: ATP binding (GO:0005524);;	K04424|2.3e-81|obr:102707935|K04424 sterile alpha motif and leucine zipper containing kinase AZK [EC:2.7.11.25] | (RefSeq) serine/threonine-protein kinase EDR1	--	[T]	Signal transduction mechanisms	Protein tyrosine and serine/threonine kinase	Probable serine/threonine-protein kinase SIS8 OS=Arabidopsis thaliana OX=3702 GN=SIS8 PE=1 SV=1	T	Signal transduction mechanisms	probable serine/threonine-protein kinase SIS8 [Solanum lycopersicum]
Solyc07g009130.4	804	632	918	439	438	308	4.75976	3.68017	5.40537	2.60698	2.76022	1.88457	0.0152558	-0.742485	down	[P]	Inorganic ion transport and metabolism	Molecular Function: ATP binding (GO:0005524);; Cellular Component: integral component of membrane (GO:0016021);; Molecular Function: cation-transporting ATPase activity (GO:0019829);; Biological Process: metal ion transport (GO:0030001);; Molecular Function: metal ion binding (GO:0046872);;	K01534|0.0e+00|sly:101267322|K01534 Zn2+/Cd2+-exporting ATPase [EC:7.2.2.12 7.2.2.21] | (RefSeq) cadmium/zinc-transporting ATPase HMA3-like isoform X2	--	[P]	Inorganic ion transport and metabolism	E1-E2 ATPase	Cadmium/zinc-transporting ATPase HMA2 OS=Arabidopsis thaliana OX=3702 GN=HMA2 PE=2 SV=1	P	Inorganic ion transport and metabolism	cadmium/zinc-transporting ATPase HMA3-like isoform X2 [Solanum lycopersicum]
Solyc02g063250.3	1671	666	1735	563	469	604	33.8552	13.2848	34.9582	11.4466	10.1023	12.6473	0.0201051	-0.90547	down	[O]	Posttranslational modification, protein turnover, chaperones	Molecular Function: peptide-methionine (S)-S-oxide reductase activity (GO:0008113);;	K07304|5.0e-148|sly:101255856|K07304 peptide-methionine (S)-S-oxide reductase [EC:1.8.4.11] | (RefSeq) peptide methionine sulfoxide reductase isoform X1	--	--	--	Peptide methionine sulfoxide reductase	Peptide methionine sulfoxide reductase (Fragment) OS=Solanum lycopersicum OX=4081 GN=E4 PE=3 SV=1	O	Posttranslational modification, protein turnover, chaperones	peptide methionine sulfoxide reductase isoform X1 [Solanum lycopersicum]
Solyc06g084370.1	209	143	229	69	95	47	12.8152	8.59951	13.9628	4.24869	6.17409	2.98013	0.01897	-0.954274	down	--	--	--	--	--	--	--	--	--	--	--	hypothetical protein EJD97_007863 [Solanum chilense]
Solyc05g009550.3	6929	5079	11485	14535	15403	11285	90.6843	65.4183	149.47	190.924	214.643	152.603	0.0363329	0.766566	up	--	--	Biological Process: protein transport (GO:0015031);;	K19476|4.2e-229|sly:101258366|K19476 vacuolar protein sorting-associated protein IST1 | (RefSeq) uncharacterized protein LOC101258366	Endocytosis (ko04144)	[Z]	Cytoskeleton	Regulator of Vps4 activity in the MVB pathway	--	Z	Cytoskeleton	uncharacterized protein LOC101258366 [Solanum lycopersicum]
Solyc01g068560.3	601	370	402	137	71	154	13.9314	8.42375	9.25485	3.175	1.74907	3.67268	3.33177e-05	-1.36606	down	--	--	--	--	--	--	--	--	--	S	Function unknown	protein LNK2 isoform X1 [Solanum pennellii]
Solyc01g099370.3	12010	4661	16554	37755	34630	17859	209.225	79.9178	286.791	660.175	642.388	321.487	0.00764087	1.073	up	--	--	Cellular Component: storage vacuole (GO:0000322);; Cellular Component: plant-type vacuole (GO:0000325);; Cellular Component: protein storage vacuole (GO:0000326);; Cellular Component: cellular_component (GO:0005575);; Cellular Component: intracellular (GO:0005622);; Cellular Component: cell (GO:0005623);; Cellular Component: cytoplasm (GO:0005737);; Cellular Component: vacuole (GO:0005773);; Cell…	--	--	--	--	C2 domain	Protein SRC2 homolog OS=Arabidopsis thaliana OX=3702 GN=SRC2 PE=1 SV=1	S	Function unknown	protein SRC2 homolog [Solanum lycopersicum]
Solyc01g087890.3	4231	3863	2972	1927	2550	1725	44.9532	40.405	31.4022	20.5517	28.8535	18.9355	0.0396401	-0.615205	down	--	--	Cellular Component: integral component of membrane (GO:0016021);;	--	--	[I]	Lipid transport and metabolism	Plasma-membrane choline transporter	--	I	Lipid transport and metabolism	protein PNS1 [Solanum lycopersicum]
Solyc08g078870.3	1410	713	807	268	419	418	77.6597	38.644	44.2194	14.8004	24.5642	23.754	0.00515799	-0.992542	down	--	--	--	--	--	--	--	Hydrophobic seed protein	14 kDa proline-rich protein DC2.15 OS=Daucus carota OX=4039 PE=2 SV=1	S	Function unknown	14 kDa proline-rich protein DC2.15-like [Solanum lycopersicum]
Solyc06g082410.1	123	63	56	20	22	23	7.86258	3.98126	3.56854	1.28502	1.47856	1.51659	0.0177282	-1.0495	down	--	--	Cellular Component: integral component of membrane (GO:0016021);;	--	--	--	--	--	Protein NUCLEAR FUSION DEFECTIVE 4 OS=Arabidopsis thaliana OX=3702 GN=NFD4 PE=3 SV=1	S	Function unknown	protein NUCLEAR FUSION DEFECTIVE 4 [Solanum lycopersicum]
Solyc02g071780.3	1266	964	1536	3250	2311	1986	14.8566	11.1257	17.9242	38.2757	28.8744	24.0815	0.00047204	0.971499	up	--	--	Biological Process: immune system process (GO:0002376);; Biological Process: response to stress (GO:0006950);; Biological Process: defense response (GO:0006952);; Biological Process: immune response (GO:0006955);; Biological Process: biological_process (GO:0008150);; Biological Process: cell death (GO:0008219);; Biological Process: plant-type hypersensitive response (GO:0009626);; Biological Proc…	K03120|4.4e-08|csat:104779375|K03120 transcription initiation factor TFIID TATA-box-binding protein | (RefSeq) TATA-box-binding protein 2-like	Basal transcription factors (ko03022)	--	--	MAC/Perforin domain	MACPF domain-containing protein CAD1 OS=Arabidopsis thaliana OX=3702 GN=CAD1 PE=2 SV=1	S	Function unknown	MACPF domain-containing protein CAD1 [Solanum lycopersicum]
Solyc06g035960.3	1854	1975	1773	11671	9419	5861	21.3678	22.4121	20.325	135.047	115.628	69.8138	2.40303e-20	2.09125	up	[IQ]	Lipid transport and metabolism;; Secondary metabolites biosynthesis, transport and catabolism	Molecular Function: catalytic activity (GO:0003824);;	K22133|2.4e-295|sly:101265548|K22133 oxalate---CoA ligase [EC:6.2.1.8] | (RefSeq) oxalate--CoA ligase isoform X1	Glyoxylate and dicarboxylate metabolism (ko00630)	[I]	Lipid transport and metabolism	AMP-binding enzyme	Oxalate--CoA ligase OS=Arabidopsis thaliana OX=3702 GN=AAE3 PE=1 SV=1	I	Lipid transport and metabolism	oxalate--CoA ligase isoform X1 [Solanum lycopersicum]
Solyc03g119640.4	853	1005	865	2171	2178	1049	9.00714	10.4505	9.09252	23.0251	24.5111	11.4568	0.0031957	0.935089	up	--	--	Cellular Component: plant-type vacuole membrane (GO:0009705);; Biological Process: malate transport (GO:0015743);; Cellular Component: integral component of membrane (GO:0016021);;	K03695|9.4e-23|egr:104416563|K03695 ATP-dependent Clp protease ATP-binding subunit ClpB | (RefSeq) chaperone protein ClpB1-like	--	[R]	General function prediction only	Aluminium activated malate transporter	Aluminum-activated malate transporter 9 OS=Arabidopsis thaliana OX=3702 GN=ALMT9 PE=2 SV=1	S	Function unknown	aluminum-activated malate transporter ALMT5 [Solanum lycopersicum]
Solyc01g065530.3	6680	6213	20108	92216	66665	56551	58.7376	53.766	175.819	813.836	624.146	513.794	0.00143676	1.31325	up	--	--	Biological Process: cellulose microfibril organization (GO:0010215);; Cellular Component: integral component of membrane (GO:0016021);; Cellular Component: anchored component of membrane (GO:0031225);;	K10956|2.0e-20|obr:102718200|K10956 protein transport protein SEC61 subunit alpha | (RefSeq) preprotein translocase subunit SECY, chloroplastic	Protein export (ko03060);; Protein processing in endoplasmic reticulum (ko04141);; Phagosome (ko04145)	--	--	COBRA-like protein	COBRA-like protein 7 OS=Arabidopsis thaliana OX=3702 GN=COBL7 PE=2 SV=2	S	Function unknown	COBRA-like protein 7 [Solanum lycopersicum]
Solyc02g072150.3	1574	1545	2286	6319	3506	5129	11.5653	11.1705	16.7037	46.6053	27.4302	38.9454	5.8505e-08	1.37308	up	[G]	Carbohydrate transport and metabolism	Molecular Function: catalytic activity (GO:0003824);; Biological Process: trehalose biosynthetic process (GO:0005992);;	K16055|0.0e+00|sly:101245612|K16055 trehalose 6-phosphate synthase/phosphatase [EC:2.4.1.15 3.1.3.12] | (RefSeq) probable alpha,alpha-trehalose-phosphate synthase [UDP-forming] 7	Starch and sucrose metabolism (ko00500)	[G]	Carbohydrate transport and metabolism	Glycosyltransferase family 20	Probable alpha,alpha-trehalose-phosphate synthase [UDP-forming] 7 OS=Arabidopsis thaliana OX=3702 GN=TPS7 PE=1 SV=1	G	Carbohydrate transport and metabolism	probable alpha,alpha-trehalose-phosphate synthase [UDP-forming] 7 [Solanum lycopersicum]
Solyc08g061950.1	96	74	76	150	150	213	14.0099	10.5925	11.0706	22.0574	23.3894	32.4122	0.00508761	0.957071	up	--	--	Cellular Component: integral component of membrane (GO:0016021);;	--	--	--	--	--	--	--	--	--
Solyc05g008810.4	1033	961	1277	1948	1434	1589	19.4156	17.7744	23.8596	36.7394	28.6836	30.8508	0.00448592	0.671918	up	--	--	Biological Process: phospholipid metabolic process (GO:0006644);; Molecular Function: phosphatidate phosphatase activity (GO:0008195);; Cellular Component: integral component of membrane (GO:0016021);;	K18693|7.3e-194|sly:101268277|K18693 diacylglycerol diphosphate phosphatase / phosphatidate phosphatase [EC:3.1.3.81 3.1.3.4] | (RefSeq) lipid phosphate phosphatase 2-like	Glycerolipid metabolism (ko00561);; Glycerophospholipid metabolism (ko00564)	[I]	Lipid transport and metabolism	PAP2 superfamily	Putative lipid phosphate phosphatase 3, chloroplastic OS=Arabidopsis thaliana OX=3702 GN=LPP3 PE=2 SV=1	I	Lipid transport and metabolism	lipid phosphate phosphatase 2-like [Solanum lycopersicum]
Solyc07g019670.4	9435	10272	9465	15449	12751	14350	82.9844	88.9346	82.7875	136.388	119.42	130.425	6.4804e-08	0.660509	up	[I]	Lipid transport and metabolism	Molecular Function: 3-hydroxyacyl-CoA dehydrogenase activity (GO:0003857);; Biological Process: fatty acid metabolic process (GO:0006631);;	K10527|0.0e+00|sly:101248790|K10527 enoyl-CoA hydratase/3-hydroxyacyl-CoA dehydrogenase [EC:4.2.1.17 1.1.1.35 1.1.1.211] | (RefSeq) peroxisomal fatty acid beta-oxidation multifunctional protein AIM1	Fatty acid degradation (ko00071);; alpha-Linolenic acid metabolism (ko00592);; Fatty acid metabolism (ko01212)	[I]	Lipid transport and metabolism	3-hydroxyacyl-CoA dehydrogenase, NAD binding domain	Peroxisomal fatty acid beta-oxidation multifunctional protein AIM1 OS=Arabidopsis thaliana OX=3702 GN=AIM1 PE=1 SV=1	I	Lipid transport and metabolism	peroxisomal fatty acid beta-oxidation multifunctional protein AIM1 [Solanum lycopersicum]
Solyc12g009020.2	2800	2760	3298	4794	3881	4405	34.6086	33.5798	40.5394	59.4732	51.0828	56.2594	0.000142998	0.658878	up	[T]	Signal transduction mechanisms	Molecular Function: protein serine/threonine kinase activity (GO:0004674);; Molecular Function: ATP binding (GO:0005524);; Cellular Component: cytoplasm (GO:0005737);; Biological Process: regulation of mitotic cell cycle (GO:0007346);; Biological Process: signal transduction by protein phosphorylation (GO:0023014);; Biological Process: stress-activated protein kinase signaling cascade (GO:0031098…	K20603|1.3e-210|sly:543720|K20603 mitogen-activated protein kinase kinase 2 [EC:2.7.12.2] | (RefSeq) mek1; MAP kinase kinase	MAPK signaling pathway - plant (ko04016)	[T]	Signal transduction mechanisms	Protein kinase domain	Mitogen-activated protein kinase kinase 2 OS=Arabidopsis thaliana OX=3702 GN=MKK2 PE=1 SV=2	T	Signal transduction mechanisms	MAP kinase kinase [Solanum lycopersicum]
Solyc02g079590.3	1876	1357	2595	5744	5185	4074	14.9148	10.6147	20.5208	45.8488	43.8992	33.4749	2.67108e-06	1.26666	up	[M]	Cell wall/membrane/envelope biogenesis	Molecular Function: protein serine/threonine kinase activity (GO:0004674);; Molecular Function: ATP binding (GO:0005524);; Cellular Component: integral component of membrane (GO:0016021);; Molecular Function: polysaccharide binding (GO:0030247);; Biological Process: recognition of pollen (GO:0048544);;	K24104|4.8e-75|thj:104799061|K24104 GPN-loop GTPase | (RefSeq) LOW QUALITY PROTEIN: uncharacterized protein LOC104799061	--	--	--	Protein tyrosine and serine/threonine kinase	Receptor-like serine/threonine-protein kinase SD1-8 OS=Arabidopsis thaliana OX=3702 GN=SD18 PE=1 SV=1	T	Signal transduction mechanisms	receptor-like serine/threonine-protein kinase SD1-8 [Solanum lycopersicum]
Solyc09g090980.3	5525	3588	10266	2823	2530	2753	160.041	102.29	295.71	82.0614	78.0219	82.396	0.0218944	-0.87574	down	--	--	Molecular Function: protein phosphatase inhibitor activity (GO:0004864);; Cellular Component: nucleus (GO:0005634);; Cellular Component: cytoplasm (GO:0005737);; Biological Process: defense response (GO:0006952);; Biological Process: response to biotic stimulus (GO:0009607);; Biological Process: abscisic acid-activated signaling pathway (GO:0009738);; Molecular Function: abscisic acid binding (GO…	--	--	--	--	Pathogenesis-related protein Bet v 1 family	Pathogenesis-related protein STH-2 OS=Solanum tuberosum OX=4113 GN=STH-2 PE=2 SV=1	H	Coenzyme transport and metabolism	pathogenesis-related protein STH-2-like [Solanum lycopersicum]
Solyc08g006820.4	328	176	333	99	108	112	3.51388	1.85419	3.5451	1.06325	1.23176	1.23396	0.00744548	-0.974387	down	--	--	Cellular Component: integral component of membrane (GO:0016021);;	K17086|0.0e+00|sly:101251906|K17086 transmembrane 9 superfamily member 2/4 | (RefSeq) transmembrane 9 superfamily member 9	--	[U]	Intracellular trafficking, secretion, and vesicular transport	Endomembrane protein 70	Transmembrane 9 superfamily member 9 OS=Arabidopsis thaliana OX=3702 GN=TMN9 PE=2 SV=1	U	Intracellular trafficking, secretion, and vesicular transport	transmembrane 9 superfamily member 9 [Solanum lycopersicum]
Solyc11g066890.1	988	517	646	372	316	288	18.6933	9.62813	12.1521	7.06529	6.36614	5.62116	0.014748	-0.834434	down	[E]	Amino acid transport and metabolism	Molecular Function: prephenate dehydratase activity (GO:0004664);; Biological Process: L-phenylalanine biosynthetic process (GO:0009094);; Cellular Component: chloroplast stroma (GO:0009570);; Molecular Function: arogenate dehydratase activity (GO:0047769);;	K05359|4.0e-240|sly:101247693|K05359 arogenate/prephenate dehydratase [EC:4.2.1.91 4.2.1.51] | (RefSeq) arogenate dehydratase/prephenate dehydratase 6, chloroplastic	Phenylalanine, tyrosine and tryptophan biosynthesis (ko00400);; Biosynthesis of amino acids (ko01230)	[E]	Amino acid transport and metabolism	Prephenate dehydratase	Arogenate dehydratase/prephenate dehydratase 6, chloroplastic OS=Arabidopsis thaliana OX=3702 GN=ADT6 PE=1 SV=1	E	Amino acid transport and metabolism	arogenate dehydratase/prephenate dehydratase 6, chloroplastic [Solanum lycopersicum]
Solyc02g087890.4	2499	2606	2353	1212	1353	1383	89.5724	91.9475	83.8532	43.6021	51.6164	51.195	1.5619e-06	-0.743513	down	--	--	--	--	--	--	--	--	--	--	--	hypothetical protein EJD97_003996 [Solanum chilense]
Solyc04g071540.4	2230	3185	2173	4711	3350	3257	21.667	30.4596	20.9948	45.9466	34.6554	32.7008	0.0152558	0.645419	up	[G]	Carbohydrate transport and metabolism	Biological Process: carbohydrate metabolic process (GO:0005975);; Molecular Function: sterol 3-beta-glucosyltransferase activity (GO:0016906);; Biological Process: lipid glycosylation (GO:0030259);; Molecular Function: soladodine glucosyltransferase activity (GO:0102202);; Molecular Function: brassicasterol glucosyltransferase activity (GO:0102203);; Molecular Function: cholesterol allpha-glucosy…	K05841|0.0e+00|sly:101245355|K05841 sterol 3beta-glucosyltransferase [EC:2.4.1.173] | (RefSeq) sterol 3-beta-glucosyltransferase UGT80B1 isoform X1	--	[GC]	Carbohydrate transport and metabolism;; Energy production and conversion	Glycosyltransferase family 28 N-terminal domain	Sterol 3-beta-glucosyltransferase UGT80B1 OS=Arabidopsis thaliana OX=3702 GN=UGT80B1 PE=2 SV=1	--	--	sterol 3-beta-glucosyltransferase UGT80B1 isoform X1 [Solanum lycopersicum]
Solyc02g087480.4	1143	1037	1809	2983	2757	1850	14.6732	13.1054	23.1027	38.4522	37.7007	24.5426	0.00545597	0.885089	up	--	--	--	--	--	--	--	Protein of unknown function (DUF1336)	--	S	Function unknown	uncharacterized protein LOC101262766 [Solanum lycopersicum]
Solyc03g116630.3	6207	3976	3526	1707	2475	2456	139.667	88.0511	78.897	38.5491	59.2822	57.1	0.0216033	-0.765298	down	--	--	--	--	--	--	--	--	--	--	--	uncharacterized protein LOC101253674 [Solanum lycopersicum]
Solyc11g020670.1	33161	28530	23396	14271	14912	16686	716.381	606.659	502.603	309.433	343.01	372.458	0.000830503	-0.700738	down	--	--	Molecular Function: transcription factor activity, sequence-specific DNA binding (GO:0003700);;	K16221|8.4e-32|lang:109335954|K16221 transcription factor TCP21 (protein CCA1 HIKING EXPEDITION) | (RefSeq) transcription factor TCP7-like	Circadian rhythm - plant (ko04712)	--	--	TCP family transcription factor	Transcription factor TCP23 OS=Arabidopsis thaliana OX=3702 GN=TCP23 PE=1 SV=1	K	Transcription	TCP transcription factor 12 [Solanum lycopersicum]
Solyc04g078840.3	4654	2112	2858	833	919	1257	61.734	27.5767	37.6916	11.0793	12.971	17.2235	7.35087e-05	-1.23678	down	--	--	Molecular Function: transcription factor activity, sequence-specific DNA binding (GO:0003700);; Cellular Component: nucleus (GO:0005634);; Biological Process: positive regulation of transcription, DNA-templated (GO:0045893);;	K14432|9.4e-232|sly:544204|K14432 ABA responsive element binding factor | (RefSeq) AREB; AREB-like protein	Plant hormone signal transduction (ko04075)	--	--	bZIP transcription factor	ABSCISIC ACID-INSENSITIVE 5-like protein 5 OS=Arabidopsis thaliana OX=3702 GN=ABF2 PE=1 SV=1	K	Transcription	ABA-response element binding factor AREB1 [Solanum lycopersicum]
Solyc03g123370.3	2913	3363	3599	6261	5710	4301	23.313	26.4942	28.6465	50.3017	48.666	35.5734	0.000183268	0.790416	up	[TK]	Signal transduction mechanisms;; Transcription	Biological Process: guanosine tetraphosphate metabolic process (GO:0015969);;	K00951|0.0e+00|sly:101251456|K00951 GTP pyrophosphokinase [EC:2.7.6.5] | (RefSeq) probable GTP diphosphokinase RSH2, chloroplastic	Purine metabolism (ko00230)	[T]	Signal transduction mechanisms	HD domain	Probable GTP diphosphokinase RSH2, chloroplastic OS=Arabidopsis thaliana OX=3702 GN=RSH2 PE=2 SV=1	T	Signal transduction mechanisms	probable GTP diphosphokinase RSH2, chloroplastic [Solanum lycopersicum]
Solyc06g082780.4	256	203	337	499	478	389	4.36834	3.40796	5.72002	8.55557	8.68741	6.86746	0.0170604	0.772194	up	--	--	Molecular Function: calcium channel activity (GO:0005262);; Cellular Component: mitochondrial inner membrane (GO:0005743);; Molecular Function: uniporter activity (GO:0015292);; Cellular Component: integral component of membrane (GO:0016021);; Biological Process: mitochondrial calcium ion homeostasis (GO:0051560);;	K20858|5.6e-174|sly:101266343|K20858 calcium uniporter protein, mitochondrial | (RefSeq) calcium uniporter protein 6, mitochondrial	--	[R]	General function prediction only	Mitochondrial calcium uniporter	Calcium uniporter protein 6, mitochondrial OS=Arabidopsis thaliana OX=3702 GN=At1g09575 PE=2 SV=1	S	Function unknown	calcium uniporter protein 6, mitochondrial [Solanum lycopersicum]
Solyc06g005820.3	30	43	40	349	206	24	1.07699	1.53673	1.43351	12.8897	8.06344	0.884272	0.0286137	1.00573	up	--	--	Molecular Function: copper ion transmembrane transporter activity (GO:0005375);; Biological Process: cellular copper ion homeostasis (GO:0006878);; Cellular Component: integral component of membrane (GO:0016021);;	K14686|3.1e-74|sly:101260645|K14686 solute carrier family 31 (copper transporter), member 1 | (RefSeq) copper transporter 6-like	--	[P]	Inorganic ion transport and metabolism	Ctr copper transporter family	Copper transporter 1 OS=Arabidopsis thaliana OX=3702 GN=COPT1 PE=2 SV=2	P	Inorganic ion transport and metabolism	copper transporter 6-like [Solanum lycopersicum]
Solanum_lycopersicum_newGene_2128	1540	1356	1700	2410	2188	2320	7.73073	6.69733	8.48611	12.1437	11.6965	12.033	0.000152218	0.682345	up	--	--	--	--	--	--	--	--	--	--	--	uncharacterized protein LOC107019387 [Solanum pennellii]
Solyc01g005340.3	3482	3504	3021	1690	1572	2248	36.518	36.1711	31.5101	17.7909	17.5512	24.3639	0.00246351	-0.669606	down	--	--	Cellular Component: integral component of membrane (GO:0016021);;	K01184|1.6e-09|bna:106400152|K01184 polygalacturonase [EC:3.2.1.15] | (RefSeq) polygalacturonase	Pentose and glucuronate interconversions (ko00040)	[R]	General function prediction only	Ankyrin repeats (3 copies)	Ankyrin repeat-containing protein At2g01680 OS=Arabidopsis thaliana OX=3702 GN=At2g01680 PE=2 SV=1	S	Function unknown	ankyrin repeat-containing protein At2g01680 [Solanum lycopersicum]
Solyc06g007620.3	4039	3267	4771	6866	6936	5018	80.7192	64.256	94.816	137.728	147.602	103.628	0.0111269	0.690941	up	--	--	--	--	--	--	--	Protein of unknown function, DUF538	--	S	Function unknown	uncharacterized protein LOC101251683 [Solanum lycopersicum]
Solyc02g090870.1	857	739	817	1434	2159	871	17.2216	14.6107	16.3198	28.9138	46.1969	18.0894	0.0301488	0.817538	up	--	--	--	--	--	--	--	--	--	--	--	uncharacterized protein LOC101268531 [Solanum lycopersicum]
Solyc10g085720.2	1181	1447	1430	2476	1882	2070	13.498	16.2802	16.259	28.4159	22.9175	24.4563	2.48015e-05	0.752804	up	[T]	Signal transduction mechanisms	Molecular Function: protein kinase activity (GO:0004672);; Molecular Function: ATP binding (GO:0005524);; Biological Process: protein glycosylation (GO:0006486);; Molecular Function: transferase activity, transferring glycosyl groups (GO:0016757);;	K08832|7.2e-308|sly:101253143|K08832 serine/threonine-protein kinase SRPK3 [EC:2.7.11.1] | (RefSeq) SRSF protein kinase 2-like	--	[T]	Signal transduction mechanisms	Protein kinase domain	Serine/threonine-protein kinase AFC2 OS=Arabidopsis thaliana OX=3702 GN=AFC2 PE=1 SV=1	T	Signal transduction mechanisms	SRSF protein kinase 2-like [Solanum lycopersicum]
Solyc11g010270.2	4405	3724	3460	1992	1900	2054	93.9798	78.208	73.4147	42.6515	43.1463	45.2797	6.24325e-06	-0.782538	down	--	--	Cellular Component: nucleus (GO:0005634);; Biological Process: regulation of transcription, DNA-templated (GO:0006355);; Molecular Function: sequence-specific DNA binding (GO:0043565);;	K09338|3.0e-177|sly:101263368|K09338 homeobox-leucine zipper protein | (RefSeq) homeobox-leucine zipper protein ATHB-6	--	[K]	Transcription	Homeobox associated leucine zipper	Homeobox-leucine zipper protein ATHB-5 OS=Arabidopsis thaliana OX=3702 GN=ATHB-5 PE=1 SV=1	K	Transcription	homeobox-leucine zipper protein ATHB-6 [Solanum lycopersicum]
Solyc03g031840.3	1210	923	985	460	479	489	26.3472	19.7724	21.3148	10.0379	11.0844	10.9812	1.53053e-05	-0.910786	down	--	--	Cellular Component: extracellular region (GO:0005576);; Cellular Component: cell wall (GO:0005618);; Biological Process: plant-type cell wall organization (GO:0009664);; Cellular Component: membrane (GO:0016020);;	K20628|8.2e-72|cpap:110810082|K20628 expansin | (RefSeq) expansin-A1-like	--	--	--	Expansin C-terminal domain	Expansin-A13 OS=Arabidopsis thaliana OX=3702 GN=EXPA13 PE=2 SV=2	S	Function unknown	expansin A3 precursor [Solanum lycopersicum]
Solyc06g036330.1	943	622	854	1833	1662	902	23.3586	15.1467	21.0321	45.5713	43.8413	23.0805	0.0254308	0.80496	up	[E]	Amino acid transport and metabolism	Biological Process: regulation of immune system process (GO:0002682);; Biological Process: positive regulation of immune system process (GO:0002684);; Biological Process: regulation of response to biotic stimulus (GO:0002831);; Biological Process: positive regulation of response to biotic stimulus (GO:0002833);; Molecular Function: molecular_function (GO:0003674);; Molecular Function: catalytic a…	--	--	[E]	Amino acid transport and metabolism	Ornithine cyclodeaminase/mu-crystallin family	Protein SAR DEFICIENT 4 OS=Arabidopsis thaliana OX=3702 GN=SARD4 PE=1 SV=1	E	Amino acid transport and metabolism	protein SAR DEFICIENT 4 [Solanum lycopersicum]
Solyc01g057770.3	682	739	804	1961	1637	1452	6.10491	6.50908	7.1541	17.6308	15.6092	13.4356	1.85947e-12	1.22872	up	--	--	Molecular Function: inorganic anion exchanger activity (GO:0005452);; Cellular Component: integral component of membrane (GO:0016021);;	K24194|0.0e+00|sly:101248706|K24194 boron transporter | (RefSeq) boron transporter 1 isoform X1	--	[P]	Inorganic ion transport and metabolism	HCO3- transporter family	Boron transporter 1 OS=Arabidopsis thaliana OX=3702 GN=BOR1 PE=1 SV=1	P	Inorganic ion transport and metabolism	boron transporter 1 isoform X2 [Solanum lycopersicum]
Solyc06g069310.3	2893	1927	2938	1535	1479	1391	83.2834	54.6164	84.1106	44.3472	45.3464	41.3625	0.0314933	-0.615107	down	--	--	Cellular Component: nucleus (GO:0005634);; Molecular Function: protein heterodimerization activity (GO:0046982);;	K21751|1.2e-83|sly:101265446|K21751 down-regulator of transcription 1 | (RefSeq) protein Dr1 homolog	--	[K]	Transcription	Histone-like transcription factor (CBF/NF-Y) and archaeal histone	Protein Dr1 homolog OS=Arabidopsis thaliana OX=3702 GN=DR1 PE=1 SV=1	K	Transcription	protein Dr1 homolog [Solanum lycopersicum]
Solyc12g056790.2	2001	2140	2300	4240	3267	3097	22.3336	23.5047	25.5248	47.506	38.8289	35.7213	1.23062e-05	0.800007	up	--	--	Molecular Function: DNA binding (GO:0003677);; Cellular Component: nucleus (GO:0005634);; Biological Process: regulation of transcription, DNA-templated (GO:0006355);; Cellular Component: integral component of membrane (GO:0016021);;	K00521|9.4e-38|cmos:111447866|K00521 ferric-chelate reductase [EC:1.16.1.7] | (RefSeq) ferric reduction oxidase 7, chloroplastic-like	--	--	--	No apical meristem (NAM) protein	NAC domain-containing protein 17 OS=Arabidopsis thaliana OX=3702 GN=NAC017 PE=2 SV=1	P	Inorganic ion transport and metabolism	stress-related NAC1 [Solanum lycopersicum]
Solyc09g092390.2	3046	2043	3784	1885	1298	1545	41.4841	27.3889	51.2608	25.7607	18.8199	21.7376	0.0490055	-0.669759	down	[H]	Coenzyme transport and metabolism	Molecular Function: adenosylhomocysteinase activity (GO:0004013);; Molecular Function: ATP binding (GO:0005524);; Biological Process: one-carbon metabolic process (GO:0006730);;	K01251|1.5e-281|sly:101248518|K01251 adenosylhomocysteinase [EC:3.3.1.1] | (RefSeq) adenosylhomocysteinase	Cysteine and methionine metabolism (ko00270)	[H]	Coenzyme transport and metabolism	S-adenosyl-L-homocysteine hydrolase	Adenosylhomocysteinase OS=Nicotiana sylvestris OX=4096 GN=SAHH PE=2 SV=1	H	Coenzyme transport and metabolism	adenosylhomocysteinase [Solanum lycopersicum]
Solyc10g083440.2	103	78	105	47	21	24	1.85492	1.38749	1.89157	0.852474	0.395708	0.446823	0.0242984	-0.984661	down	[G]	Carbohydrate transport and metabolism	Molecular Function: UDP-glycosyltransferase activity (GO:0008194);;	K12930|2.6e-258|sly:101260093|K12930 anthocyanidin 3-O-glucosyltransferase [EC:2.4.1.115] | (RefSeq) anthocyanidin 3-O-glucosyltransferase	Anthocyanin biosynthesis (ko00942)	[GC]	Carbohydrate transport and metabolism;; Energy production and conversion	UDP-glucoronosyl and UDP-glucosyl transferase	Anthocyanidin 3-O-glucosyltransferase OS=Solanum melongena OX=4111 GN=GT PE=2 SV=1	G	Carbohydrate transport and metabolism	anthocyanidin 3-O-glucosyltransferase [Solanum lycopersicum]
Solyc02g079040.3	2566	2006	2813	11767	7963	6785	22.9536	17.6651	25.0309	105.679	75.87	62.7299	8.74765e-14	1.72032	up	--	--	Molecular Function: calmodulin binding (GO:0005516);;	--	--	--	--	Calmodulin binding protein-like	Calmodulin-binding protein 60 B OS=Arabidopsis thaliana OX=3702 GN=CBP60B PE=2 SV=1	S	Function unknown	calmodulin-binding protein 60 B [Solanum lycopersicum]
Solyc06g030470.4	953	338	916	1182	2727	1592	13.9982	4.8856	13.3863	17.4393	42.6807	24.1791	0.0203566	0.985118	up	--	--	--	--	--	--	--	Domain of unknown function (DUF966)	Protein UPSTREAM OF FLC OS=Arabidopsis thaliana OX=3702 GN=UFC PE=2 SV=1	S	Function unknown	protein UPSTREAM OF FLC [Solanum lycopersicum]
Solyc02g089310.1	377	393	505	671	633	524	6.94894	7.12436	9.26526	12.4257	12.4312	9.98571	0.0390281	0.588584	up	--	--	Molecular Function: molecular_function (GO:0003674);; Molecular Function: catalytic activity (GO:0003824);; Molecular Function: ubiquitin-protein transferase activity (GO:0004842);; Molecular Function: protein binding (GO:0005515);; Biological Process: cellular protein modification process (GO:0006464);; Biological Process: proteolysis (GO:0006508);; Biological Process: ubiquitin-dependent protei…	--	--	--	--	F-box domain	F-box/kelch-repeat protein At5g15710 OS=Arabidopsis thaliana OX=3702 GN=At5g15710 PE=2 SV=1	S	Function unknown	F-box family protein [Solanum lycopersicum]
Solyc03g116340.3	8464	9058	8878	13143	16745	10130	117.95	124.236	123.024	183.825	248.456	145.866	0.0113665	0.669033	up	--	--	Molecular Function: protein dimerization activity (GO:0046983);;	--	--	--	--	--	Transcription factor bHLH47 OS=Arabidopsis thaliana OX=3702 GN=BHLH47 PE=1 SV=1	K	Transcription	transcription factor bHLH47 [Solanum lycopersicum]
Solyc09g083090.4	215	189	216	298	372	348	3.28738	2.84639	3.27971	4.57597	6.05203	5.48787	0.00515799	0.757406	up	[T]	Signal transduction mechanisms	Molecular Function: protein serine/threonine kinase activity (GO:0004674);; Molecular Function: ATP binding (GO:0005524);; Biological Process: signal transduction (GO:0007165);;	K12761|3.7e-214|sly:101264066|K12761 carbon catabolite-derepressing protein kinase [EC:2.7.11.1] | (RefSeq) CBL-interacting serine/threonine-protein kinase 7	--	[T]	Signal transduction mechanisms	Protein kinase domain	CBL-interacting serine/threonine-protein kinase 7 OS=Arabidopsis thaliana OX=3702 GN=CIPK7 PE=1 SV=1	T	Signal transduction mechanisms	CBL-interacting serine/threonine-protein kinase 7 [Solanum lycopersicum]
Solyc08g076410.4	568	343	561	849	1037	693	9.17208	5.45505	9.008	13.7731	17.8442	11.5721	0.0221478	0.782842	up	[E]	Amino acid transport and metabolism	Cellular Component: chloroplast (GO:0009507);;	--	--	--	--	Shikimate kinase	Probable inactive shikimate kinase like 2, chloroplastic OS=Arabidopsis thaliana OX=3702 GN=SKL2 PE=2 SV=2	S	Function unknown	probable inactive shikimate kinase like 2, chloroplastic [Solanum lycopersicum]
Solyc12g044230.2	1657	767	1488	692	392	426	20.4002	9.28478	18.2167	8.54405	5.13039	5.41056	0.0075697	-0.971186	down	--	--	Cellular Component: integral component of membrane (GO:0016021);;	--	--	--	--	Sulfite exporter TauE/SafE	Sulfite exporter TauE/SafE family protein 3 OS=Arabidopsis thaliana OX=3702 GN=At2g25737 PE=2 SV=1	S	Function unknown	sulfite exporter TauE/SafE family protein 3 isoform X1 [Solanum lycopersicum]
Solyc02g086300.4	86	65	239	723	3668	1147	1.31714	0.980267	3.6526	11.1472	60.0669	18.2237	0.00943239	1.06754	up	[E]	Amino acid transport and metabolism	Biological Process: glutamine metabolic process (GO:0006541);; Molecular Function: hydrolase activity (GO:0016787);;	--	--	--	--	Peptidase C26	Putative glutamine amidotransferase GAT1_2.1 OS=Arabidopsis thaliana OX=3702 GN=GAT1_2.1 PE=2 SV=1	F	Nucleotide transport and metabolism	putative glutamine amidotransferase GAT1_2.1 [Solanum lycopersicum]
Solyc10g085590.1	2785	2272	2760	6195	8192	4550	55.8431	44.8286	55.0199	124.672	174.899	94.2571	1.41139e-06	1.22704	up	--	--	Biological Process: cellular protein modification process (GO:0006464);; Biological Process: protein transport (GO:0015031);;	K12183|6.3e-219|sly:101267950|K12183 ESCRT-I complex subunit TSG101 | (RefSeq) protein ELC-like	Endocytosis (ko04144)	[OU]	Posttranslational modification, protein turnover, chaperones;; Intracellular trafficking, secretion, and vesicular transport	UEV domain	Protein ELC OS=Arabidopsis thaliana OX=3702 GN=ELC PE=1 SV=1	U	Intracellular trafficking, secretion, and vesicular transport	protein ELC-like [Solanum lycopersicum]
Solyc02g083250.3	23224	17771	15632	11378	10299	9586	558.284	420.485	373.686	274.508	263.612	238.093	0.0047569	-0.664637	down	--	--	--	--	--	[BK]	Chromatin structure and dynamics;; Transcription	Divergent CRAL/TRIO domain	--	--	--	ganglioside-induced differentiation-associated protein 2 [Solanum lycopersicum]
Solyc07g066570.4	267	262	346	141	91	130	8.47989	8.18348	10.9513	4.47966	3.0768	4.27059	0.00159368	-0.959567	down	--	--	--	--	--	--	--	--	--	--	--	uncharacterized protein LOC101255012 [Solanum lycopersicum]
Solyc09g083003.1	102	72	130	48	24	24	2.93908	2.02697	3.74376	1.37773	0.736016	0.689427	0.0286891	-0.976835	down	[L]	Replication, recombination and repair	Molecular Function: oxidized pyrimidine nucleobase lesion DNA N-glycosylase activity (GO:0000703);; Molecular Function: DNA binding (GO:0003677);; Cellular Component: nucleus (GO:0005634);; Biological Process: base-excision repair, AP site formation (GO:0006285);; Molecular Function: metal ion binding (GO:0046872);; Molecular Function: 4 iron, 4 sulfur cluster binding (GO:0051539);; Molecular Fun…	K10773|3.1e-105|sly:101262253|K10773 endonuclease III [EC:4.2.99.18] | (RefSeq) endonuclease III homolog 1, chloroplastic-like isoform X1	Base excision repair (ko03410)	[L]	Replication, recombination and repair	HhH-GPD superfamily base excision DNA repair protein	Endonuclease III homolog 1, chloroplastic OS=Arabidopsis thaliana OX=3702 GN=NTH1 PE=2 SV=2	L	Replication, recombination and repair	endonuclease III homolog 1, chloroplastic-like isoform X2 [Solanum lycopersicum]
Solyc01g010880.3	315	319	393	715	788	642	5.3118	5.28845	6.5833	12.0867	14.1455	11.1815	3.06171e-07	1.0909	up	--	--	Molecular Function: zinc ion binding (GO:0008270);; Cellular Component: integral component of membrane (GO:0016021);;	--	--	[A]	RNA processing and modification	Protein of unknown function (DUF3675)	--	A	RNA processing and modification	uncharacterized protein LOC101247951 [Solanum lycopersicum]
Solyc09g015840.4	1926	1781	2280	4360	2364	4054	81.0973	73.8122	95.4604	184.314	106.005	176.419	0.00232425	0.848841	up	--	--	Molecular Function: protein kinase activity (GO:0004672);; Molecular Function: ATP binding (GO:0005524);; Cellular Component: integral component of membrane (GO:0016021);;	--	--	[T]	Signal transduction mechanisms	Malectin domain	Receptor-like protein kinase FERONIA OS=Arabidopsis thaliana OX=3702 GN=FER PE=1 SV=1	T	Signal transduction mechanisms	hypothetical protein EJD97_006813 [Solanum chilense]
Solyc08g082820.4	1612	983	1664	877	689	651	16.413	9.85061	16.8527	8.96401	7.46348	6.85021	0.0344012	-0.698573	down	[O]	Posttranslational modification, protein turnover, chaperones	Molecular Function: ATP binding (GO:0005524);;	K09490|9.4e-284|sly:543957|K09490 endoplasmic reticulum chaperone BiP [EC:3.6.4.10] | (RefSeq) BiP/grp78; luminal-binding protein precursor	Protein export (ko03060);; Protein processing in endoplasmic reticulum (ko04141)	[O]	Posttranslational modification, protein turnover, chaperones	Hsp70 protein	Luminal-binding protein OS=Solanum lycopersicum OX=4081 PE=2 SV=1	O	Posttranslational modification, protein turnover, chaperones	luminal-binding protein precursor [Solanum lycopersicum]
Solyc02g091430.4	1267	1082	895	494	304	643	19.4359	16.3327	13.6441	7.60686	4.95317	10.1837	0.00939628	-0.861368	down	--	--	Molecular Function: protein binding (GO:0005515);; Cellular Component: cellular_component (GO:0005575);; Cellular Component: intracellular (GO:0005622);; Cellular Component: cell (GO:0005623);; Cellular Component: nucleus (GO:0005634);; Cellular Component: organelle (GO:0043226);; Cellular Component: membrane-bounded organelle (GO:0043227);; Cellular Component: intracellular organelle (GO:0043229…	K08332|2.0e-62|jcu:105647992|K08332 vacuolar protein 8 | (RefSeq) U-box domain-containing protein 15	--	[S]	Function unknown	Armadillo/beta-catenin-like repeat	--	S	Function unknown	U-box domain-containing protein 2 isoform X2 [Solanum lycopersicum]
Solyc04g081910.4	1204	471	1630	383	165	443	15.768	6.07016	21.2303	5.02419	2.29833	5.9872	0.0157783	-1.03988	down	[T]	Signal transduction mechanisms	Biological Process: pseudouridine synthesis (GO:0001522);; Molecular Function: RNA binding (GO:0003723);; Molecular Function: protein kinase activity (GO:0004672);; Molecular Function: calcium ion binding (GO:0005509);; Molecular Function: ATP binding (GO:0005524);; Molecular Function: pseudouridine synthase activity (GO:0009982);;	K13412|1.1e-266|sly:101246133|K13412 calcium-dependent protein kinase [EC:2.7.11.1] | (RefSeq) calcium-dependent protein kinase 29	Plant-pathogen interaction (ko04626)	[T]	Signal transduction mechanisms	Protein kinase domain	Calcium-dependent protein kinase 29 OS=Arabidopsis thaliana OX=3702 GN=CPK29 PE=2 SV=2	T	Signal transduction mechanisms	calcium-dependent protein kinase 29 [Solanum lycopersicum]
Solyc03g007980.1	953	986	924	1398	1481	1227	23.2424	23.679	22.4023	34.2287	38.4531	30.9283	0.000517844	0.624156	up	[D]	Cell cycle control, cell division, chromosome partitioning	Molecular Function: ATPase activity (GO:0016887);;	K03609|5.2e-187|sly:101266303|K03609 septum site-determining protein MinD | (RefSeq) putative septum site-determining protein minD homolog, chloroplastic	--	[D]	Cell cycle control, cell division, chromosome partitioning	CobQ/CobB/MinD/ParA nucleotide binding domain	Putative septum site-determining protein minD homolog, chloroplastic OS=Arabidopsis thaliana OX=3702 GN=MIND1 PE=1 SV=1	D	Cell cycle control, cell division, chromosome partitioning	putative septum site-determining protein minD homolog, chloroplastic [Solanum lycopersicum]
Solyc07g025250.3	134	189	184	427	350	390	1.97119	2.74296	2.69554	6.31892	5.49168	5.94416	2.21036e-07	1.19383	up	--	--	Molecular Function: molecular_function (GO:0003674);; Molecular Function: nucleic acid binding (GO:0003676);; Molecular Function: RNA binding (GO:0003723);; Molecular Function: catalytic activity (GO:0003824);; Molecular Function: nuclease activity (GO:0004518);; Molecular Function: endonuclease activity (GO:0004519);; Molecular Function: binding (GO:0005488);; Cellular Component: cellular_compon…	--	--	[R]	General function prediction only	PPR repeat family	Pentatricopeptide repeat-containing protein At5g15010, mitochondrial OS=Arabidopsis thaliana OX=3702 GN=At5g15010 PE=2 SV=2	S	Function unknown	pentatricopeptide repeat-containing protein At5g15010, mitochondrial [Solanum lycopersicum]
Solyc12g089160.3	814	1043	1130	1770	1179	1425	6.42958	8.10844	8.88085	14.0402	9.91472	11.6318	0.0195293	0.618793	up	--	--	Molecular Function: protein kinase activity (GO:0004672);; Molecular Function: ATP binding (GO:0005524);; Cellular Component: integral component of membrane (GO:0016021);;	K13459|2.7e-36|jcu:105635047|K13459 disease resistance protein RPS2 | (RefSeq) probable disease resistance protein At1g12280 isoform X1	Plant-pathogen interaction (ko04626)	--	--	Protein tyrosine and serine/threonine kinase	Probable LRR receptor-like serine/threonine-protein kinase At2g16250 OS=Arabidopsis thaliana OX=3702 GN=At2g16250 PE=1 SV=1	T	Signal transduction mechanisms	probable LRR receptor-like serine/threonine-protein kinase At2g16250 [Solanum lycopersicum]
Solyc03g117870.3	9463	7064	9967	16248	13605	10736	104.87	77.0474	109.839	180.729	160.541	122.93	0.0162162	0.665472	up	[IQ]	Lipid transport and metabolism;; Secondary metabolites biosynthesis, transport and catabolism	Molecular Function: catalytic activity (GO:0003824);; Molecular Function: metal ion binding (GO:0046872);;	K01904|0.0e+00|sly:101249624|K01904 4-coumarate--CoA ligase [EC:6.2.1.12] | (RefSeq) 4CL; 4-coumarate--CoA ligase	Ubiquinone and other terpenoid-quinone biosynthesis (ko00130);; Phenylpropanoid biosynthesis (ko00940)	[I]	Lipid transport and metabolism	AMP-binding enzyme	4-coumarate--CoA ligase 1 OS=Solanum tuberosum OX=4113 GN=4CL1 PE=3 SV=1	I	Lipid transport and metabolism	4-coumarate--CoA ligase [Solanum lycopersicum]
Solyc01g106690.3	1209	1198	2370	13721	8662	5694	16.7123	16.2991	32.5739	190.383	127.497	81.3338	2.01778e-11	2.01975	up	--	--	--	--	--	--	--	Protein of unknown function (DUF1005)	--	S	Function unknown	uncharacterized protein LOC101258701 [Solanum lycopersicum]
Solyc07g006280.3	66856	53455	63618	111589	104717	86386	1007.35	792.779	953.223	1687.54	1680	1344.92	4.87648e-05	0.792783	up	--	--	Cellular Component: integral component of membrane (GO:0016021);;	--	--	--	--	Tetraspanin family	Tetraspanin-8 OS=Arabidopsis thaliana OX=3702 GN=TET8 PE=2 SV=1	S	Function unknown	tetraspanin-8-like protein [Solanum lycopersicum]
Solyc05g055400.4	666	418	294	130	84	133	8.98344	5.54811	3.93666	1.74829	1.20457	1.85007	2.94047e-05	-1.39383	down	[QV]	Secondary metabolites biosynthesis, transport and catabolism;; Defense mechanisms	Molecular Function: monooxygenase activity (GO:0004497);; Molecular Function: iron ion binding (GO:0005506);; Cellular Component: integral component of membrane (GO:0016021);; Molecular Function: oxidoreductase activity, acting on paired donors, with incorporation or reduction of molecular oxygen (GO:0016705);; Molecular Function: heme binding (GO:0020037);;	K21995|1.9e-292|sly:101267893|K21995 cytochrome P450 family 77 subfamily A [EC:1.14.-.-] | (RefSeq) CYP77A19; cytochrome P450 7719	Cutin, suberine and wax biosynthesis (ko00073)	[Q]	Secondary metabolites biosynthesis, transport and catabolism	Cytochrome P450	Cytochrome P450 77A2 OS=Solanum melongena OX=4111 GN=CYP77A2 PE=2 SV=1	Q	Secondary metabolites biosynthesis, transport and catabolism	cytochrome P450 7719 [Solanum lycopersicum]
Solyc04g081940.3	245	232	362	140	121	149	7.957	7.40164	11.6806	4.54442	4.1881	5.00551	0.0336312	-0.748046	down	--	--	--	--	--	--	--	Complex 1 protein (LYR family)	--	S	Function unknown	uncharacterized protein LOC101247214 [Solanum lycopersicum]
Solyc02g070260.4	838	1575	1232	3419	1446	3920	3.2981	6.10825	4.82613	13.5179	6.06618	15.9575	0.00266927	1.07003	up	--	--	Biological Process: reproduction (GO:0000003);; Biological Process: microtubule cytoskeleton organization (GO:0000226);; Biological Process: microtubule bundle formation (GO:0001578);; Cellular Component: acrosomal vesicle (GO:0001669);; Cellular Component: manchette (GO:0002177);; Cellular Component: cellular_component (GO:0005575);; Cellular Component: intracellular (GO:0005622);; Cellular Comp…	K09489|1.9e-06|lsv:111902331|K09489 heat shock 70kDa protein 4 | (RefSeq) heat shock 70 kDa protein 15-like	--	[T]	Signal transduction mechanisms	Leucine Rich repeats (2 copies)	187-kDa microtubule-associated protein AIR9 OS=Arabidopsis thaliana OX=3702 GN=AIR9 PE=1 SV=1	T	Signal transduction mechanisms	187-kDa microtubule-associated protein AIR9 isoform X2 [Solanum lycopersicum]
Solyc11g069590.2	174	134	176	89	70	65	1.78999	1.36172	1.79834	0.917874	0.763697	0.686022	0.0318634	-0.791808	down	[M]	Cell wall/membrane/envelope biogenesis	Molecular Function: protein kinase activity (GO:0004672);; Molecular Function: ATP binding (GO:0005524);; Cellular Component: integral component of membrane (GO:0016021);;	K01180|5.6e-65|cmax:111487562|K01180 endo-1,3(4)-beta-glucanase [EC:3.2.1.6] | (RefSeq) uncharacterized protein LOC111487562	--	[T]	Signal transduction mechanisms	Protein kinase domain	Receptor-like serine/threonine-protein kinase NCRK OS=Arabidopsis thaliana OX=3702 GN=NCRK PE=1 SV=1	T	Signal transduction mechanisms	receptor-like serine/threonine-protein kinase NCRK [Solanum lycopersicum]
Solyc02g081390.3	11268	9775	10590	19533	20496	13260	121.659	103.877	113.692	211.669	235.624	147.931	0.000675591	0.804237	up	[E]	Amino acid transport and metabolism	Molecular Function: oxidoreductase activity (GO:0016491);;	K17839|3.1e-292|sly:101264170|K17839 polyamine oxidase [EC:1.5.3.17 1.5.3.-] | (RefSeq) probable polyamine oxidase 4	Arginine and proline metabolism (ko00330);; beta-Alanine metabolism (ko00410);; Pantothenate and CoA biosynthesis (ko00770)	[Q]	Secondary metabolites biosynthesis, transport and catabolism	Flavin containing amine oxidoreductase	Probable polyamine oxidase 4 OS=Arabidopsis thaliana OX=3702 GN=PAO4 PE=1 SV=1	Q	Secondary metabolites biosynthesis, transport and catabolism	probable polyamine oxidase 4 [Solanum lycopersicum]
Solyc02g093520.3	8545	8412	11384	21805	17626	14199	92.375	89.5136	122.386	236.6	202.896	158.609	4.2156e-05	0.946726	up	--	--	Biological Process: protein polyubiquitination (GO:0000209);; Molecular Function: molecular_function (GO:0003674);; Molecular Function: catalytic activity (GO:0003824);; Molecular Function: ubiquitin-protein transferase activity (GO:0004842);; Cellular Component: cellular_component (GO:0005575);; Cellular Component: intracellular (GO:0005622);; Cellular Component: cell (GO:0005623);; Cellular Com…	K16280|7.4e-254|sly:101258318|K16280 E3 ubiquitin-protein ligase RGLG [EC:2.3.2.27] | (RefSeq) RFP1; E3 ubiquitin-protein ligase RGLG2-like	--	[T]	Signal transduction mechanisms	Copine	E3 ubiquitin-protein ligase RGLG2 OS=Arabidopsis thaliana OX=3702 GN=RGLG2 PE=1 SV=1	O	Posttranslational modification, protein turnover, chaperones	E3 ubiquitin-protein ligase RGLG2-like [Solanum lycopersicum]
Solyc07g066340.3	216	279	338	458	381	579	1.76476	2.25037	2.75444	3.76699	3.32387	4.90694	0.0148911	0.770902	up	--	--	--	K18213|1.9e-08|vvi:100242208|K18213 proteinaceous RNase P [EC:3.1.26.5] | (RefSeq) proteinaceous RNase P 1, chloroplastic/mitochondrial	RNA transport (ko03013)	[A]	RNA processing and modification	Methyltransferase domain	--	A	RNA processing and modification	hypothetical protein EJD97_015234 [Solanum chilense]
Solyc08g082270.3	565	449	521	271	266	336	6.36668	4.98859	5.84803	3.06209	3.18628	3.91858	0.0329862	-0.610165	down	--	--	Molecular Function: protein binding (GO:0005515);;	K01179|3.4e-112|ccav:112521754|K01179 endoglucanase [EC:3.2.1.4] | (RefSeq) uncharacterized protein LOC112521754	Starch and sucrose metabolism (ko00500)	--	--	Leucine Rich repeats (2 copies)	--	S	Function unknown	uncharacterized protein LOC101257395 [Solanum lycopersicum]
Solyc07g062770.2	1334	1370	1550	2574	1439	2643	5.36936	5.42984	6.20829	10.4034	6.17112	10.9988	0.0286137	0.675886	up	[O]	Posttranslational modification, protein turnover, chaperones	Molecular Function: ATP binding (GO:0005524);; Molecular Function: metal ion binding (GO:0046872);;	K22531|6.8e-82|bpg:Bathy02g05920|K22531 ATPase family AAA domain-containing protein 2 [EC:3.6.1.-] | (RefSeq) PREDICTED: similar to two AAA domain containing protein	--	[O]	Posttranslational modification, protein turnover, chaperones	ATPase family associated with various cellular activities (AAA)	ATPase family AAA domain-containing protein At1g05910 OS=Arabidopsis thaliana OX=3702 GN=At1g05910 PE=2 SV=1	O	Posttranslational modification, protein turnover, chaperones	uncharacterized protein LOC101247940 [Solanum lycopersicum]
Solyc01g108250.3	9624	7201	10376	16798	15622	14286	95.6573	70.4466	102.565	167.586	165.341	146.73	9.89599e-05	0.835308	up	--	--	--	--	--	[U]	Intracellular trafficking, secretion, and vesicular transport	VID27 C-terminal WD40-like domain	Protein CYPRO4 OS=Cynara cardunculus OX=4265 GN=CYPRO4 PE=2 SV=1	U	Intracellular trafficking, secretion, and vesicular transport	Dem2 protein [Solanum lycopersicum]
Solyc12g006230.3	690	626	541	315	255	379	66.5081	59.4011	51.835	30.487	26.1209	37.6976	0.00535076	-0.744301	down	--	--	Cellular Component: integral component of membrane (GO:0016021);;	K16285|6.6e-46|cann:107854019|K16285 RING/U-box domain-containing protein [EC:2.3.2.27] | (RefSeq) probable E3 ubiquitin-protein ligase XERICO	--	[O]	Posttranslational modification, protein turnover, chaperones	Ring finger domain	Probable E3 ubiquitin-protein ligase XERICO OS=Arabidopsis thaliana OX=3702 GN=XERICO PE=1 SV=1	O	Posttranslational modification, protein turnover, chaperones	probable E3 ubiquitin-protein ligase XERICO [Solanum pennellii]
Solyc03g093110.3	182	68	502	2391	2854	2062	2.60736	0.958395	7.15687	34.4399	43.6193	30.5744	0.00347372	1.20776	up	[G]	Carbohydrate transport and metabolism	Molecular Function: hydrolase activity, hydrolyzing O-glycosyl compounds (GO:0004553);; Cellular Component: cell wall (GO:0005618);; Biological Process: cellular glucan metabolic process (GO:0006073);; Molecular Function: xyloglucan:xyloglucosyl transferase activity (GO:0016762);; Cellular Component: apoplast (GO:0048046);;	K14504|3.6e-168|sly:101258632|K14504 xyloglucan:xyloglucosyl transferase TCH4 [EC:2.4.1.207] | (RefSeq) probable xyloglucan endotransglucosylase/hydrolase protein 23	Plant hormone signal transduction (ko04075)	--	--	Glycosyl hydrolases family 16	Probable xyloglucan endotransglucosylase/hydrolase protein 23 OS=Arabidopsis thaliana OX=3702 GN=XTH23 PE=2 SV=1	G	Carbohydrate transport and metabolism	probable xyloglucan endotransglucosylase/hydrolase protein 23 [Solanum lycopersicum]
Solyc01g088400.4	14215	22680	15777	40339	35552	23504	168.191	264.145	185.638	479.06	447.905	287.355	0.000672827	0.922242	up	[I]	Lipid transport and metabolism	Molecular Function: iron ion binding (GO:0005506);; Biological Process: lipid biosynthetic process (GO:0008610);; Cellular Component: integral component of membrane (GO:0016021);; Molecular Function: oxidoreductase activity (GO:0016491);;	K15404|0.0e+00|sly:101267934|K15404 aldehyde decarbonylase [EC:4.1.99.5] | (RefSeq) protein ECERIFERUM 1-like	Cutin, suberine and wax biosynthesis (ko00073)	--	--	WAX2 C-terminal domain	Very-long-chain aldehyde decarbonylase CER1 OS=Arabidopsis thaliana OX=3702 GN=CER1 PE=1 SV=1	S	Function unknown	protein ECERIFERUM 1-like [Solanum lycopersicum]
Solyc01g087590.3	47	31	116	998	835	574	0.551886	0.350844	1.36405	11.8581	10.5287	7.0249	1.22042e-13	2.43041	up	[E]	Amino acid transport and metabolism	Molecular Function: oxidoreductase activity (GO:0016491);;	K13366|1.4e-289|sly:101253022|K13366 polyamine oxidase [EC:1.5.3.14 1.5.3.16 1.5.3.-] | (RefSeq) polyamine oxidase 1	Arginine and proline metabolism (ko00330);; beta-Alanine metabolism (ko00410)	[Q]	Secondary metabolites biosynthesis, transport and catabolism	Flavin containing amine oxidoreductase	Polyamine oxidase 1 OS=Arabidopsis thaliana OX=3702 GN=PAO1 PE=1 SV=1	Q	Secondary metabolites biosynthesis, transport and catabolism	polyamine oxidase 1 [Solanum lycopersicum]
Solyc07g049680.4	42	38	148	287	327	477	0.422493	0.378962	1.50324	2.94899	3.56666	5.04781	0.00046602	1.38244	up	--	--	Cellular Component: condensin complex (GO:0000796);; Biological Process: mitotic chromosome condensation (GO:0007076);; Biological Process: cell division (GO:0051301);;	K06676|0.0e+00|sly:101261635|K06676 condensin complex subunit 2 | (RefSeq) condensin complex subunit 2	--	[BD]	Chromatin structure and dynamics;; Cell cycle control, cell division, chromosome partitioning	Condensin complex subunit 2	Condensin complex subunit 2 OS=Arabidopsis thaliana OX=3702 GN=CAPH PE=1 SV=1	--	--	condensin complex subunit 2 [Solanum lycopersicum]
Solyc08g006590.2	180	156	167	300	287	256	5.29405	4.51554	4.88194	8.85292	9.00173	7.76617	0.0021763	0.786137	up	--	--	--	--	--	--	--	Protein of unknown function (DUF1336)	Protein ENHANCED DISEASE RESISTANCE 2 OS=Arabidopsis thaliana OX=3702 GN=EDR2 PE=2 SV=1	S	Function unknown	protein ENHANCED DISEASE RESISTANCE 2-like [Solanum pennellii]
Solyc01g106280.3	12411	9448	12456	23007	18283	14831	112.509	84.3005	112.282	209.325	176.465	138.917	0.00286618	0.753702	up	--	--	Molecular Function: protein binding (GO:0005515);; Biological Process: multicellular organism development (GO:0007275);; Biological Process: regulation of mitotic cell cycle (GO:0007346);; Biological Process: biological_process (GO:0008150);; Biological Process: genetic transfer (GO:0009292);; Biological Process: DNA mediated transformation (GO:0009294);; Biological Process: cellular process (GO:…	K11684|7.1e-57|adu:107479554|K11684 bromodomain-containing factor 1 | (RefSeq) transcription factor GTE4 isoform X1	--	[K]	Transcription	Bromodomain extra-terminal - transcription regulation	Transcription factor GTE7 OS=Arabidopsis thaliana OX=3702 GN=GTE7 PE=2 SV=1	K	Transcription	PSTVd RNA-binding protein Virp1d [Solanum lycopersicum]
Solyc06g005430.1	290	347	264	152	149	168	22.5433	26.547	20.3821	11.8299	12.2837	13.49	0.00805599	-0.715463	down	--	--	Cellular Component: nucleosome (GO:0000786);; Molecular Function: DNA binding (GO:0003677);; Cellular Component: nucleus (GO:0005634);; Cellular Component: host cell nucleus (GO:0042025);; Molecular Function: protein heterodimerization activity (GO:0046982);;	K11254|7.1e-50|cann:107838933|K11254 histone H4 | (RefSeq) histone H4	--	[B]	Chromatin structure and dynamics	Centromere kinetochore component CENP-T histone fold	Histone H4 OS=Capsicum annuum OX=4072 PE=3 SV=3	B	Chromatin structure and dynamics	PREDICTED: uncharacterized protein LOC102591967 [Solanum tuberosum]
Solyc06g065500.4	5919	4622	5372	8586	6955	7096	47.8182	36.755	43.1607	69.624	59.8336	59.2391	0.00416872	0.597324	up	--	--	Biological Process: tRNA 5'-leader removal (GO:0001682);; Molecular Function: ribonuclease P activity (GO:0004526);; Cellular Component: mitochondrion (GO:0005739);; Cellular Component: chloroplast (GO:0009507);;	K18213|0.0e+00|sly:101247626|K18213 proteinaceous RNase P [EC:3.1.26.5] | (RefSeq) proteinaceous RNase P 1, chloroplastic/mitochondrial isoform X1	RNA transport (ko03013)	[R]	General function prediction only	Pentacotripeptide-repeat region of PRORP	Proteinaceous RNase P 1, chloroplastic/mitochondrial OS=Arabidopsis thaliana OX=3702 GN=PRORP1 PE=1 SV=1	V	Defense mechanisms	proteinaceous RNase P 1, chloroplastic/mitochondrial isoform X1 [Solanum lycopersicum]
Solyc04g077460.3	104	95	131	256	203	221	1.51289	1.35298	1.89144	3.73699	3.14997	3.33117	0.000459081	0.999562	up	--	--	Cellular Component: integral component of membrane (GO:0016021);;	K14207|1.0e-249|sly:101250885|K14207 solute carrier family 38 (sodium-coupled neutral amino acid transporter), member 2 | (RefSeq) amino acid transporter AVT6A	--	[E]	Amino acid transport and metabolism	Transmembrane amino acid transporter protein	Amino acid transporter AVT6A OS=Arabidopsis thaliana OX=3702 GN=AVT6A PE=2 SV=1	E	Amino acid transport and metabolism	amino acid transporter AVT6A [Solanum lycopersicum]
Solyc10g083880.2	23894	54147	29180	63968	54599	52765	777.393	1734	944.072	2088.85	1891.41	1773.83	0.0458419	0.695192	up	[G]	Carbohydrate transport and metabolism	Molecular Function: channel activity (GO:0015267);; Cellular Component: integral component of membrane (GO:0016021);;	K09873|3.9e-134|sly:101267949|K09873 aquaporin TIP | (RefSeq) aquaporin TIP1-1	--	[G]	Carbohydrate transport and metabolism	Major intrinsic protein	Aquaporin TIP1-1 OS=Arabidopsis thaliana OX=3702 GN=TIP1-1 PE=1 SV=1	G	Carbohydrate transport and metabolism	aquaporin TIP1-1 [Solanum lycopersicum]
Solyc01g067300.3	200	107	692	88	74	79	5.37688	2.83495	18.5263	2.35477	2.10061	2.19258	0.0345627	-0.990891	down	--	--	Cellular Component: plasma membrane (GO:0005886);; Cellular Component: integral component of membrane (GO:0016021);;	--	--	--	--	Domain of unknown function (DUF588)	CASP-like protein IN26 (Fragment) OS=Ipomoea nil OX=35883 GN=IN26 PE=2 SV=2	S	Function unknown	CASP-like protein 1 [Solanum lycopersicum]
Solyc01g108513.1	114	206	294	67	84	81	2.09279	3.74384	5.39741	1.23019	1.63925	1.53443	0.0389473	-0.889212	down	[I]	Lipid transport and metabolism	Molecular Function: hydrolase activity (GO:0016787);;	K20506|1.1e-71|egu:105060863|K20506 tuliposide A-converting enzyme [EC:4.2.99.22] | (RefSeq) tuliposide A-converting enzyme 2, chloroplastic-like	--	[V]	Defense mechanisms	alpha/beta hydrolase fold	Probable carboxylesterase 13 OS=Arabidopsis thaliana OX=3702 GN=CXE13 PE=1 SV=1	V	Defense mechanisms	probable carboxylesterase 13 [Solanum lycopersicum]
Solyc05g014760.3	22784	24243	24086	39908	26525	37351	133.848	140.18	140.709	235.308	165.914	226.73	0.00196719	0.632898	up	[T]	Signal transduction mechanisms	Molecular Function: protein kinase activity (GO:0004672);; Molecular Function: ATP binding (GO:0005524);;	K08818|0.0e+00|sly:101262718|K08818 cell division cycle 2-like [EC:2.7.11.22] | (RefSeq) cyclin-dependent kinase G-2 isoform X1	--	[R]	General function prediction only	Protein kinase domain	Cyclin-dependent kinase G-2 OS=Oryza sativa subsp. indica OX=39946 GN=CDKG-2 PE=3 SV=1	T	Signal transduction mechanisms	cyclin-dependent kinase G-2 isoform X1 [Solanum lycopersicum]
Solyc01g091840.4	84	79	88	146	128	152	1.63181	1.49744	1.69745	2.85038	2.6553	3.04231	0.022186	0.757358	up	--	--	Biological Process: carbohydrate transport (GO:0008643);; Cellular Component: integral component of membrane (GO:0016021);; Biological Process: transmembrane transport (GO:0055085);;	K15277|4.9e-199|sly:101264861|K15277 solute carrier family 35 (adenosine 3'-phospho 5'-phosphosulfate transporter), member B3 | (RefSeq) UDP-galactose/UDP-glucose transporter 4	--	[G]	Carbohydrate transport and metabolism	UAA transporter family	UDP-galactose/UDP-glucose transporter 4 OS=Arabidopsis thaliana OX=3702 GN=UTR4 PE=2 SV=1	G	Carbohydrate transport and metabolism	UDP-galactose/UDP-glucose transporter 4 [Solanum lycopersicum]
Solyc02g080070.3	896	899	1310	3284	1505	1331	9.07129	8.96247	13.1893	33.3897	16.2301	13.9307	0.028711	0.850377	up	[T]	Signal transduction mechanisms	Molecular Function: protein kinase activity (GO:0004672);; Molecular Function: ATP binding (GO:0005524);; Cellular Component: integral component of membrane (GO:0016021);;	K24104|5.0e-83|thj:104799061|K24104 GPN-loop GTPase | (RefSeq) LOW QUALITY PROTEIN: uncharacterized protein LOC104799061	--	--	--	Protein tyrosine and serine/threonine kinase	Cysteine-rich receptor-like protein kinase 29 OS=Arabidopsis thaliana OX=3702 GN=CRK29 PE=2 SV=1	T	Signal transduction mechanisms	putative receptor-like protein kinase At4g00960 [Solanum lycopersicum]
Solyc03g115940.4	1025	1221	1011	552	385	630	12.0649	14.1511	11.8317	6.51431	4.82009	7.65849	0.000757833	-0.826537	down	--	--	Molecular Function: DNA binding (GO:0003677);; Cellular Component: nucleus (GO:0005634);; Biological Process: regulation of transcription, DNA-templated (GO:0006355);;	K16222|1.8e-54|csat:104762378|K16222 Dof zinc finger protein DOF5.5 | (RefSeq) cyclic dof factor 1-like	Circadian rhythm - plant (ko04712)	--	--	Dof domain, zinc finger	Cyclic dof factor 3 OS=Arabidopsis thaliana OX=3702 GN=CDF3 PE=1 SV=2	K	Transcription	cyclic dof factor 1 [Solanum lycopersicum]
Solyc01g088030.4	260	167	185	493	654	357	6.11023	3.86951	4.31457	11.6362	16.3909	8.6834	0.000429309	1.13916	up	--	--	--	K15078|7.0e-110|sly:101261747|K15078 structure-specific endonuclease subunit SLX1 [EC:3.6.1.-] | (RefSeq) structure-specific endonuclease subunit slx1	--	[R]	General function prediction only	GIY-YIG catalytic domain	--	L	Replication, recombination and repair	structure-specific endonuclease subunit slx1 [Solanum lycopersicum]
Solyc03g006400.3	1459	676	830	406	372	506	15.3173	6.98068	8.6641	4.27004	4.15332	5.48837	0.0199388	-0.857825	down	--		Molecular Function: protein kinase activity (GO:0004672);; Molecular Function: ATP binding (GO:0005524);;	K01968|1.4e-55|tcc:18613295|K01968 3-methylcrotonyl-CoA carboxylase alpha subunit [EC:6.4.1.4] | (RefSeq) methylcrotonoyl-CoA carboxylase subunit alpha, mitochondrial	Valine, leucine and isoleucine degradation (ko00280)	[T]	Signal transduction mechanisms	Protein tyrosine and serine/threonine kinase	Serine/threonine/tyrosine-protein kinase HT1 OS=Arabidopsis thaliana OX=3702 GN=HT1 PE=1 SV=1	T	Signal transduction mechanisms	serine/threonine-protein kinase HT1-like [Solanum lycopersicum]
Solyc11g012120.2	769	741	1000	3016	2229	1250	15.3815	14.5833	19.8822	60.543	47.4633	25.8225	8.30355e-05	1.20973	up	--	--	--	--	--	--	--	PDDEXK-like family of unknown function	--	S	Function unknown	uncharacterized protein LOC101253249 [Solanum lycopersicum]
Solyc03g019650.3	4907	3788	4009	2890	1706	2056	51.6051	39.205	41.9212	30.4968	19.1006	22.3369	0.00820998	-0.719735	down	--	--	Cellular Component: integral component of membrane (GO:0016021);;	--	--	--	--	Nodulin-like	--	S	Function unknown	protein NUCLEAR FUSION DEFECTIVE 4 isoform X1 [Solanum lycopersicum]
Solyc01g090950.4	503	622	443	1108	1206	962	4.21638	5.1373	3.69765	9.32987	10.7747	8.34293	7.39676e-08	1.10291	up	--	--	Biological Process: cell morphogenesis (GO:0000902);; Biological Process: cell morphogenesis involved in differentiation (GO:0000904);; Molecular Function: molecular_function (GO:0003674);; Molecular Function: nucleic acid binding (GO:0003676);; Molecular Function: DNA binding (GO:0003677);; Molecular Function: transcription factor activity, sequence-specific DNA binding (GO:0003700);; Molecular …	K14494|2.0e-35|rcu:8276206|K14494 DELLA protein | (RefSeq) DELLA protein SLN1	Plant hormone signal transduction (ko04075)	--	--	GRAS domain family	Scarecrow-like protein 6 OS=Arabidopsis thaliana OX=3702 GN=SCL6 PE=1 SV=1	K	Transcription	GRAS family protein [Solanum lycopersicum]
Solyc07g054080.3	799	852	628	299	203	370	26.6137	27.9569	20.7975	9.97595	7.18167	12.7408	8.99693e-05	-1.07135	down	--	--	Molecular Function: metal ion binding (GO:0046872);;	K10666|6.4e-142|sly:101264841|K10666 E3 ubiquitin-protein ligase RNF5 [EC:2.3.2.27] | (RefSeq) E3 ubiquitin-protein ligase RMA1H1	Protein processing in endoplasmic reticulum (ko04141)	[O]	Posttranslational modification, protein turnover, chaperones	RING-type zinc-finger	E3 ubiquitin-protein ligase RMA1H1 OS=Capsicum annuum OX=4072 GN=RMA1H1 PE=1 SV=1	O	Posttranslational modification, protein turnover, chaperones	E3 ubiquitin-protein ligase RMA1H1 [Solanum lycopersicum]
Solyc12g094510.2	556	544	404	208	284	196	16.989	16.3695	12.2943	6.37383	9.25085	6.17287	0.00509789	-0.843078	down	--	--	Cellular Component: integral component of membrane (GO:0016021);;	--	--	--	--	--	--	--	--	uncharacterized protein LOC101251964 [Solanum lycopersicum]
Solyc12g088240.2	1534	574	670	199	355	453	11.818	4.34652	5.13396	1.53779	2.91264	3.59964	0.0449356	-0.896926	down	[N]	Cell motility	Cellular Component: integral component of membrane (GO:0016021);;	K20887|1.5e-244|vvi:100244115|K20887 xyloglucan glycosyltransferase 4 [EC:2.4.1.-] | (RefSeq) xyloglucan glycosyltransferase 4	--	--	--	Glycosyltransferase like family 2	Probable xyloglucan glycosyltransferase 12 OS=Arabidopsis thaliana OX=3702 GN=CSLC12 PE=1 SV=1	M	Cell wall/membrane/envelope biogenesis	probable xyloglucan glycosyltransferase 12 [Solanum lycopersicum]
Solyc04g054370.1	840	433	599	168	202	95	40.9928	20.7662	29.0643	8.22512	10.453	4.77982	3.54746e-05	-1.39173	down	--	--	Cellular Component: integral component of membrane (GO:0016021);;	K16282|1.6e-88|sly:101246418|K16282 E3 ubiquitin-protein ligase RHA2 [EC:2.3.2.27] | (RefSeq) probable E3 ubiquitin-protein ligase XERICO	--	[O]	Posttranslational modification, protein turnover, chaperones	Ring finger domain	Brassinosteroid-responsive RING protein 1 OS=Arabidopsis thaliana OX=3702 GN=BRH1 PE=2 SV=1	O	Posttranslational modification, protein turnover, chaperones	probable E3 ubiquitin-protein ligase XERICO [Solanum lycopersicum]
Solyc02g088590.4	568	548	612	314	292	388	10.6422	10.1179	11.4155	5.90937	5.8193	7.5161	0.0176414	-0.605357	down	--	--	--	--	--	--	--	--	EID1-like F-box protein 2 OS=Arabidopsis thaliana OX=3702 GN=EDL2 PE=1 SV=1	S	Function unknown	EID1-like F-box protein 2 [Solanum lycopersicum]
Solyc03g119300.4	213	484	312	620	489	688	1.24281	2.78217	1.81046	3.64043	3.04403	4.15433	0.0297295	0.792694	up	--	--	Molecular Function: iron ion binding (GO:0005506);; Cellular Component: nucleus (GO:0005634);; Molecular Function: zinc ion binding (GO:0008270);; Biological Process: cellular response to iron ion starvation (GO:0010106);; Biological Process: multicellular organismal iron ion homeostasis (GO:0060586);; Molecular Function: ubiquitin protein ligase activity (GO:0061630);;	K16276|0.0e+00|sly:101263990|K16276 zinc finger protein-like protein | (RefSeq) zinc finger protein BRUTUS isoform X1	--	[R]	General function prediction only	Hemerythrin HHE cation binding domain	Zinc finger protein BRUTUS OS=Arabidopsis thaliana OX=3702 GN=BTS PE=1 SV=1	O	Posttranslational modification, protein turnover, chaperones	zinc finger protein BRUTUS isoform X1 [Solanum lycopersicum]
Solyc06g036110.1	3337	1612	2707	1055	730	1510	108.542	51.6209	87.5523	34.4405	25.2601	50.7465	0.0258891	-0.85301	down	--	--	--	K19747|3.0e-46|vvi:100243942|K19747 BAHD acyltransferase [EC:2.3.1.-] | (RefSeq) BAHD acyltransferase DCR	--	--	--	C2 domain	--	S	Function unknown	uncharacterized protein LOC101263030 [Solanum lycopersicum]
Solyc03g034250.4	655	518	829	1334	1095	975	11.6748	9.08727	14.6928	23.8803	20.8011	17.9721	0.00577275	0.783307	up	--	--	Cellular Component: integral component of membrane (GO:0016021);;	--	--	--	--	Peptidase M50B-like	--	S	Function unknown	uncharacterized protein LOC101257637 [Solanum lycopersicum]
Solyc01g091740.4	233	291	266	947	457	900	2.44387	3.01007	2.78164	9.99122	5.11388	9.78192	1.11219e-06	1.38219	up	--	--	Molecular Function: protein binding (GO:0005515);; Cellular Component: cellular_component (GO:0005575);; Cellular Component: intracellular (GO:0005622);; Cellular Component: cell (GO:0005623);; Cellular Component: nucleus (GO:0005634);; Cellular Component: cytoplasm (GO:0005737);; Cellular Component: organelle (GO:0043226);; Cellular Component: membrane-bounded organelle (GO:0043227);; Cellular C…	--	--	[S]	Function unknown	Armadillo/beta-catenin-like repeat	--	S	Function unknown	protein CELLULOSE SYNTHASE INTERACTIVE 3 [Solanum lycopersicum]
Solyc11g033283.1	175	128	149	69	46	59	1.77855	1.28389	1.50474	0.699477	0.499581	0.615859	0.00533013	-0.98085	down	[E]	Amino acid transport and metabolism	Biological Process: oligopeptide transport (GO:0006857);; Cellular Component: integral component of membrane (GO:0016021);; Molecular Function: transmembrane transporter activity (GO:0022857);;	K14638|7.0e-135|ppp:112275363|K14638 solute carrier family 15 (peptide/histidine transporter), member 3/4 | (RefSeq) protein NRT1/ PTR FAMILY 8.2-like isoform X1	--	[E]	Amino acid transport and metabolism	POT family	Protein NRT1/ PTR FAMILY 6.1 OS=Arabidopsis thaliana OX=3702 GN=NPF6.1 PE=2 SV=1	E	Amino acid transport and metabolism	protein NRT1/ PTR FAMILY 6.1 [Solanum lycopersicum]
Solyc04g009960.3	3364	4848	2715	5299	6769	5141	61.5562	87.3296	49.3983	97.3191	131.901	97.2034	0.0169825	0.706194	up	[E]	Amino acid transport and metabolism	Biological Process: cellular amino acid metabolic process (GO:0006520);; Molecular Function: lyase activity (GO:0016829);;	K01620|3.1e-201|sly:101247807|K01620 threonine aldolase [EC:4.1.2.48] | (RefSeq) probable low-specificity L-threonine aldolase 1 isoform X2	Glycine, serine and threonine metabolism (ko00260);; Biosynthesis of amino acids (ko01230)	[E]	Amino acid transport and metabolism	Beta-eliminating lyase	Probable low-specificity L-threonine aldolase 1 OS=Arabidopsis thaliana OX=3702 GN=THA1 PE=1 SV=1	E	Amino acid transport and metabolism	probable low-specificity L-threonine aldolase 1 isoform X2 [Solanum lycopersicum]
Solyc05g013810.4	66	116	65	419	173	156	0.83439	1.45382	0.814451	5.35847	2.34648	2.04952	0.00511314	1.1365	up	--	--	Molecular Function: hydrolase activity, hydrolyzing O-glycosyl compounds (GO:0004553);; Biological Process: carbohydrate metabolic process (GO:0005975);;	K01179|4.3e-23|egu:105041671|K01179 endoglucanase [EC:3.2.1.4] | (RefSeq) uncharacterized protein LOC105041671	Starch and sucrose metabolism (ko00500)	--	--	--	--	G	Carbohydrate transport and metabolism	glycosyl hydrolase 5 family protein [Solanum lycopersicum]
Solyc12g057160.1	246	93	488	2143	1702	1337	14.9345	5.57185	29.5142	130.992	110.336	84.106	1.65335e-06	1.72996	up	--	--	--	--	--	--	--	--	--	--	--	classical arabinogalactan protein 5 [Solanum lycopersicum]
Solyc09g090470.3	170	64	190	44	29	29	1.89089	0.694953	2.09593	0.484439	0.343342	0.326635	0.00656517	-1.1501	down	[E]	Amino acid transport and metabolism	Cellular Component: integral component of membrane (GO:0016021);; Molecular Function: transmembrane transporter activity (GO:0022857);;	K14638|6.0e-213|ccaj:109804582|K14638 solute carrier family 15 (peptide/histidine transporter), member 3/4 | (RefSeq) protein NRT1/ PTR FAMILY 5.2-like	--	[E]	Amino acid transport and metabolism	POT family	Protein NRT1/ PTR FAMILY 5.2 OS=Arabidopsis thaliana OX=3702 GN=NPF5.2 PE=2 SV=1	E	Amino acid transport and metabolism	protein NRT1/ PTR FAMILY 5.2 isoform X1 [Solanum lycopersicum]
Solyc09g015520.3	146	119	143	330	396	279	1.02243	0.823671	0.998591	2.3249	2.96219	2.0251	4.32142e-06	1.22678	up	--		Molecular Function: protein kinase activity (GO:0004672);; Molecular Function: ATP binding (GO:0005524);; Cellular Component: integral component of membrane (GO:0016021);;	K13418|9.3e-51|sita:101768859|K13418 somatic embryogenesis receptor kinase 1 [EC:2.7.10.1 2.7.11.1] | (RefSeq) LRR receptor kinase SERK2	--	--	--	Protein tyrosine and serine/threonine kinase	Probable LRR receptor-like serine/threonine-protein kinase IRK OS=Arabidopsis thaliana OX=3702 GN=IRK PE=1 SV=1	T	Signal transduction mechanisms	probable LRR receptor-like serine/threonine-protein kinase IRK [Solanum lycopersicum]
Solanum_lycopersicum_newGene_1353	184	398	159	570	505	514	1.61974	3.09063	1.22365	4.44935	4.18901	4.29326	0.0080864	0.966252	up	--	--	--	K13210|3.3e-13|nau:109242521|K13210 far upstream element-binding protein | (RefSeq) LOW QUALITY PROTEIN: RNA polymerase II degradation factor 1-like	--	--	--	Plant mobile domain	--	--	--	uncharacterized protein LOC101265850 isoform X1 [Solanum lycopersicum]
Solyc04g077920.3	6867	5115	5687	12710	11311	9307	85.4942	62.6788	70.4045	158.82	149.948	119.73	4.56986e-06	0.959018	up	--	--	--	--	--	[Z]	Cytoskeleton	Interferon-related developmental regulator (IFRD)	--	Z	Cytoskeleton	interferon-related developmental regulator 2 [Solanum lycopersicum]
Solyc01g106390.3	798	630	1352	1584	1908	1575	8.85805	6.88531	14.9298	17.6528	22.566	18.0695	0.0211895	0.815017	up	[H]	Coenzyme transport and metabolism	Biological Process: protoporphyrinogen IX biosynthetic process (GO:0006782);; Molecular Function: glutamyl-tRNA reductase activity (GO:0008883);; Molecular Function: NADP binding (GO:0050661);;	K02492|9.7e-303|sly:101252440|K02492 glutamyl-tRNA reductase [EC:1.2.1.70] | (RefSeq) glutamyl-tRNA reductase 1, chloroplastic-like	Porphyrin and chlorophyll metabolism (ko00860)	--	--	Shikimate / quinate 5-dehydrogenase	Glutamyl-tRNA reductase 1, chloroplastic OS=Cucumis sativus OX=3659 GN=HEMA1 PE=2 SV=1	H	Coenzyme transport and metabolism	glutamyl-tRNA reductase 1, chloroplastic-like [Solanum lycopersicum]
Solyc12g006120.3	207	190	151	95	77	78	8.22744	7.46079	5.98273	3.78227	3.26512	3.20046	0.0121055	-0.830812	down	--	--	Cellular Component: nucleus (GO:0005634);; Biological Process: regulation of transcription, DNA-templated (GO:0006355);; Molecular Function: sequence-specific DNA binding (GO:0043565);; Molecular Function: protein heterodimerization activity (GO:0046982);;	K08065|3.3e-75|sly:101255169|K08065 nuclear transcription Y subunit beta | (RefSeq) nuclear transcription factor Y subunit B-3-like	--	[K]	Transcription	Histone-like transcription factor (CBF/NF-Y) and archaeal histone	Nuclear transcription factor Y subunit B-3 OS=Arabidopsis thaliana OX=3702 GN=NFYB3 PE=1 SV=1	K	Transcription	nuclear transcription factor Y subunit B-3-like [Solanum lycopersicum]
Solyc01g081610.3	1748	1739	1589	2452	2345	2596	20.6265	20.2001	18.6479	29.0471	29.464	31.654	2.67108e-06	0.654848	up	[G]	Carbohydrate transport and metabolism	Molecular Function: beta-N-acetylhexosaminidase activity (GO:0004563);; Biological Process: carbohydrate metabolic process (GO:0005975);; Molecular Function: N-acetyl-beta-D-galactosaminidase activity (GO:0102148);;	K12373|0.0e+00|sly:100529103|K12373 hexosaminidase [EC:3.2.1.52] | (RefSeq) beta-hexosaminidase 1 precursor	Other glycan degradation (ko00511);; Various types of N-glycan biosynthesis (ko00513);; Amino sugar and nucleotide sugar metabolism (ko00520);; Glycosaminoglycan degradation (ko00531);; Glycosphingolipid biosynthesis - globo and isoglobo series (ko00603);; Glycosphingolipid biosynthesis - ganglio series (ko00604)	[G]	Carbohydrate transport and metabolism	Glycosyl hydrolase family 20, catalytic domain	Beta-hexosaminidase 2 OS=Arabidopsis thaliana OX=3702 GN=HEXO2 PE=1 SV=1	G	Carbohydrate transport and metabolism	beta-hexosaminidase 1 precursor [Solanum lycopersicum]
Solyc05g013580.4	1382	1241	1711	2586	2631	1751	22.2238	19.6352	27.3521	41.7391	45.0528	29.0865	0.0104729	0.724015	up	--	--	Molecular Function: beta-1,4-mannosylglycoprotein 4-beta-N-acetylglucosaminyltransferase activity (GO:0003830);; Biological Process: protein N-linked glycosylation (GO:0006487);; Cellular Component: integral component of membrane (GO:0016021);;	K00737|5.3e-170|sly:101268683|K00737 beta-1,4-mannosyl-glycoprotein beta-1,4-N-acetylglucosaminyltransferase [EC:2.4.1.144] | (RefSeq) uncharacterized protein LOC101268683	N-Glycan biosynthesis (ko00510)	--	--	Glycosyltransferase family 17	--	S	Function unknown	uncharacterized protein LOC101268683 [Solanum lycopersicum]
Solyc03g096390.3	1153	980	1245	1859	1394	1546	14.4529	12.0886	15.5247	23.3936	18.6081	20.0277	0.0124444	0.587661	up	--	--	Cellular Component: integral component of membrane (GO:0016021);;	--	--	[E]	Amino acid transport and metabolism	Transmembrane amino acid transporter protein	Proline transporter 1 OS=Arabidopsis thaliana OX=3702 GN=PROT1 PE=1 SV=1	E	Amino acid transport and metabolism	proline transporter 1 [Solanum lycopersicum]
Solyc04g040180.3	5203	5487	3515	7545	10487	5685	113.612	117.913	76.3187	165.355	243.818	128.263	0.0246586	0.748461	up	[H]	Coenzyme transport and metabolism	Molecular Function: methyltransferase activity (GO:0008168);;	--	--	[R]	General function prediction only	Methyltransferase domain	--	Q	Secondary metabolites biosynthesis, transport and catabolism	putative methyltransferase DDB_G0268948 [Solanum lycopersicum]
Solyc10g009210.4	2074	1423	2134	3337	2354	2695	18.9424	12.7896	19.3765	30.5878	22.8895	25.433	0.0363329	0.621302	up	--	--	Molecular Function: calmodulin binding (GO:0005516);;	--	--	--	--	Calmodulin binding protein-like	Calmodulin-binding protein 60 B OS=Arabidopsis thaliana OX=3702 GN=CBP60B PE=2 SV=1	S	Function unknown	calmodulin-binding protein 60 D isoform X1 [Solanum lycopersicum]
Solyc05g007890.4	372	94	209	70	27	77	7.11379	1.76573	3.96802	1.34364	0.53156	1.5226	0.032434	-0.996291	down	--	--	Molecular Function: DNA binding (GO:0003677);; Cellular Component: nucleus (GO:0005634);;	K14491|1.6e-11|thj:104813542|K14491 two-component response regulator ARR-B family | (RefSeq) two-component response regulator ARR18-like	Plant hormone signal transduction (ko04075)	--	--	MYB-CC type transfactor, LHEQLE motif	Myb family transcription factor PHL8 OS=Arabidopsis thaliana OX=3702 GN=PHL8 PE=2 SV=1	K	Transcription	myb family transcription factor PHL8 [Solanum lycopersicum]
Solyc03g111690.4	143765	120773	110166	58990	57007	89390	1890.72	1563.39	1440.76	778.653	798.266	1214.73	0.0202918	-0.654418	down	[G]	Carbohydrate transport and metabolism	Molecular Function: pectate lyase activity (GO:0030570);; Biological Process: pectin catabolic process (GO:0045490);; Molecular Function: metal ion binding (GO:0046872);;	K01728|3.8e-240|sly:101254471|K01728 pectate lyase [EC:4.2.2.2] | (RefSeq) SlPL; probable pectate lyase 18 precursor	Pentose and glucuronate interconversions (ko00040)	--	--	Pectate lyase	Probable pectate lyase 18 OS=Arabidopsis thaliana OX=3702 GN=At4g24780 PE=2 SV=2	G	Carbohydrate transport and metabolism	pectate lyase precursor [Solanum lycopersicum]
Solyc08g061130.3	5318	4431	4341	3042	1635	2429	132.426	108.589	107.477	76.0285	43.3456	62.4826	0.00597603	-0.761339	down	--	--	Molecular Function: transcription factor activity, sequence-specific DNA binding (GO:0003700);;	K16241|6.0e-72|sly:543733|K16241 transcription factor HY5 | (RefSeq) HY5; transcription factor HY5	Circadian rhythm - plant (ko04712)	[K]	Transcription	bZIP transcription factor	Transcription factor HY5 OS=Solanum lycopersicum OX=4081 GN=HY5 PE=2 SV=1	K	Transcription	transcription factor HY5 [Solanum lycopersicum]
Solyc03g031910.3	112	124	138	68	44	41	0.696589	0.763801	0.858535	0.423017	0.288687	0.265014	0.0230151	-0.883699	down	[L]	Replication, recombination and repair	--	K10706|1.3e-248|vvi:100262126|K10706 senataxin [EC:3.6.4.-] | (RefSeq) uncharacterized LOC100262126	--	[A]	RNA processing and modification	AAA domain	Regulator of nonsense transcripts 1 homolog OS=Arabidopsis thaliana OX=3702 GN=UPF1 PE=1 SV=2	A	RNA processing and modification	uncharacterized protein LOC101258828 isoform X2 [Solanum lycopersicum]
Solyc09g064510.3	671	607	1583	3901	2995	3231	6.41422	5.71408	15.0541	37.4572	30.5048	31.9398	3.98933e-06	1.48267	up	[H]	Coenzyme transport and metabolism	--	K22911|0.0e+00|sly:101246176|K22911 thiamine phosphate phosphatase / amino-HMP aminohydrolase [EC:3.1.3.100 3.5.99.-] | (RefSeq) bifunctional TH2 protein, mitochondrial-like	Thiamine metabolism (ko00730)	--	--	TENA/THI-4/PQQC family	Bifunctional TH2 protein, mitochondrial OS=Arabidopsis thaliana OX=3702 GN=TH2 PE=1 SV=1	K	Transcription	bifunctional TH2 protein, mitochondrial-like [Solanum lycopersicum]
Solyc12g014120.3	360	340	425	207	149	224	5.76763	5.36796	6.77276	3.32106	2.54289	3.70421	0.0191059	-0.717371	down	--	--	Molecular Function: transcription factor activity, sequence-specific DNA binding (GO:0003700);;	--	--	--	--	--	--	S	Function unknown	uncharacterized protein LOC100505457 [Solanum lycopersicum]
Solyc09g015770.3	6794	7273	10244	43308	58486	27275	148.877	156.871	223.242	952.58	1364.73	617.611	3.3052e-15	2.08778	up	--	--	Molecular Function: transcription factor activity, sequence-specific DNA binding (GO:0003700);; Cellular Component: nucleus (GO:0005634);; Molecular Function: sequence-specific DNA binding (GO:0043565);;	K13459|9.4e-15|bvg:104889681|K13459 disease resistance protein RPS2 | (RefSeq) disease resistance protein At4g27190	Plant-pathogen interaction (ko04626)	--	--	WRKY DNA -binding domain	WRKY DNA-binding transcription factor 70 OS=Solanum lycopersicum OX=4081 GN=WRKY70 PE=2 SV=1	K	Transcription	WRKY transcription factor 81 [Solanum lycopersicum]
Solyc08g005980.3	389	269	391	640	564	567	6.42023	4.37218	6.41687	10.6108	9.91116	9.68178	0.00400887	0.782325	up	[P]	Inorganic ion transport and metabolism	Cellular Component: integral component of membrane (GO:0016021);;	K01534|9.8e-44|mpp:MICPUCDRAFT_47831|K01534 Zn2+/Cd2+-exporting ATPase [EC:7.2.2.12 7.2.2.21] | (RefSeq) p-type ATPase superfamily	--	--	--	Cytochrome C biogenesis protein transmembrane region	--	S	Function unknown	uncharacterized protein LOC101255314 [Solanum lycopersicum]
Solyc09g056450.4	4291	3258	7442	17230	16569	9887	48.5029	36.2447	83.6474	195.484	199.416	115.48	3.91419e-05	1.30765	up	--	--	Molecular Function: ubiquitin-protein transferase activity (GO:0004842);;	K10260|5.9e-17|cre:CHLREDRAFT_205525|K10260 F-box and WD-40 domain protein 7 | (RefSeq) predicted protein	Ubiquitin mediated proteolysis (ko04120)	[S]	Function unknown	U-box domain	U-box domain-containing protein 9 OS=Arabidopsis thaliana OX=3702 GN=PUB9 PE=1 SV=1	S	Function unknown	U-box domain-containing protein 9 [Solanum lycopersicum]
Solyc08g076210.3	1006	661	924	397	531	422	20.6823	13.3752	18.8956	8.18622	11.6171	8.96913	0.03234	-0.693271	down	--	--	Cellular Component: plasma membrane (GO:0005886);; Biological Process: protein transport (GO:0015031);; Cellular Component: integral component of membrane (GO:0016021);; Cellular Component: transport vesicle membrane (GO:0030658);;	K19995|2.4e-133|sly:101265852|K19995 secretory carrier-associated membrane protein | (RefSeq) secretory carrier-associated membrane protein 4	--	[U]	Intracellular trafficking, secretion, and vesicular transport	SCAMP family	Secretory carrier-associated membrane protein 4 OS=Arabidopsis thaliana OX=3702 GN=SCAMP4 PE=1 SV=1	U	Intracellular trafficking, secretion, and vesicular transport	secretory carrier-associated membrane protein 4 [Solanum lycopersicum]
Solyc03g097370.4	2365	2119	2022	3859	3270	3016	15.1805	13.387	12.9051	24.8678	22.3541	20.0089	3.51956e-05	0.731094	up	[L]	Replication, recombination and repair	Molecular Function: tRNA binding (GO:0000049);; Molecular Function: nucleotide binding (GO:0000166);; Molecular Function: molecular_function (GO:0003674);; Molecular Function: nucleic acid binding (GO:0003676);; Molecular Function: DNA helicase activity (GO:0003678);; Molecular Function: RNA binding (GO:0003723);; Molecular Function: RNA helicase activity (GO:0003724);; Molecular Function: cataly…	K19036|4.2e-99|boe:106318554|K19036 ATP-dependent RNA/DNA helicase IGHMBP2 [EC:3.6.4.12 3.6.4.13] | (RefSeq) DNA-binding protein SMUBP-2	--	[L]	Replication, recombination and repair	AAA domain	Regulator of nonsense transcripts 1 homolog OS=Arabidopsis thaliana OX=3702 GN=UPF1 PE=1 SV=2	L	Replication, recombination and repair	DNA-binding protein SMUBP-2 [Solanum lycopersicum]
Solanum_lycopersicum_newGene_111	455	566	557	110	150	197	4.94293	5.40522	6.01225	1.07074	1.93484	2.13739	3.19174e-07	-1.38315	down	--	--	--	K14753|2.8e-13|var:108325460|K14753 guanine nucleotide-binding protein subunit beta-2-like 1 protein | (RefSeq) guanine nucleotide-binding protein subunit beta-like protein	--	--	--	--	--	O	Posttranslational modification, protein turnover, chaperones	PREDICTED: uncharacterized protein LOC109210495 [Nicotiana attenuata]
Solyc01g106470.3	2038	1974	1501	630	656	959	25.2068	24.0215	18.461	7.81274	8.63483	12.2472	3.54746e-05	-1.02285	down	--	--	--	K03100|4.6e-26|pop:18104955|K03100 signal peptidase I [EC:3.4.21.89] | (RefSeq) uncharacterized protein LOC18104955	Protein export (ko03060)	--	--	--	--	--	--	uncharacterized protein LOC101254738 [Solanum lycopersicum]
Solyc05g009360.4	9455	8383	7719	4466	5176	4626	191.654	167.25	155.588	90.8494	111.703	96.8726	0.000367621	-0.6623	down	--	--	--	--	--	--	--	--	--	--	--	hypothetical protein EJD97_015360 [Solanum chilense]
Solyc02g083400.3	970	1425	1169	2153	1927	1318	20.4016	29.5009	24.4604	45.454	43.1596	28.6478	0.0298338	0.652628	up	--	--	Cellular Component: integral component of membrane (GO:0016021);;	K15014|2.8e-33|qsu:112035105|K15014 solute carrier family 29 (equilibrative nucleoside transporter), member 1/2/3 | (RefSeq) equilibrative nucleotide transporter 3-like	--	[O]	Posttranslational modification, protein turnover, chaperones	Ring finger domain	NEP1-interacting protein 2 OS=Arabidopsis thaliana OX=3702 GN=NIP2 PE=1 SV=1	O	Posttranslational modification, protein turnover, chaperones	NEP1-interacting protein-like 1 [Solanum lycopersicum]
Solyc03g114850.4	177	265	273	543	368	674	1.70466	2.5123	2.61992	5.26628	3.77711	6.72808	0.00052434	1.05906	up	--	--	Molecular Function: DNA binding (GO:0003677);; Cellular Component: nucleus (GO:0005634);; Cellular Component: host cell nucleus (GO:0042025);; Molecular Function: metal ion binding (GO:0046872);;	--	--	--	--	--	--	S	Function unknown	squamosa promoter-binding-like protein [Solanum lycopersicum]
Solyc01g105120.4	13628	14022	12465	7849	5326	8256	121.678	123.225	110.676	70.3336	50.6247	76.1666	0.000966789	-0.713586	down	--	--	Biological Process: regulation of transcription, DNA-templated (GO:0006355);; Biological Process: circadian rhythm (GO:0007623);;	--	--	--	--	--	Protein LNK1 OS=Arabidopsis thaliana OX=3702 GN=LNK1 PE=1 SV=1	S	Function unknown	protein LNK1 isoform X1 [Solanum lycopersicum]
Solyc12g056250.2	796	701	849	417	506	314	18.3195	15.8666	19.4103	9.62979	12.384	7.44812	0.0267123	-0.684803	down	[O]	Posttranslational modification, protein turnover, chaperones	Molecular Function: protein binding (GO:0005515);;	K00799|3.7e-134|sly:101265520|K00799 glutathione S-transferase [EC:2.5.1.18] | (RefSeq) glutathione S-transferase T1	Glutathione metabolism (ko00480)	[O]	Posttranslational modification, protein turnover, chaperones	Glutathione S-transferase, N-terminal domain	Glutathione S-transferase T1 OS=Arabidopsis thaliana OX=3702 GN=GSTT1 PE=2 SV=1	O	Posttranslational modification, protein turnover, chaperones	glutathione S-transferase T1 [Solanum lycopersicum]
Solyc03g117030.2	728	722	681	304	385	423	21.4462	20.9069	19.9443	8.98163	12.0485	12.8583	0.00296562	-0.724386	down	--	--	Molecular Function: nucleic acid binding (GO:0003676);; Molecular Function: poly(A)-specific ribonuclease activity (GO:0004535);; Cellular Component: CCR4-NOT complex (GO:0030014);;	K12581|6.3e-162|sly:101244756|K12581 CCR4-NOT transcription complex subunit 7/8 | (RefSeq) probable CCR4-associated factor 1 homolog 7	RNA degradation (ko03018)	[A]	RNA processing and modification	CAF1 family ribonuclease	Probable CCR4-associated factor 1 homolog 7 OS=Arabidopsis thaliana OX=3702 GN=CAF1-7 PE=2 SV=2	A	RNA processing and modification	probable CCR4-associated factor 1 homolog 7 [Solanum lycopersicum]
Solyc01g094520.3	469	283	430	210	151	218	7.03849	4.18597	6.41713	3.16141	2.40257	3.37274	0.041727	-0.742555	down	--	--	Molecular Function: protein binding (GO:0005515);; Biological Process: response to stress (GO:0006950);; Biological Process: biological_process (GO:0008150);; Biological Process: response to temperature stimulus (GO:0009266);; Biological Process: response to cold (GO:0009409);; Biological Process: response to abiotic stimulus (GO:0009628);; Biological Process: response to stimulus (GO:0050896);;	--	--	[R]	General function prediction only	Kelch motif	F-box/kelch-repeat protein SKIP4 OS=Arabidopsis thaliana OX=3702 GN=SKIP4 PE=1 SV=1	S	Function unknown	F-box/kelch-repeat protein SKIP4 [Solanum lycopersicum]
Solyc09g010840.1	1920	2162	1383	3430	3469	2241	43.0726	47.7379	30.8586	77.2377	82.8723	51.959	0.00754221	0.771707	up	--	--	Molecular Function: DNA binding (GO:0003677);; Cellular Component: nucleus (GO:0005634);; Biological Process: transcription, DNA-templated (GO:0006351);; Biological Process: leaf formation (GO:0010338);;	K09422|8.8e-196|sly:543604|K09422 transcription factor MYB, plant | (RefSeq) phantastica	--	[K]	Transcription	Myb-like DNA-binding domain	Transcription factor AS1 OS=Arabidopsis thaliana OX=3702 GN=AS1 PE=1 SV=1	K	Transcription	phantastica [Solanum lycopersicum]
Solyc10g005360.4	129	121	85	412	348	384	2.14519	1.98019	1.39537	6.878	6.1659	6.5879	1.33923e-12	1.65909	up	[Q]	Secondary metabolites biosynthesis, transport and catabolism	Molecular Function: oxidoreductase activity (GO:0016491);; Molecular Function: metal ion binding (GO:0046872);;	K04125|6.8e-209|sly:101255340|K04125 gibberellin 2beta-dioxygenase [EC:1.14.11.13] | (RefSeq) gibberellin 2-beta-dioxygenase 8 isoform X2	Diterpenoid biosynthesis (ko00904)	[QR]	Secondary metabolites biosynthesis, transport and catabolism;; General function prediction only	2OG-Fe(II) oxygenase superfamily	Gibberellin 2-beta-dioxygenase 8 OS=Arabidopsis thaliana OX=3702 GN=GA2OX8 PE=1 SV=2	Q	Secondary metabolites biosynthesis, transport and catabolism	gibberellin 2-beta-dioxygenase 8 isoform X2 [Solanum lycopersicum]
Solyc11g056620.3	553	416	369	1017	930	611	7.77283	5.756	5.15562	14.343	13.92	8.8766	0.00298568	0.902584	up	--	--	--	--	--	--	--	--	--	--	--	uncharacterized protein LOC101262986 [Solanum lycopersicum]
Solyc12g006420.2	1758	1817	2350	6634	5576	3650	15.4276	15.698	20.5125	58.4618	52.1233	33.1127	5.2036e-08	1.34921	up	--	--	Biological Process: deadenylation-dependent decapping of nuclear-transcribed mRNA (GO:0000290);; Molecular Function: UDP-glucose 4-epimerase activity (GO:0003978);; Biological Process: galactose metabolic process (GO:0006012);;	K12617|0.0e+00|sly:101260608|K12617 DNA topoisomerase 2-associated protein PAT1 | (RefSeq) protein PAT1 homolog 2 isoform X2	RNA degradation (ko03018)	--	--	--	Protein PAT1 homolog 2 OS=Arabidopsis thaliana OX=3702 GN=PAT1H2 PE=2 SV=1	S	Function unknown	protein PAT1 homolog 2 isoform X2 [Solanum lycopersicum]
Solyc11g005860.2	48	41	50	85	103	84	0.580684	0.485631	0.600037	1.0289	1.33368	1.04556	0.0371852	0.839214	up	[E]	Amino acid transport and metabolism	Molecular Function: catalytic activity (GO:0003824);;	--	--	[R]	General function prediction only	Aminotransferase class-V	--	J	Translation, ribosomal structure and biogenesis	uncharacterized protein LOC101264284 [Solanum lycopersicum]
Solyc09g083060.4	371	398	677	1489	924	1502	4.47702	4.73	8.12861	18.0606	11.8853	18.7541	1.54123e-05	1.27735	up	--	--	Molecular Function: ubiquitin-protein transferase activity (GO:0004842);; Biological Process: cell surface receptor signaling pathway (GO:0007166);;	K08332|5.4e-14|gra:105777773|K08332 vacuolar protein 8 | (RefSeq) U-box domain-containing protein 44-like	--	--	--	U-box domain	--	S	Function unknown	U-box domain-containing protein 43-like [Solanum lycopersicum]
Solyc12g014600.2	136	84	221	55	54	50	1.39203	0.848295	2.25223	0.565648	0.589298	0.526121	0.0487656	-0.89308	down	[J]	Translation, ribosomal structure and biogenesis	Molecular Function: RNA binding (GO:0003723);;	K14411|1.4e-238|sly:101266100|K14411 RNA-binding protein Musashi | (RefSeq) heterogeneous nuclear ribonucleoprotein 1	mRNA surveillance pathway (ko03015)	[A]	RNA processing and modification	RNA recognition motif. (a.k.a. RRM, RBD, or RNP domain)	Heterogeneous nuclear ribonucleoprotein 1 OS=Arabidopsis thaliana OX=3702 GN=RNP1 PE=1 SV=1	A	RNA processing and modification	heterogeneous nuclear ribonucleoprotein 1 [Solanum lycopersicum]
Solyc06g076590.3	1005	1101	1041	2083	1614	1426	8.61202	9.28	8.8632	17.9129	14.7259	12.6229	0.000109536	0.777564	up	--	--	Molecular Function: protein kinase activity (GO:0004672);; Molecular Function: ATP binding (GO:0005524);;	--	--	--	--	Domain of unknown function (DUF3527)	--	S	Function unknown	uncharacterized protein LOC101263914 isoform X2 [Solanum lycopersicum]
Solyc11g072660.2	2261	1998	2753	4468	4896	3650	29.275	25.4617	35.4356	58.0621	67.5002	48.8308	2.94659e-05	0.932515	up	--		Molecular Function: protein serine/threonine kinase activity (GO:0004674);; Molecular Function: ATP binding (GO:0005524);;	K18873|1.8e-164|spen:107023740|K18873 pathogen-induced protein kinase | (RefSeq) probable serine/threonine-protein kinase PBL7 isoform X1	Plant-pathogen interaction (ko04626)	[T]	Signal transduction mechanisms	Protein kinase domain	Probable serine/threonine-protein kinase PBL5 OS=Arabidopsis thaliana OX=3702 GN=PBL5 PE=2 SV=1	T	Signal transduction mechanisms	probable serine/threonine-protein kinase PBL7 isoform X1 [Solanum lycopersicum]
Solyc03g063290.3	335	217	274	97	138	115	8.6051	5.4891	7.00408	2.50444	3.75576	3.04456	0.0103802	-0.890273	down	[R]	General function prediction only	Molecular Function: hydrolase activity (GO:0016787);;	K07018|3.1e-122|sly:101268073|K07018 uncharacterized protein | (RefSeq) uncharacterized protein LOC101268073 isoform X1	--	--	--	Serine aminopeptidase, S33	--	S	Function unknown	uncharacterized protein LOC101268073 isoform X2 [Solanum lycopersicum]
Solyc08g080630.4	2606	3325	2296	3373	4422	4377	44.656	56.0838	39.1256	58.0149	80.6862	77.5101	0.00992833	0.647597	up	--	--	Molecular Function: serine-type endopeptidase inhibitor activity (GO:0004867);; Biological Process: response to wounding (GO:0009611);;	K20769|1.3e-07|mesc:110611169|K20769 fatty acid omega-hydroxylase [EC:1.14.-.-] | (RefSeq) cytochrome P450 94A2-like	Cutin, suberine and wax biosynthesis (ko00073)	--	--	Potato inhibitor I family	Ethylene-responsive proteinase inhibitor 1 OS=Solanum lycopersicum OX=4081 PE=3 SV=1	O	Posttranslational modification, protein turnover, chaperones	ethylene-responsive proteinase inhibitor 1 precursor [Solanum lycopersicum]
Solanum_lycopersicum_newGene_226	378	412	1238	5577	6484	3359	1.03163	1.10905	3.36681	15.3109	18.883	9.49339	0.000299734	1.4371	up	--	--	--	--	--	--	--	--	--	L	Replication, recombination and repair	uncharacterized protein LOC101251339 [Solanum lycopersicum]
Solyc01g098040.3	1314	768	1305	533	557	573	18.7827	10.8047	18.5445	7.6379	8.47663	8.45404	0.0151516	-0.767236	down	[QR]	Secondary metabolites biosynthesis, transport and catabolism;; General function prediction only	Cellular Component: integral component of membrane (GO:0016021);;	--	--	--	--	--	--	--	--	hypothetical protein EJD97_022593 [Solanum chilense]
Solyc08g081890.4	836	699	823	1412	1379	984	4.37692	3.6059	4.28547	7.4236	7.69431	5.32597	0.00395827	0.732089	up	[V]	Defense mechanisms	Molecular Function: ATP binding (GO:0005524);; Cellular Component: integral component of membrane (GO:0016021);; Molecular Function: ATPase activity (GO:0016887);; Molecular Function: ATPase activity, coupled to transmembrane movement of substances (GO:0042626);;	K05666|0.0e+00|nta:107763769|K05666 ATP-binding cassette, subfamily C (CFTR/MRP), member 2 | (RefSeq) ABC transporter C family member 10-like	ABC transporters (ko02010)	[Q]	Secondary metabolites biosynthesis, transport and catabolism	ABC transporter	ABC transporter C family member 10 OS=Arabidopsis thaliana OX=3702 GN=ABCC10 PE=2 SV=2	Q	Secondary metabolites biosynthesis, transport and catabolism	ABC transporter C family member 10-like [Solanum lycopersicum]
Solyc03g005600.3	558	331	495	223	224	168	5.22127	3.05065	4.6094	2.09402	2.22499	1.62468	0.0101691	-0.858809	down	--	--	Molecular Function: methyltransferase activity (GO:0008168);; Cellular Component: integral component of membrane (GO:0016021);; Biological Process: methylation (GO:0032259);;	K23872|7.7e-123|smo:SELMODRAFT_74065|K23872 putative homogalacturonan methyltransferase [EC:2.1.1.-] | (RefSeq) hypothetical protein	--	--	--	Putative S-adenosyl-L-methionine-dependent methyltransferase	Probable methyltransferase PMT3 OS=Arabidopsis thaliana OX=3702 GN=At4g14360 PE=2 SV=1	S	Function unknown	probable methyltransferase PMT3 [Solanum lycopersicum]
Solyc03g081300.4	243	264	475	1233	1774	826	3.29926	3.52633	6.40611	16.8081	25.6484	11.592	9.59527e-07	1.58152	up	--	--	Molecular Function: double-stranded DNA binding (GO:0003690);; Biological Process: regulation of transcription, DNA-templated (GO:0006355);;	K20729|1.5e-12|sot:102587512|K20729 protein EPIDERMAL PATTERNING FACTOR 1/2 | (RefSeq) uncharacterized LOC102587512	MAPK signaling pathway - plant (ko04016)	[KR]	Transcription;; General function prediction only	mTERF	Transcription termination factor MTERF8, chloroplastic OS=Arabidopsis thaliana OX=3702 GN=MTERF8 PE=1 SV=1	K	Transcription	transcription termination factor MTERF8, chloroplastic [Solanum lycopersicum]
Solyc06g065400.3	695	484	697	1099	1173	892	10.8365	7.42239	10.8174	17.2157	19.4949	14.3869	0.00509789	0.780106	up	[C]	Energy production and conversion	Cellular Component: integral component of membrane (GO:0016021);;	K16302|1.4e-32|apro:F751_6247|K16302 metal transporter CNNM | (RefSeq) Protein MAM3	--	[S]	Function unknown	SNARE associated Golgi protein	Uncharacterized membrane protein At4g09580 OS=Arabidopsis thaliana OX=3702 GN=At4g09580 PE=1 SV=1	S	Function unknown	uncharacterized membrane protein At4g09580 [Solanum lycopersicum]
Solyc10g018140.2	568	391	556	215	216	186	18.2477	12.359	17.7583	6.93593	7.36447	6.17233	0.000175863	-1.00794	down	--	--	Molecular Function: 3-beta-hydroxy-delta5-steroid dehydrogenase activity (GO:0003854);; Biological Process: steroid biosynthetic process (GO:0006694);;	K13265|2.5e-40|vra:106779595|K13265 vestitone reductase [EC:1.1.1.348] | (RefSeq) vestitone reductase	Isoflavonoid biosynthesis (ko00943)	[V]	Defense mechanisms	NAD dependent epimerase/dehydratase family	Vestitone reductase OS=Medicago sativa OX=3879 PE=1 SV=1	V	Defense mechanisms	PREDICTED: vestitone reductase-like isoform X1 [Solanum tuberosum]
Solyc01g108240.3	45	4	42	181	642	190	0.834975	0.072117	0.779722	3.41943	12.9015	3.70588	0.000668774	1.35699	up	--	--	Molecular Function: DNA binding (GO:0003677);; Molecular Function: transcription factor activity, sequence-specific DNA binding (GO:0003700);; Cellular Component: nucleus (GO:0005634);;	K12900|1.9e-21|lang:109341833|K12900 FUS-interacting serine-arginine-rich protein 1 | (RefSeq) serine/arginine-rich SC35-like splicing factor SCL30A	Spliceosome (ko03040)	--	--	AP2 domain	Ethylene-responsive transcription factor ERF109 OS=Arabidopsis thaliana OX=3702 GN=ERF109 PE=1 SV=1	K	Transcription	ethylene-responsive transcription factor ERF109 [Solanum lycopersicum]
Solyc02g084990.3	2274	1108	765	227	571	624	30.9684	14.8465	10.3502	3.0951	8.2748	8.77758	0.0476528	-0.907325	down	[G]	Carbohydrate transport and metabolism	Molecular Function: hydrolase activity, hydrolyzing O-glycosyl compounds (GO:0004553);; Biological Process: carbohydrate metabolic process (GO:0005975);;	K19355|6.3e-257|sly:101265391|K19355 mannan endo-1,4-beta-mannosidase [EC:3.2.1.78] | (RefSeq) mannan endo-1,4-beta-mannosidase 7	Fructose and mannose metabolism (ko00051)	--	--	Cellulase (glycosyl hydrolase family 5)	Mannan endo-1,4-beta-mannosidase 7 OS=Arabidopsis thaliana OX=3702 GN=MAN7 PE=2 SV=1	G	Carbohydrate transport and metabolism	mannan endo-1,4-beta-mannosidase 7 [Solanum lycopersicum]
Solyc01g091260.3	760	724	872	344	412	425	16.638	15.5936	18.9808	7.54491	9.58834	9.60539	0.00056978	-0.78375	down	--	--	--	K15198|2.7e-31|sbi:8069083|K15198 transcription factor TFIIIB component B'' | (RefSeq) uncharacterized protein LOC8069083 isoform X1	--	--	--	Myelodysplasia-myeloid leukemia factor 1-interacting protein	--	S	Function unknown	uncharacterized protein LOC101251327 [Solanum lycopersicum]
Solyc12g088670.2	2335	2769	3307	1589	1151	1220	32.1409	37.5231	45.2803	21.9554	16.8749	17.351	6.66325e-05	-0.871564	down	[O]	Posttranslational modification, protein turnover, chaperones	Molecular Function: cysteine-type endopeptidase activity (GO:0004197);; Cellular Component: extracellular space (GO:0005615);; Cellular Component: lysosome (GO:0005764);; Biological Process: proteolysis involved in cellular protein catabolic process (GO:0051603);;	K16292|2.9e-106|smo:SELMODRAFT_428615|K16292 KDEL-tailed cysteine endopeptidase [EC:3.4.22.-] | (RefSeq) hypothetical protein	--	[O]	Posttranslational modification, protein turnover, chaperones	Papain family cysteine protease	Low-temperature-induced cysteine proteinase (Fragment) OS=Solanum lycopersicum OX=4081 PE=2 SV=1	O	Posttranslational modification, protein turnover, chaperones	low-temperature-induced cysteine proteinase precursor [Solanum lycopersicum]
Solyc02g071740.3	622	549	651	1158	880	1290	7.25301	6.30225	7.55063	13.5549	10.932	15.5472	3.79735e-05	0.90941	up	[M]	Cell wall/membrane/envelope biogenesis	Molecular Function: protein kinase activity (GO:0004672);; Molecular Function: ATP binding (GO:0005524);;	K04424|9.3e-41|dzi:111302981|K04424 sterile alpha motif and leucine zipper containing kinase AZK [EC:2.7.11.25] | (RefSeq) serine/threonine-protein kinase EDR1-like	--	[T]	Signal transduction mechanisms	Protein tyrosine and serine/threonine kinase	Integrin-linked protein kinase 1 OS=Arabidopsis thaliana OX=3702 GN=ILK1 PE=1 SV=1	T	Signal transduction mechanisms	integrin-linked protein kinase 1-like [Solanum lycopersicum]
Solyc04g080640.1	272	187	149	71	105	70	8.20311	5.54354	4.46078	2.12442	3.3754	2.17001	0.0352242	-0.864939	down	--	--	Cellular Component: integral component of membrane (GO:0016021);;	--	--	--	--	--	--	--	--	uncharacterized protein LOC101245645 [Solanum lycopersicum]
Solyc04g005670.3	2415	2188	3031	5769	5690	3684	48.3041	43.0668	60.2873	115.817	121.189	76.1295	9.81913e-05	0.987377	up	[M]	Cell wall/membrane/envelope biogenesis	Cellular Component: ubiquitin ligase complex (GO:0000151);; Molecular Function: molecular_function (GO:0003674);; Molecular Function: binding (GO:0005488);; Molecular Function: protein binding (GO:0005515);; Cellular Component: cellular_component (GO:0005575);; Cellular Component: intracellular (GO:0005622);; Cellular Component: cell (GO:0005623);; Cellular Component: nucleus (GO:0005634);; Cellu…	K01213|1.4e-08|ini:109147380|K01213 galacturan 1,4-alpha-galacturonidase [EC:3.2.1.67] | (RefSeq) exopolygalacturonase-like	Pentose and glucuronate interconversions (ko00040)	[R]	General function prediction only	Kelch motif	F-box/kelch-repeat protein At1g26930 OS=Arabidopsis thaliana OX=3702 GN=At1g26930 PE=2 SV=1	S	Function unknown	F-box/kelch-repeat protein SKIP11 [Solanum lycopersicum]
Solyc11g072310.2	1746	884	1161	170	386	509	37.205	18.5414	24.5965	3.63078	8.75383	11.2075	0.00182725	-1.18401	down	[Q]	Secondary metabolites biosynthesis, transport and catabolism	Biological Process: response to light stimulus (GO:0009416);; Biological Process: gibberellin biosynthetic process (GO:0009686);; Biological Process: unidimensional cell growth (GO:0009826);; Biological Process: flower development (GO:0009908);; Molecular Function: gibberellin 20-oxidase activity (GO:0045544);; Molecular Function: metal ion binding (GO:0046872);; Molecular Function: dioxygenase a…	K05282|4.3e-225|sly:544200|K05282 gibberellin-44 dioxygenase [EC:1.14.11.12] | (RefSeq) 20ox-3; gibberellin 20-oxidase-3	Diterpenoid biosynthesis (ko00904)	[QR]	Secondary metabolites biosynthesis, transport and catabolism;; General function prediction only	2OG-Fe(II) oxygenase superfamily	Gibberellin 20 oxidase 1 OS=Arabidopsis thaliana OX=3702 GN=GA20OX1 PE=2 SV=2	Q	Secondary metabolites biosynthesis, transport and catabolism	gibberellin 20-oxidase-3 [Solanum lycopersicum]
Solyc08g066260.3	218	338	205	521	496	648	3.44917	5.28418	3.23138	8.30133	8.38557	10.6347	3.45851e-05	1.09857	up	[E]	Amino acid transport and metabolism	Molecular Function: carboxy-lyase activity (GO:0016831);; Biological Process: carboxylic acid metabolic process (GO:0019752);; Molecular Function: pyridoxal phosphate binding (GO:0030170);;	K22427|2.5e-269|sly:101248320|K22427 phenylalanine decarboxylase [EC:4.1.1.53] | (RefSeq) histidine decarboxylase-like	Phenylalanine metabolism (ko00360)	[E]	Amino acid transport and metabolism	Pyridoxal-dependent decarboxylase conserved domain	Histidine decarboxylase OS=Solanum lycopersicum OX=4081 GN=HDC PE=2 SV=1	E	Amino acid transport and metabolism	histidine decarboxylase-like [Solanum lycopersicum]
Solyc11g008720.3	866	944	563	1978	1146	955	12.3064	13.2021	7.94578	28.2114	17.333	14.012	0.0497772	0.739939	up	[G]	Carbohydrate transport and metabolism	Molecular Function: beta-glucosidase activity (GO:0008422);; Biological Process: cellulose catabolic process (GO:0030245);; Molecular Function: scopolin beta-glucosidase activity (GO:0102483);;	K01188|1.1e-278|sly:101251735|K01188 beta-glucosidase [EC:3.2.1.21] | (RefSeq) beta-glucosidase 42	Cyanoamino acid metabolism (ko00460);; Starch and sucrose metabolism (ko00500);; Phenylpropanoid biosynthesis (ko00940)	[G]	Carbohydrate transport and metabolism	Glycosyl hydrolase family 1	Beta-glucosidase 42 OS=Arabidopsis thaliana OX=3702 GN=BGLU42 PE=2 SV=1	G	Carbohydrate transport and metabolism	beta-glucosidase 42 [Solanum lycopersicum]
Solyc10g076690.2	695	599	628	324	427	354	16.1905	13.7425	14.5509	7.57969	10.5971	8.5094	0.0337309	-0.594267	down	--	--	Biological Process: regulation of transcription, DNA-templated (GO:0006355);; Molecular Function: histone binding (GO:0042393);; Molecular Function: metal ion binding (GO:0046872);;	K24083|1.8e-72|dzi:111284751|K24083 abhydrolase domain-containing protein 13 [EC:3.-.-.-] | (RefSeq) protein bem46-like isoform X1	--	[R]	General function prediction only	Alfin	PHD finger protein ALFIN-LIKE 1 OS=Arabidopsis thaliana OX=3702 GN=AL1 PE=1 SV=1	S	Function unknown	PHD finger protein ALFIN-LIKE 2 [Solanum lycopersicum]
Solyc03g117640.1	71	66	88	195	188	98	1.40955	1.28279	1.73151	3.89619	3.98367	2.01658	0.0286137	0.900085	up	[T]	Signal transduction mechanisms	Molecular Function: protein serine/threonine kinase activity (GO:0004674);; Molecular Function: ATP binding (GO:0005524);;	K20716|4.2e-53|crb:17880297|K20716 mitogen-activated protein kinase kinase kinase 17/18 | (RefSeq) mitogen-activated protein kinase kinase kinase 18	MAPK signaling pathway - plant (ko04016)	[T]	Signal transduction mechanisms	Protein kinase domain	Mitogen-activated protein kinase kinase kinase 20 OS=Arabidopsis thaliana OX=3702 GN=MAPKKK20 PE=1 SV=1	T	Signal transduction mechanisms	mitogen-activated protein kinase kinase kinase 17-like [Solanum lycopersicum]
Solyc00g500039.1	2031	2348	1825	2863	3146	2755	97.7358	111.182	87.3141	138.28	161.198	136.971	0.000966789	0.605803	up	--	--	--	K05573|1.9e-44|dct:114581250|K05573 NAD(P)H-quinone oxidoreductase subunit 2 [EC:7.1.1.2] | (RefSeq) LOW QUALITY PROTEIN: uncharacterized protein LOC114581250	Oxidative phosphorylation (ko00190)	--	--	--	Putative uncharacterized protein ycf15 OS=Helianthus annuus OX=4232 GN=ycf15-A PE=5 SV=1	--	--	LOW QUALITY PROTEIN: uncharacterized protein LOC114581250 [Dendrobium catenatum]
Solyc04g053040.3	89	119	69	193	259	143	4.62909	6.11071	3.54887	10.1007	14.377	7.71636	0.0144139	0.942894	up	--	--	Cellular Component: integral component of membrane (GO:0016021);;	--	--	--	--	--	--	--	--	hypothetical protein EJD97_010152, partial [Solanum chilense]
Solyc01g080020.2	1079	637	799	313	393	487	16.067	9.34134	11.8291	4.66996	6.22096	7.48428	0.0232164	-0.782499	down	--	--	Molecular Function: aspartic-type endopeptidase activity (GO:0004190);;	K22683|3.1e-19|lja:Lj2g3v3085370.1|K22683 aspartyl protease family protein [EC:3.4.23.-] | (RefSeq) Lj2g3v3085370.1; -	--	[O]	Posttranslational modification, protein turnover, chaperones	Xylanase inhibitor C-terminal	Probable aspartic proteinase GIP2 OS=Nicotiana benthamiana OX=4100 GN=GIP2 PE=1 SV=1	O	Posttranslational modification, protein turnover, chaperones	basic 7S globulin [Solanum lycopersicum]
Solyc09g090560.2	28	31	48	74	86	94	0.778715	0.837321	1.32322	2.08084	2.56376	2.72354	0.0202918	0.967103	up	--	--	Cellular Component: integral component of membrane (GO:0016021);;	--	--	--	--	--	--	S	Function unknown	uncharacterized protein LOC101261959 [Solanum lycopersicum]
Solyc07g047690.1	788	912	846	445	368	585	8.0897	9.20834	8.63224	4.58013	4.0132	6.1978	0.0152558	-0.655336	down	[O]	Posttranslational modification, protein turnover, chaperones	--	K04506|2.6e-22|csat:104734106|K04506 E3 ubiquitin-protein ligase SIAH1 [EC:2.3.2.27] | (RefSeq) E3 ubiquitin-protein ligase SINA-like 7	Ubiquitin mediated proteolysis (ko04120)	--	--	Domain of unknown function (DUF3444)	--	O	Posttranslational modification, protein turnover, chaperones	uncharacterized protein LOC101257088 [Solanum lycopersicum]
Solyc06g052070.3	358	552	625	1772	1781	967	2.73756	4.15515	4.7561	13.6106	14.5095	7.64602	2.67108e-06	1.37925	up	--	--	Molecular Function: protein binding (GO:0005515);;	K20241|8.1e-113|egu:105052050|K20241 WD repeat-containing protein 44 | (RefSeq) lissencephaly-1 homolog 1-like	--	[S]	Function unknown	WD domain, G-beta repeat	--	S	Function unknown	WD repeat-containing protein 44 [Solanum lycopersicum]
Solyc12g005850.2	518	624	505	939	885	681	6.67125	7.90735	6.46664	12.1432	12.1361	9.06394	0.00422838	0.680864	up	[V]	Defense mechanisms	Molecular Function: antiporter activity (GO:0015297);; Cellular Component: integral component of membrane (GO:0016021);; Molecular Function: xenobiotic transporter activity (GO:0042910);;	K03327|7.4e-281|sly:101248172|K03327 multidrug resistance protein, MATE family | (RefSeq) protein DETOXIFICATION 40	--	[R]	General function prediction only	MatE	Protein DETOXIFICATION 40 OS=Arabidopsis thaliana OX=3702 GN=DTX40 PE=1 SV=1	V	Defense mechanisms	protein DETOXIFICATION 40 [Solanum lycopersicum]
Solyc07g041740.1	11	39	14	143	47	128	0.877369	3.13972	1.13882	11.7889	4.13166	10.8622	0.00552375	1.19225	up	--	--	Molecular Function: nucleic acid binding (GO:0003676);; Molecular Function: RNA-DNA hybrid ribonuclease activity (GO:0004523);;	K05605|9.8e-09|sot:102580445|K05605 3-hydroxyisobutyryl-CoA hydrolase [EC:3.1.2.4] | (RefSeq) 3-hydroxyisobutyryl-CoA hydrolase-like protein 5	Valine, leucine and isoleucine degradation (ko00280);; beta-Alanine metabolism (ko00410);; Propanoate metabolism (ko00640);; Carbon metabolism (ko01200)	--	--	Reverse transcriptase-like	--	--	--	hypothetical protein EJD97_023846 [Solanum chilense]
Solyc11g045110.3	105	156	172	26	50	16	0.780921	1.13918	1.2687	0.188131	0.389711	0.116141	0.0016413	-1.2664	down	[HR]	Coenzyme transport and metabolism;; General function prediction only	Biological Process: sucrose metabolic process (GO:0005985);; Molecular Function: sucrose synthase activity (GO:0016157);; Molecular Function: sucrose-phosphate synthase activity (GO:0046524);;	K00696|0.0e+00|sly:101256154|K00696 sucrose-phosphate synthase [EC:2.4.1.14] | (RefSeq) probable sucrose-phosphate synthase 4	Starch and sucrose metabolism (ko00500)	[M]	Cell wall/membrane/envelope biogenesis	Glycosyl transferases group 1	Probable sucrose-phosphate synthase 4 OS=Arabidopsis thaliana OX=3702 GN=SPS4 PE=1 SV=1	M	Cell wall/membrane/envelope biogenesis	probable sucrose-phosphate synthase 4 [Solanum lycopersicum]
Solyc09g010285.1	713	884	796	1411	1340	1125	5.67194	6.91843	6.29404	11.268	11.3529	9.24505	2.30527e-05	0.783451	up	[X]	Mobilome: prophages, transposons	Biological Process: mRNA processing (GO:0006397);;	K00764|1.9e-23|var:108324646|K00764 amidophosphoribosyltransferase [EC:2.4.2.14] | (RefSeq) amidophosphoribosyltransferase, chloroplastic-like	Purine metabolism (ko00230);; Alanine, aspartate and glutamate metabolism (ko00250)	[R]	General function prediction only	Reverse transcriptase (RNA-dependent DNA polymerase)	Nuclear intron maturase 4, mitochondrial OS=Arabidopsis thaliana OX=3702 GN=NMAT4 PE=3 SV=2	S	Function unknown	nuclear intron maturase 4, mitochondrial [Solanum lycopersicum]
Solyc02g089540.3	1105	740	1151	576	387	591	16.6623	10.9838	17.2614	8.71554	6.20395	9.20373	0.035299	-0.701374	down	--	--	Cellular Component: nucleus (GO:0005634);; Molecular Function: zinc ion binding (GO:0008270);; Biological Process: regulation of flower development (GO:0009909);;	K12135|1.4e-74|thj:104802991|K12135 zinc finger protein CONSTANS | (RefSeq) zinc finger protein CONSTANS-LIKE 2-like	Circadian rhythm - plant (ko04712)	[K]	Transcription	CCT motif	Zinc finger protein CONSTANS-LIKE 2 OS=Arabidopsis thaliana OX=3702 GN=COL2 PE=1 SV=1	K	Transcription	CONSTANS 1 [Solanum lycopersicum]
Solyc04g073960.3	833	808	812	1591	1540	865	10.5749	10.0924	10.2547	20.2868	20.8203	11.3508	0.0230789	0.722576	up	[G]	Carbohydrate transport and metabolism	Cellular Component: integral component of membrane (GO:0016021);; Molecular Function: transmembrane transporter activity (GO:0022857);;	K23677|6.3e-165|gra:105802280|K23677 MFS transporter, Spinster family, sphingosine-1-phosphate transporter | (RefSeq) uncharacterized LOC105802280	--	[G]	Carbohydrate transport and metabolism	Major Facilitator Superfamily	--	G	Carbohydrate transport and metabolism	thiamine pathway transporter THI73 isoform X1 [Solanum lycopersicum]
Solyc12g009480.2	1246	734	567	411	355	337	31.0059	17.9799	14.0276	10.2607	9.39125	8.662	0.0158639	-0.864507	down	--	--	Biological Process: cellular response to phosphate starvation (GO:0016036);;	--	--	[P]	Inorganic ion transport and metabolism	SPX domain	SPX domain-containing protein 2 OS=Arabidopsis thaliana OX=3702 GN=SPX2 PE=2 SV=1	P	Inorganic ion transport and metabolism	SPX domain-containing protein 1 [Solanum lycopersicum]
Solyc05g052950.4	959	963	971	144	48	272	11.1746	11.0382	11.2502	1.68051	0.593228	3.26477	1.54074e-05	-1.5877	down	[DZ]	Cell cycle control, cell division, chromosome partitioning;; Cytoskeleton	--	K10615|1.4e-29|ppp:112282946|K10615 E3 ubiquitin-protein ligase HERC4 [EC:2.3.2.26] | (RefSeq) probable E3 ubiquitin-protein ligase HERC4 isoform X1	Ubiquitin mediated proteolysis (ko04120)	[S]	Function unknown	Regulator of chromosome condensation (RCC1) repeat	Ultraviolet-B receptor UVR8 OS=Arabidopsis thaliana OX=3702 GN=UVR8 PE=1 SV=1	--	--	ultraviolet-B receptor UVR8 isoform X1 [Solanum lycopersicum]
Solyc02g150147.1	3177	2739	2460	4940	4031	5056	155.025	131.564	119.372	241.964	209.437	254.929	9.2713e-06	0.820905	up	--	--	--	K01611|6.3e-16|cic:CICLE_v10033607mg|K01611 S-adenosylmethionine decarboxylase [EC:4.1.1.50] | (RefSeq) hypothetical protein	Cysteine and methionine metabolism (ko00270);; Arginine and proline metabolism (ko00330)	--	--	S-adenosyl-l-methionine decarboxylase leader peptide	--	S	Function unknown	S-adenosylmethionine decarboxylase proenzyme [Capsicum annuum]
Solyc05g014320.3	439	472	649	961	1185	592	5.97519	6.3195	8.78283	13.1294	17.1796	8.32042	0.0353282	0.77249	up	[I]	Lipid transport and metabolism	Molecular Function: hydrolase activity (GO:0016787);;	K14493|8.4e-30|thj:104818670|K14493 gibberellin receptor GID1 [EC:3.-.-.-] | (RefSeq) gibberellin receptor GID1A-like	Plant hormone signal transduction (ko04075)	[V]	Defense mechanisms	alpha/beta hydrolase fold	Probable carboxylesterase 11 OS=Arabidopsis thaliana OX=3702 GN=CXE11 PE=2 SV=1	V	Defense mechanisms	probable carboxylesterase 11 [Solanum lycopersicum]
Solyc09g082690.3	1260	989	1228	162	298	244	17.5788	13.5817	17.0408	2.25907	4.41888	3.50536	2.0824e-12	-1.80896	down	--	--	Cellular Component: chloroplast thylakoid membrane (GO:0009535);; Cellular Component: integral component of membrane (GO:0016021);;	K17290|1.7e-09|apro:F751_3177|K17290 oxidoreductase [EC:1.1.1.-] | (RefSeq) Oxidoreductase HTATIP2	--	--	--	Chlorophyll A-B binding protein	Early light-induced protein, chloroplastic OS=Pisum sativum OX=3888 PE=2 SV=1	S	Function unknown	early light inducible protein [Solanum lycopersicum]
Solyc03g025720.3	7940	12219	8563	21673	17309	13189	93.8056	142.095	100.608	257.008	217.75	161.01	0.000494242	0.888167	up	[IQ]	Lipid transport and metabolism;; Secondary metabolites biosynthesis, transport and catabolism	Molecular Function: catalytic activity (GO:0003824);;	K22133|2.8e-299|sly:101251259|K22133 oxalate---CoA ligase [EC:6.2.1.8] | (RefSeq) oxalate--CoA ligase	Glyoxylate and dicarboxylate metabolism (ko00630)	[I]	Lipid transport and metabolism	AMP-binding enzyme	Oxalate--CoA ligase OS=Arabidopsis thaliana OX=3702 GN=AAE3 PE=1 SV=1	I	Lipid transport and metabolism	oxalate--CoA ligase [Solanum lycopersicum]
Solyc11g005670.2	37585	35469	54325	97950	73378	62132	415.778	386.197	597.603	1087.53	864.297	710.196	0.000966757	0.880478	up	[O]	Posttranslational modification, protein turnover, chaperones	Molecular Function: protein binding (GO:0005515);;	K08770|4.3e-300|sly:101267758|K08770 ubiquitin C | (RefSeq) ubq1-1; ubiquitin	Ubiquitin mediated proteolysis (ko04120)	[OR]	Posttranslational modification, protein turnover, chaperones;; General function prediction only	Ubiquitin family	Polyubiquitin OS=Petroselinum crispum OX=4043 GN=PCUBI4-1 PE=2 SV=1	O	Posttranslational modification, protein turnover, chaperones	ubiquitin [Solanum lycopersicum]
Solyc08g076320.3	5228	4979	5604	8377	6429	8744	31.2182	29.2622	33.274	50.2056	40.8736	53.9521	0.000380975	0.665057	up	[N]	Cell motility	Cellular Component: integral component of membrane (GO:0016021);; Molecular Function: cellulose synthase (UDP-forming) activity (GO:0016760);; Biological Process: cellulose biosynthetic process (GO:0030244);; Biological Process: cell wall organization (GO:0071555);;	K20924|0.0e+00|sly:101249747|K20924 cellulose synthase-like protein [EC:2.4.1.-] | (RefSeq) cellulose synthase-like protein D3	--	--	--	Cellulose synthase	Cellulose synthase-like protein D3 OS=Arabidopsis thaliana OX=3702 GN=CSLD3 PE=1 SV=1	G	Carbohydrate transport and metabolism	cellulose synthase-like protein D3 [Solanum lycopersicum]
Solyc12g088360.2	769	463	1036	2759	2596	1613	12.8754	7.6375	17.2671	46.4099	46.3189	27.9232	1.20455e-05	1.3701	up	--	--	Molecular Function: protein binding (GO:0005515);; Cellular Component: cellular_component (GO:0005575);; Cellular Component: intracellular (GO:0005622);; Cellular Component: cell (GO:0005623);; Cellular Component: nucleus (GO:0005634);; Cellular Component: organelle (GO:0043226);; Cellular Component: membrane-bounded organelle (GO:0043227);; Cellular Component: intracellular organelle (GO:0043229…	K05857|8.8e-39|bna:106388063|K05857 phosphatidylinositol phospholipase C, delta [EC:3.1.4.11] | (RefSeq) phosphoinositide phospholipase C 4	Inositol phosphate metabolism (ko00562);; Phosphatidylinositol signaling system (ko04070)	[S]	Function unknown	Armadillo/beta-catenin-like repeat	U-box domain-containing protein 4 OS=Arabidopsis thaliana OX=3702 GN=PUB4 PE=1 SV=3	S	Function unknown	hypothetical protein EJD97_020663 [Solanum chilense]
Solyc08g076970.3	1813	3784	3214	4938	3805	5280	27.4138	56.3207	48.3355	74.9418	61.2573	82.5034	0.0387124	0.692725	up	[E]	Amino acid transport and metabolism	Molecular Function: hydrolase activity (GO:0016787);;	K01438|1.4e-259|sly:101268129|K01438 acetylornithine deacetylase [EC:3.5.1.16] | (RefSeq) NAOD; N2-acetylornithine deacetylase	Arginine biosynthesis (ko00220);; 2-Oxocarboxylic acid metabolism (ko01210);; Biosynthesis of amino acids (ko01230)	[E]	Amino acid transport and metabolism	Peptidase family M20/M25/M40	Acetylornithine deacetylase OS=Arabidopsis thaliana OX=3702 GN=At4g17830 PE=2 SV=1	E	Amino acid transport and metabolism	N2-acetylornithine deacetylase [Solanum lycopersicum]
Solyc10g007030.2	252	162	161	82	71	105	13.9569	8.81043	8.88017	4.51405	4.18654	6.0045	0.0480035	-0.793904	down	--	--	Cellular Component: integral component of membrane (GO:0016021);;	--	--	--	--	--	--	--	--	uncharacterized protein LOC101266980 [Solanum lycopersicum]
Solyc01g067090.4	1073	1812	1560	3641	3186	2456	7.46464	12.4043	10.7891	25.423	23.5982	17.6554	1.72594e-05	1.062	up	--	--	Molecular Function: DNA binding (GO:0003677);;	--	--	--	--	--	--	S	Function unknown	uncharacterized protein LOC101254833 [Solanum lycopersicum]
Solyc09g064780.3	1270	1336	1482	2604	1557	1863	7.17405	7.43164	8.32595	14.7708	9.36505	10.8764	0.0213214	0.621358	up	--	--	Cellular Component: mediator complex (GO:0016592);; Biological Process: regulation of phenylpropanoid metabolic process (GO:2000762);;	--	--	--	--	--	Mediator of RNA polymerase II transcription subunit 33A OS=Arabidopsis thaliana OX=3702 GN=MED33A PE=1 SV=1	S	Function unknown	mediator of RNA polymerase II transcription subunit 33A-like [Solanum lycopersicum]
Solyc08g007310.3	743	791	633	1149	917	1236	7.02612	7.36451	5.94807	10.907	9.23145	12.0737	0.00109559	0.68962	up	[M]	Cell wall/membrane/envelope biogenesis	Biological Process: protein glycosylation (GO:0006486);; Molecular Function: transferase activity, transferring glycosyl groups (GO:0016757);;	K18789|2.6e-87|psom:113282164|K18789 xylogalacturonan beta-1,3-xylosyltransferase [EC:2.4.2.41] | (RefSeq) probable glycosyltransferase At5g20260	--	[GMW]	Carbohydrate transport and metabolism;; Cell wall/membrane/envelope biogenesis;; Extracellular structures	Exostosin family	Probable glycosyltransferase At5g03795 OS=Arabidopsis thaliana OX=3702 GN=At5g03795 PE=3 SV=2	--	--	probable glycosyltransferase At5g25310 [Solanum lycopersicum]
Solyc07g049440.3	3020	1569	1225	472	596	790	49.0482	25.0882	19.7747	7.6823	10.301	13.2455	0.00114586	-1.14318	down	[IR]	Lipid transport and metabolism;; General function prediction only	Molecular Function: hydrolase activity, acting on ester bonds (GO:0016788);;	K10691|7.1e-81|ats:109762802|K10691 E3 ubiquitin-protein ligase UBR4 [EC:2.3.2.27] | (RefSeq) LOC109762802; auxin transport protein BIG	--	--	--	GDSL-like Lipase/Acylhydrolase	GDSL esterase/lipase At2g04570 OS=Arabidopsis thaliana OX=3702 GN=At2g04570 PE=2 SV=1	I	Lipid transport and metabolism	GDSL esterase/lipase At2g04570 [Solanum lycopersicum]
Solyc02g062800.2	1839	1407	2379	3205	3285	2520	25.5515	19.2393	32.8701	44.6889	48.6009	36.1688	0.0188035	0.708762	up	--	--	--	--	--	--	--	--	F-box protein At5g07610 OS=Arabidopsis thaliana OX=3702 GN=At5g07610 PE=2 SV=1	S	Function unknown	F-box protein At3g26010 [Solanum lycopersicum]
Solyc03g114320.4	1505	1644	2025	3195	2601	2805	13.6667	14.6955	18.2859	29.1193	25.1497	26.3162	2.34283e-05	0.808977	up	--	--	Biological Process: urogenital system development (GO:0001655);; Biological Process: kidney development (GO:0001822);; Biological Process: liver development (GO:0001889);; Biological Process: tissue homeostasis (GO:0001894);; Biological Process: retina homeostasis (GO:0001895);; Biological Process: heart looping (GO:0001947);; Biological Process: morphogenesis of an epithelium (GO:0002009);; Biol…	K01087|4.5e-12|ccaj:109795950|K01087 trehalose 6-phosphate phosphatase [EC:3.1.3.12] | (RefSeq) trehalose-phosphate phosphatase A-like	Starch and sucrose metabolism (ko00500)	[Z]	Cytoskeleton	Tetratricopeptide repeat	Protein KINESIN LIGHT CHAIN-RELATED 3 OS=Arabidopsis thaliana OX=3702 GN=KLCR3 PE=2 SV=1	Z	Cytoskeleton	protein KINESIN LIGHT CHAIN-RELATED 3 [Solanum lycopersicum]
Solyc01g098800.4	1824	1329	1993	3437	2495	2475	22.3154	16.0004	24.2482	42.2056	32.5096	31.2905	0.00642304	0.740986	up	--	--	Cellular Component: integral component of membrane (GO:0016021);; Biological Process: transmembrane transport (GO:0055085);;	K13754|8.0e-308|sly:101261070|K13754 solute carrier family 24 (sodium/potassium/calcium exchanger), member 6 | (RefSeq) cation/calcium exchanger 5	--	[P]	Inorganic ion transport and metabolism	Sodium/calcium exchanger protein	Cation/calcium exchanger 5 OS=Arabidopsis thaliana OX=3702 GN=CCX5 PE=2 SV=1	P	Inorganic ion transport and metabolism	cation/calcium exchanger 5 [Solanum lycopersicum]
Solyc12g011023.1	12	28	25	72	49	60	0.232922	0.575509	0.514595	1.51039	1.08089	1.28354	0.0309119	0.981178	up	[G]	Carbohydrate transport and metabolism	Molecular Function: hydrolase activity, hydrolyzing O-glycosyl compounds (GO:0004553);; Cellular Component: cell wall (GO:0005618);; Biological Process: xyloglucan metabolic process (GO:0010411);; Molecular Function: xyloglucan:xyloglucosyl transferase activity (GO:0016762);; Biological Process: cell wall biogenesis (GO:0042546);; Cellular Component: apoplast (GO:0048046);; Biological Process: ce…	K08235|1.6e-171|sly:543916|K08235 xyloglucan:xyloglucosyl transferase [EC:2.4.1.207] | (RefSeq) XTH9; xyloglucan endotransglucosylase-hydrolase XTH9 precursor	--	--	--	Glycosyl hydrolases family 16	Probable xyloglucan endotransglucosylase/hydrolase protein 16 OS=Arabidopsis thaliana OX=3702 GN=XTH16 PE=2 SV=2	G	Carbohydrate transport and metabolism	xyloglucan endotransglucosylase-hydrolase XTH9-like precursor [Solanum lycopersicum]
Solyc03g123780.4	390	444	683	951	751	782	3.22691	3.61355	5.61934	7.89807	6.61006	6.68612	0.0232824	0.723965	up	[R]	General function prediction only	Molecular Function: protein serine/threonine kinase activity (GO:0004674);; Molecular Function: ATP binding (GO:0005524);; Cellular Component: integral component of membrane (GO:0016021);;	K13415|4.4e-48|egr:104418186|K13415 protein brassinosteroid insensitive 1 [EC:2.7.10.1 2.7.11.1] | (RefSeq) systemin receptor SR160	Plant hormone signal transduction (ko04075)	--	--	Leucine rich repeat	Tyrosine-sulfated glycopeptide receptor 1 OS=Arabidopsis thaliana OX=3702 GN=PSY1R PE=1 SV=1	T	Signal transduction mechanisms	tyrosine-sulfated glycopeptide receptor 1 [Solanum lycopersicum]
Solyc09g061930.4	410	503	680	1706	1612	1243	4.21564	5.08483	6.95593	17.6175	17.6502	13.2077	1.38604e-09	1.44381	up	[O]	Posttranslational modification, protein turnover, chaperones	Molecular Function: protein kinase activity (GO:0004672);; Molecular Function: ATP binding (GO:0005524);; Cellular Component: integral component of membrane (GO:0016021);;	K20359|1.3e-46|eus:EUTSA_v10006389mg|K20359 PRA1 family protein 1 | (RefSeq) hypothetical protein	--	--	--	Protein tyrosine and serine/threonine kinase	Putative kinase-like protein TMKL1 OS=Arabidopsis thaliana OX=3702 GN=TMKL1 PE=1 SV=1	T	Signal transduction mechanisms	putative kinase-like protein TMKL1 [Solanum lycopersicum]
Solyc02g150146.1	1422	1061	1612	281	172	428	13.7803	10.121	15.5371	2.73266	1.77388	4.28049	6.73568e-08	-1.63374	down	--	--	Molecular Function: protein kinase activity (GO:0004672);; Molecular Function: ATP binding (GO:0005524);; Cellular Component: integral component of membrane (GO:0016021);;	K13429|1.5e-32|cmo:103495619|K13429 chitin elicitor receptor kinase 1 | (RefSeq) chitin elicitor receptor kinase 1	Plant-pathogen interaction (ko04626)	--	--	Protein tyrosine and serine/threonine kinase	Chitin elicitor receptor kinase 1 OS=Arabidopsis thaliana OX=3702 GN=CERK1 PE=1 SV=1	T	Signal transduction mechanisms	PREDICTED: chitin elicitor receptor kinase 1-like [Solanum tuberosum]
Solyc08g078670.2	447	721	969	2842	3693	1203	6.23987	9.89869	13.4513	39.8188	54.887	17.3481	6.50933e-05	1.41048	up	--	--	Molecular Function: aspartic-type endopeptidase activity (GO:0004190);; Biological Process: proteolysis (GO:0006508);; Cellular Component: plant-type cell wall (GO:0009505);; Biological Process: protein catabolic process (GO:0030163);;	K22683|1.3e-25|sot:102601674|K22683 aspartyl protease family protein [EC:3.4.23.-] | (RefSeq) protein ASPARTIC PROTEASE IN GUARD CELL 2-like	--	[O]	Posttranslational modification, protein turnover, chaperones	Xylanase inhibitor C-terminal	Probable aspartyl protease At4g16563 OS=Arabidopsis thaliana OX=3702 GN=At4g16563 PE=2 SV=1	O	Posttranslational modification, protein turnover, chaperones	probable aspartyl protease At4g16563 [Solanum lycopersicum]
Solyc03g115660.3	85	22	85	213	196	143	0.81071	0.201463	0.802562	2.05041	2.00293	1.41564	0.0344012	0.973372	up	[T]	Signal transduction mechanisms	Molecular Function: protein kinase activity (GO:0004672);; Molecular Function: ATP binding (GO:0005524);;	K08819|8.2e-158|pop:7454258|K08819 cyclin-dependent kinase 12/13 [EC:2.7.11.22 2.7.11.23] | (RefSeq) probable serine/threonine-protein kinase At1g54610	--	[D]	Cell cycle control, cell division, chromosome partitioning	Protein kinase domain	Protein IMPAIRED IN BABA-INDUCED STERILITY 1 OS=Arabidopsis thaliana OX=3702 GN=IBS1 PE=3 SV=1	T	Signal transduction mechanisms	protein IMPAIRED IN BABA-INDUCED STERILITY 1 isoform X1 [Solanum lycopersicum]
Solyc01g109590.3	528	599	809	2357	3719	1262	6.77803	7.56945	10.3236	30.3773	50.8599	16.7465	2.76898e-06	1.53655	up	[M]	Cell wall/membrane/envelope biogenesis	Molecular Function: protein serine/threonine kinase activity (GO:0004674);; Molecular Function: ATP binding (GO:0005524);; Cellular Component: integral component of membrane (GO:0016021);;	K01180|8.0e-75|cmax:111487562|K01180 endo-1,3(4)-beta-glucanase [EC:3.2.1.6] | (RefSeq) uncharacterized protein LOC111487562	--	[T]	Signal transduction mechanisms	Protein kinase domain	Probable receptor-like serine/threonine-protein kinase At4g34500 OS=Arabidopsis thaliana OX=3702 GN=At4g34500 PE=2 SV=1	T	Signal transduction mechanisms	probable receptor-like serine/threonine-protein kinase At4g34500 [Solanum lycopersicum]
Solyc12g005340.3	1955	2196	5656	15735	15557	6228	28.3231	31.3161	81.5033	228.875	240.05	93.2586	0.043874	0.959864	up	--	--	Molecular Function: transcription factor activity, sequence-specific DNA binding (GO:0003700);; Cellular Component: nucleus (GO:0005634);; Biological Process: regulation of transcription, DNA-templated (GO:0006355);; Molecular Function: sequence-specific DNA binding (GO:0043565);;	K14494|3.2e-59|pop:18099385|K14494 DELLA protein | (RefSeq) DELLA protein GAI	Plant hormone signal transduction (ko04075)	--	--	GRAS domain family	Chitin-inducible gibberellin-responsive protein 1 OS=Oryza sativa subsp. japonica OX=39947 GN=CIGR1 PE=2 SV=1	K	Transcription	Hop-interacting protein THI039 [Solanum lycopersicum]
Solyc12g055750.3	1841	2000	1970	3267	2231	3275	22.5179	24.0877	23.9685	40.1272	29.0633	41.4072	0.00159671	0.674148	up	[P]	Inorganic ion transport and metabolism	Cellular Component: vacuolar membrane (GO:0005774);; Molecular Function: calcium:proton antiporter activity (GO:0015369);; Cellular Component: integral component of membrane (GO:0016021);;	K07300|2.9e-238|sly:101250779|K07300 Ca2+:H+ antiporter | (RefSeq) vacuolar cation/proton exchanger 3-like	--	[P]	Inorganic ion transport and metabolism	Sodium/calcium exchanger protein	Vacuolar cation/proton exchanger 2 OS=Oryza sativa subsp. japonica OX=39947 GN=CAX2 PE=2 SV=2	P	Inorganic ion transport and metabolism	vacuolar cation/proton exchanger 3-like [Solanum lycopersicum]
Solanum_lycopersicum_newGene_171	422	343	474	1091	1074	392	3.50229	2.68908	3.76917	8.98095	8.96494	3.19573	0.0378692	0.865326	up	--	--	--	--	--	--	--	--	--	--	--	uncharacterized protein LOC107009793 [Solanum pennellii]
Solyc03g112310.1	867	984	1490	2025	1889	1544	10.5879	11.8296	18.0971	24.8297	24.5747	19.4938	0.0158639	0.731973	up	--		Biological Process: defense response to oomycetes (GO:0002229);; Molecular Function: transmembrane receptor protein serine/threonine kinase activity (GO:0004675);; Molecular Function: ATP binding (GO:0005524);; Cellular Component: vacuole (GO:0005773);; Cellular Component: plasma membrane (GO:0005886);; Biological Process: defense response (GO:0006952);; Cellular Component: integral component of …	K01176|3.0e-64|sbi:8065370|K01176 alpha-amylase [EC:3.2.1.1] | (RefSeq) alpha-amylase isozyme 2A	Starch and sucrose metabolism (ko00500)	--	--	Legume lectin domain	L-type lectin-domain containing receptor kinase S.1 OS=Arabidopsis thaliana OX=3702 GN=LECRKS1 PE=1 SV=1	T	Signal transduction mechanisms	clade X lectin receptor kinase [Solanum lycopersicum]
Solyc06g009140.3	11866	10140	19689	37070	36096	21776	371.636	312.584	613.207	1165.27	1203.71	704.701	0.000650891	1.07234	up	--	--	--	--	--	--	--	Late embryogenesis abundant protein	Protein SENESCENCE-ASSOCIATED GENE 21, mitochondrial OS=Arabidopsis thaliana OX=3702 GN=SAG21 PE=2 SV=1	S	Function unknown	protein SENESCENCE-ASSOCIATED GENE 21, mitochondrial [Solanum lycopersicum]
Solyc01g096200.4	519	269	572	3742	2399	2227	2.72464	1.38687	2.98744	19.7266	13.4128	12.0829	7.46262e-15	2.17011	up	--	--	Molecular Function: ubiquitin-protein transferase activity (GO:0004842);;	K08332|2.9e-109|atr:18433192|K08332 vacuolar protein 8 | (RefSeq) U-box domain-containing protein 44 isoform X1	--	[R]	General function prediction only	PPR repeat	Pentatricopeptide repeat-containing protein At5g08510 OS=Arabidopsis thaliana OX=3702 GN=PCMP-E20 PE=2 SV=1	S	Function unknown	U-box domain-containing protein 44-like [Solanum lycopersicum]
Solyc03g078370.1	565	477	998	1520	1509	1035	5.78415	4.81317	10.1742	15.6346	16.4669	10.9664	0.0111539	0.899027	up	--		Molecular Function: protein kinase activity (GO:0004672);; Molecular Function: ATP binding (GO:0005524);; Cellular Component: integral component of membrane (GO:0016021);; Biological Process: recognition of pollen (GO:0048544);;	K13416|1.1e-54|cam:101506449|K13416 brassinosteroid insensitive 1-associated receptor kinase 1 [EC:2.7.10.1 2.7.11.1] | (RefSeq) BRASSINOSTEROID INSENSITIVE 1-associated receptor kinase 1	MAPK signaling pathway - plant (ko04016);; Plant hormone signal transduction (ko04075);; Plant-pathogen interaction (ko04626)	--	--	Protein kinase domain	G-type lectin S-receptor-like serine/threonine-protein kinase LECRK2 OS=Oryza sativa subsp. japonica OX=39947 GN=LECRK2 PE=3 SV=1	T	Signal transduction mechanisms	G-type lectin S-receptor-like serine/threonine-protein kinase LECRK2 [Solanum lycopersicum]
Solyc01g108840.3	1721	1921	1829	3229	2047	2839	11.99	13.1762	12.6753	22.5872	15.1912	20.4412	0.00422838	0.646726	up	[T]	Signal transduction mechanisms	Molecular Function: protein serine/threonine kinase activity (GO:0004674);; Molecular Function: ATP binding (GO:0005524);; Cellular Component: integral component of membrane (GO:0016021);;	K00924|0.0e+00|nto:104111279|K00924 kinase [EC:2.7.1.-] | (RefSeq) receptor protein kinase TMK1-like	--	--	--	Protein kinase domain	Receptor protein kinase TMK1 OS=Arabidopsis thaliana OX=3702 GN=TMK1 PE=1 SV=1	T	Signal transduction mechanisms	receptor protein kinase TMK1-like isoform X1 [Solanum lycopersicum]
Solyc04g080290.3	591	418	599	296	253	296	11.1015	7.73807	11.1992	5.57761	5.04949	5.75299	0.0174795	-0.702039	down	--	--	--	K14399|5.8e-41|csl:COCSUDRAFT_47181|K14399 polyribonucleotide 5'-hydroxyl-kinase [EC:2.7.1.78] | (RefSeq) Clp1-domain-containing protein	mRNA surveillance pathway (ko03015)	[I]	Lipid transport and metabolism	CRAL/TRIO domain	--	I	Lipid transport and metabolism	phosphatidylinositol transfer protein 3 [Solanum lycopersicum]
Solyc03g122190.3	615	292	497	2335	942	701	9.79199	4.57651	7.86867	37.3721	15.9868	11.5413	0.00827663	1.08022	up	--	--	Cellular Component: nucleus (GO:0005634);; Biological Process: response to wounding (GO:0009611);; Biological Process: regulation of defense response (GO:0031347);; Biological Process: regulation of jasmonic acid mediated signaling pathway (GO:2000022);;	K13464|7.3e-167|sly:100301927|K13464 jasmonate ZIM domain-containing protein | (RefSeq) SRG1; salt responsive protein 1	Plant hormone signal transduction (ko04075)	--	--	tify domain	Protein TIFY 10b OS=Oryza sativa subsp. japonica OX=39947 GN=TIFY10B PE=1 SV=1	S	Function unknown	salt responsive protein 1 [Solanum lycopersicum]
Solyc01g110370.4	416	478	337	1073	1131	689	7.20507	8.13999	5.8065	18.6599	20.8596	12.333	5.88337e-06	1.1842	up	--	--	Molecular Function: zinc ion binding (GO:0008270);;	--	--	--	--	B-box zinc finger	B-box zinc finger protein 19 OS=Arabidopsis thaliana OX=3702 GN=BBX19 PE=1 SV=1	S	Function unknown	B-box zinc finger protein 19 [Solanum lycopersicum]
Solyc06g072845.1	51257	48421	43730	15075	21726	33649	1853.77	1723.69	1572.73	547.203	836.612	1257.47	0.0318634	-0.740652	down	--	--	--	--	--	--	--	--	Late embryogenesis abundant protein At5g17165 OS=Arabidopsis thaliana OX=3702 GN=At5g17165 PE=3 SV=1	--	--	late embryogenesis abundant protein At5g17165 [Solanum lycopersicum]
Solyc05g007140.3	921	886	2197	4790	5690	2381	14.1573	13.4081	33.6046	73.9459	93.1899	37.8323	0.000570211	1.27047	up	[T]	Signal transduction mechanisms	Molecular Function: protein serine/threonine kinase activity (GO:0004674);; Molecular Function: ATP binding (GO:0005524);;	K00924|2.3e-118|ath:AT3G55450|K00924 kinase [EC:2.7.1.-] | (RefSeq) PBL1; PBS1-like 1	--	[T]	Signal transduction mechanisms	Protein tyrosine and serine/threonine kinase	Probable serine/threonine-protein kinase PBL3 OS=Arabidopsis thaliana OX=3702 GN=PBL3 PE=1 SV=1	T	Signal transduction mechanisms	probable serine/threonine-protein kinase PBL3 [Solanum lycopersicum]
Solyc03g093120.5.1	360	183	970	4484	5133	4842	2.82167	1.40802	7.57932	35.3631	42.9446	39.3102	0.000549698	1.38231	up	[G]	Carbohydrate transport and metabolism	Molecular Function: hydrolase activity, hydrolyzing O-glycosyl compounds (GO:0004553);; Cellular Component: cell wall (GO:0005618);; Biological Process: cellular glucan metabolic process (GO:0006073);; Molecular Function: xyloglucan:xyloglucosyl transferase activity (GO:0016762);; Cellular Component: apoplast (GO:0048046);;	K14504|1.7e-125|sly:101258926|K14504 xyloglucan:xyloglucosyl transferase TCH4 [EC:2.4.1.207] | (RefSeq) probable xyloglucan endotransglucosylase/hydrolase protein 23	Plant hormone signal transduction (ko04075)	--	--	Glycosyl hydrolases family 16	Probable xyloglucan endotransglucosylase/hydrolase protein 23 OS=Arabidopsis thaliana OX=3702 GN=XTH23 PE=2 SV=1	G	Carbohydrate transport and metabolism	probable xyloglucan endotransglucosylase/hydrolase protein 23 [Solanum lycopersicum]
Solanum_lycopersicum_newGene_2358	71	79	46	151	112	109	0.603845	0.664167	0.387528	1.29654	1.01827	0.960729	0.0463289	0.809529	up	--	--	--	--	--	--	--	--	--	S	Function unknown	uncharacterized protein LOC107022188 [Solanum pennellii]
Solyc06g036640.4	1170	1305	1144	2245	1573	1489	14.4353	15.8433	14.0331	27.8043	20.6657	18.9864	0.00829293	0.629641	up	--	--	Cellular Component: integral component of membrane (GO:0016021);;	--	--	--	--	--	--	--	--	uncharacterized protein LOC101256001 isoform X2 [Solanum lycopersicum]
Solyc12g010730.2	1343	996	975	500	544	740	21.2442	15.4973	15.3275	7.93032	9.15986	12.0826	0.0336605	-0.662962	down	--	--	--	K18643|9.4e-53|gra:105795008|K18643 katanin p80 WD40 repeat-containing subunit B1 | (RefSeq) uncharacterized LOC105795008	--	--	--	Protein of unknown function (DUF789)	--	S	Function unknown	uncharacterized protein LOC101255172 [Solanum lycopersicum]
Solyc08g007190.3	1021	1278	1080	2373	2188	1556	10.6543	13.1197	11.1987	24.8522	24.3015	16.7719	5.00358e-05	0.904369	up	--	--	Biological Process: regulation of transcription, DNA-templated (GO:0006355);; Molecular Function: zinc ion binding (GO:0008270);; Molecular Function: sequence-specific DNA binding (GO:0043565);;	K09184|1.3e-06|sita:101764676|K09184 GATA-binding protein, other eukaryote | (RefSeq) ras-associated and pleckstrin homology domains-containing protein 1 isoform X1	--	[K]	Transcription	GATA zinc finger	GATA transcription factor 26 OS=Arabidopsis thaliana OX=3702 GN=GATA26 PE=2 SV=1	K	Transcription	GATA transcription factor 26-like [Solanum lycopersicum]
Solyc01g099160.4	9718	5921	5123	1807	1463	2626	88.4577	53.0468	46.3725	16.4998	14.1737	24.6959	2.67108e-06	-1.37391	down	--	--	Molecular Function: oxidoreductase activity, acting on single donors with incorporation of molecular oxygen, incorporation of two atoms of oxygen (GO:0016702);; Biological Process: oxylipin biosynthetic process (GO:0031408);; Biological Process: lipid oxidation (GO:0034440);; Molecular Function: metal ion binding (GO:0046872);;	K15718|0.0e+00|sly:543818|K15718 linoleate 9S-lipoxygenase [EC:1.13.11.58] | (RefSeq) TomloxE; lipoxygenase	Linoleic acid metabolism (ko00591)	--	--	Lipoxygenase	Probable linoleate 9S-lipoxygenase 5 OS=Solanum tuberosum OX=4113 GN=LOX1.5 PE=2 SV=1	E	Amino acid transport and metabolism	lipoxygenase [Solanum lycopersicum]
Solyc04g079470.3	914	750	1139	362	250	503	13.7928	11.1495	17.1007	5.47324	4.00761	7.83556	0.00214925	-0.984485	down	[O]	Posttranslational modification, protein turnover, chaperones	Cellular Component: extracellular space (GO:0005615);;	K13963|8.2e-224|sly:101265918|K13963 serpin B | (RefSeq) serpin-ZX	--	[V]	Defense mechanisms	Serpin (serine protease inhibitor)	Serpin-ZX OS=Arabidopsis thaliana OX=3702 GN=At1g47710 PE=1 SV=1	V	Defense mechanisms	serpin-ZX [Solanum lycopersicum]
Solyc02g092140.1	519	508	514	850	1239	606	10.0534	9.68783	9.8997	16.5245	25.5657	12.1163	0.0213628	0.788745	up	--	--	Cellular Component: integral component of membrane (GO:0016021);;	--	--	--	--	--	Protein PHLOEM PROTEIN 2-LIKE A10 OS=Arabidopsis thaliana OX=3702 GN=PP2A10 PE=2 SV=1	S	Function unknown	protein PHLOEM PROTEIN 2-LIKE A10 [Solanum lycopersicum]
Solyc01g099045.1	1982	1627	1554	2462	3424	1966	56.8543	45.9391	44.3153	70.8971	104.603	58.2754	0.0492523	0.645381	up	--	--	--	K18195|8.7e-07|spen:107029989|K18195 rhamnogalacturonan endolyase [EC:4.2.2.23] | (RefSeq) uncharacterized protein LOC107029989	--	--	--	--	--	--	--	hypothetical protein EJD97_014977 [Solanum chilense]
Solyc08g076390.3	1192	672	1655	7695	5768	5560	8.50716	4.71616	11.7477	55.1409	43.8493	41.0127	1.70893e-13	2.04297	up	--	--	Cellular Component: nucleus (GO:0005634);;	K11446|2.0e-57|ppp:112274409|K11446 [histone H3]-trimethyl-L-lysine4 demethylase [EC:1.14.11.67] | (RefSeq) putative lysine-specific demethylase JMJ16 isoform X1	--	[R]	General function prediction only	JmjC domain, hydroxylase	Lysine-specific demethylase JMJ706 OS=Oryza sativa subsp. japonica OX=39947 GN=JMJ706 PE=2 SV=1	K	Transcription	lysine-specific demethylase JMJ706-like [Solanum lycopersicum]
Solyc09g015040.1	2962	1966	4224	6277	5406	4837	46.9524	30.6767	66.5814	99.8658	91.2509	79.2234	0.0139946	0.816187	up	--	--	Molecular Function: methyltransferase activity (GO:0008168);; Cellular Component: integral component of membrane (GO:0016021);;	--	--	--	--	Methyltransferase domain	--	S	Function unknown	uncharacterized protein LOC101267731 [Solanum lycopersicum]
Solyc05g041540.4	1451	2331	1374	2949	2770	2053	19.9674	31.5694	18.7954	40.7224	40.5827	29.1938	0.0425509	0.64354	up	[E]	Amino acid transport and metabolism	Molecular Function: serine-type carboxypeptidase activity (GO:0004185);;	K16298|5.9e-274|sly:101255301|K16298 serine carboxypeptidase-like clade IV [EC:3.4.16.-] | (RefSeq) serine carboxypeptidase-like	--	[OE]	Posttranslational modification, protein turnover, chaperones;; Amino acid transport and metabolism	Serine carboxypeptidase	Serine carboxypeptidase-like 48 OS=Arabidopsis thaliana OX=3702 GN=SCPL48 PE=2 SV=2	O	Posttranslational modification, protein turnover, chaperones	serine carboxypeptidase-like [Solanum lycopersicum]
Solyc07g009460.3	93	95	134	265	335	125	1.48988	1.49203	2.12048	4.24972	5.70895	2.06941	0.035299	0.909926	up	[T]	Signal transduction mechanisms	Cellular Component: integral component of membrane (GO:0016021);; Molecular Function: hydrolase activity (GO:0016787);;	K12867|4.3e-29|cvr:CHLNCDRAFT_134697|K12867 pre-mRNA-splicing factor SYF1 | (RefSeq) hypothetical protein	Spliceosome (ko03040)	[R]	General function prediction only	Calcineurin-like phosphoesterase	Probable inactive purple acid phosphatase 28 OS=Arabidopsis thaliana OX=3702 GN=PAP28 PE=2 SV=1	S	Function unknown	probable inactive purple acid phosphatase 28 [Solanum pennellii]
Solyc04g082050.3	1626	810	1203	411	498	470	33.4566	16.3935	24.6179	8.46923	10.8993	9.99099	0.000624208	-1.04797	down	--	--	--	--	--	[BK]	Chromatin structure and dynamics;; Transcription	Divergent CRAL/TRIO domain	--	--	--	ganglioside-induced differentiation-associated protein 2 [Solanum lycopersicum]
Solyc04g081755.2	215	77	116	36	23	38	3.73448	1.31016	1.99459	0.616411	0.421848	0.667677	0.00509789	-1.17277	down	[IR]	Lipid transport and metabolism;; General function prediction only	Molecular Function: hydrolase activity, acting on ester bonds (GO:0016788);;	K00679|1.3e-75|cic:CICLE_v10027727mg|K00679 phospholipid:diacylglycerol acyltransferase [EC:2.3.1.158] | (RefSeq) hypothetical protein	Glycerolipid metabolism (ko00561)	--	--	GDSL-like Lipase/Acylhydrolase	GDSL esterase/lipase EXL3 OS=Arabidopsis thaliana OX=3702 GN=EXL3 PE=2 SV=1	I	Lipid transport and metabolism	GDSL esterase/lipase EXL3 [Solanum lycopersicum]
Solyc12g008600.2	74	66	56	268	152	329	1.00004	0.8773	0.751938	3.66633	2.20386	4.6311	1.40794e-06	1.55301	up	--	--	--	--	--	--	--	Protein of unknown function (DUF1005)	--	S	Function unknown	uncharacterized protein LOC101262285 [Solanum lycopersicum]
Solyc05g018760.3	736	575	602	339	342	389	49.2262	37.8309	40.0211	22.7594	24.3466	26.8814	0.0127716	-0.639829	down	--	--	Cellular Component: integral component of membrane (GO:0016021);;	K16285|6.8e-68|spen:107018763|K16285 RING/U-box domain-containing protein [EC:2.3.2.27] | (RefSeq) probable E3 ubiquitin-protein ligase XERICO	--	[O]	Posttranslational modification, protein turnover, chaperones	Ring finger domain	Probable E3 ubiquitin-protein ligase XERICO OS=Arabidopsis thaliana OX=3702 GN=XERICO PE=1 SV=1	O	Posttranslational modification, protein turnover, chaperones	probable E3 ubiquitin-protein ligase XERICO [Solanum pennellii]
Solyc01g095990.3	2378	2101	3291	4962	3676	3817	20.0825	17.4619	27.6405	42.0704	33.0563	33.3174	0.00793487	0.720453	up	--	--	Molecular Function: kinase activity (GO:0016301);;	K14544|1.2e-90|csl:COCSUDRAFT_65874|K14544 U3 small nucleolar RNA-associated protein 22 | (RefSeq) hypothetical protein	Ribosome biogenesis in eukaryotes (ko03008)	[T]	Signal transduction mechanisms	Phosphatidylinositol 3- and 4-kinase	Phosphatidylinositol 4-kinase gamma 4 OS=Arabidopsis thaliana OX=3702 GN=PI4KG4 PE=1 SV=1	G	Carbohydrate transport and metabolism	phosphatidylinositol 4-kinase gamma 4-like isoform X1 [Solanum lycopersicum]
Solyc12g042830.3	506	360	433	582	638	709	51.168	35.8773	43.5932	59.1217	68.7338	74.1076	0.0295484	0.627864	up	[O]	Posttranslational modification, protein turnover, chaperones	Biological Process: response to reactive oxygen species (GO:0000302);; Biological Process: response to stress (GO:0006950);; Biological Process: response to oxidative stress (GO:0006979);; Biological Process: biological_process (GO:0008150);; Biological Process: response to temperature stimulus (GO:0009266);; Biological Process: response to radiation (GO:0009314);; Biological Process: response to…	K13993|1.8e-37|sly:101261304|K13993 HSP20 family protein | (RefSeq) 26.5 kDa heat shock protein, mitochondrial	Protein processing in endoplasmic reticulum (ko04141)	[O]	Posttranslational modification, protein turnover, chaperones	Hsp20/alpha crystallin family	26.5 kDa heat shock protein, mitochondrial OS=Arabidopsis thaliana OX=3702 GN=HSP26.5 PE=2 SV=1	O	Posttranslational modification, protein turnover, chaperones	26.5 kDa heat shock protein, mitochondrial [Solanum lycopersicum]
Solyc12g006240.2	91	185	158	320	295	227	0.985826	1.98153	1.70492	3.49431	3.41997	2.55423	0.0163726	0.873418	up	--	--	Cellular Component: nucleus (GO:0005634);; Molecular Function: zinc ion binding (GO:0008270);;	K12135|3.9e-06|thj:104802991|K12135 zinc finger protein CONSTANS | (RefSeq) zinc finger protein CONSTANS-LIKE 2-like	Circadian rhythm - plant (ko04712)	--	--	CCT motif	Zinc finger protein CONSTANS-LIKE 9 OS=Arabidopsis thaliana OX=3702 GN=COL9 PE=1 SV=1	K	Transcription	zinc finger protein CONSTANS-LIKE 9-like [Solanum lycopersicum]
Solyc03g115920.3	1284	1966	2972	7146	12901	4326	32.9849	49.6965	75.9149	184.251	352.899	114.835	0.0139184	1.09733	up	--	--	Molecular Function: ubiquitin-protein transferase activity (GO:0004842);; Molecular Function: metal ion binding (GO:0046872);;	K11975|4.2e-163|sly:101249062|K11975 E3 ubiquitin-protein ligase RNF144 [EC:2.3.2.31] | (RefSeq) probable E3 ubiquitin-protein ligase RNF217	--	[O]	Posttranslational modification, protein turnover, chaperones	IBR domain, a half RING-finger domain	--	O	Posttranslational modification, protein turnover, chaperones	probable E3 ubiquitin-protein ligase RNF217 [Solanum lycopersicum]
Solyc03g121540.3	10355	12636	8572	14696	17402	14576	81.2823	97.6293	66.9155	115.784	145.454	118.23	0.00332778	0.655456	up	[G]	Carbohydrate transport and metabolism	Molecular Function: beta-galactosidase activity (GO:0004565);; Cellular Component: cell wall (GO:0005618);; Cellular Component: vacuole (GO:0005773);; Biological Process: carbohydrate metabolic process (GO:0005975);; Molecular Function: carbohydrate binding (GO:0030246);;	K12309|1.9e-312|brp:103872148|K12309 beta-galactosidase [EC:3.2.1.23] | (RefSeq) beta-galactosidase 2	Galactose metabolism (ko00052);; Other glycan degradation (ko00511);; Glycosaminoglycan degradation (ko00531);; Sphingolipid metabolism (ko00600);; Glycosphingolipid biosynthesis - ganglio series (ko00604)	[G]	Carbohydrate transport and metabolism	Glycosyl hydrolases family 35	Beta-galactosidase OS=Solanum lycopersicum OX=4081 PE=1 SV=1	G	Carbohydrate transport and metabolism	beta-galactosidase precursor [Solanum lycopersicum]
Solyc10g045420.3	327	364	598	892	840	690	3.55703	3.90532	6.47413	9.7547	9.74462	7.76748	0.00568419	0.875092	up	--	--	Biological Process: fucose metabolic process (GO:0006004);; Cellular Component: integral component of membrane (GO:0016021);; Molecular Function: transferase activity, transferring glycosyl groups (GO:0016757);;	K23280|1.7e-64|zma:103634607|K23280 rhamnogalacturonan I rhamnosyltransferase [EC:2.4.1.351] | (RefSeq) uncharacterized protein LOC103634607	--	--	--	GDP-fucose protein O-fucosyltransferase	O-fucosyltransferase 20 OS=Arabidopsis thaliana OX=3702 GN=OFUT20 PE=1 SV=1	G	Carbohydrate transport and metabolism	O-fucosyltransferase 20 isoform X1 [Solanum lycopersicum]
Solyc09g074930.3	570	331	394	145	203	219	13.787	7.88321	9.48333	3.49863	5.21973	5.4671	0.0200541	-0.845895	down	--	--	Cellular Component: cellular_component (GO:0005575);; Cellular Component: intracellular (GO:0005622);; Cellular Component: cell (GO:0005623);; Cellular Component: lipid droplet (GO:0005811);; Biological Process: organelle organization (GO:0006996);; Biological Process: biological_process (GO:0008150);; Biological Process: cellular process (GO:0009987);; Biological Process: cellular component orga…	K17616|2.2e-32|cqi:110713815|K17616 CTD small phosphatase-like protein 2 [EC:3.1.3.-] | (RefSeq) uncharacterized protein LOC110713815	--	--	--	Rubber elongation factor protein (REF)	Stress-related protein OS=Vitis riparia OX=96939 GN=SRP PE=2 SV=1	S	Function unknown	stress-related protein [Solanum lycopersicum]
Solyc12g010440.3	323	171	492	1229	1725	764	5.1578	2.68759	7.80701	19.6961	29.3455	12.6117	7.69499e-05	1.41514	up	[G]	Carbohydrate transport and metabolism	Cellular Component: integral component of membrane (GO:0016021);; Molecular Function: transmembrane transporter activity (GO:0022857);; Biological Process: phosphate ion homeostasis (GO:0055062);;	K13783|5.0e-282|sly:101249891|K13783 MFS transporter, OPA family, solute carrier family 37 (glycerol-3-phosphate transporter), member 1/2 | (RefSeq) putative glycerol-3-phosphate transporter 5	--	[G]	Carbohydrate transport and metabolism	Major Facilitator Superfamily	Putative glycerol-3-phosphate transporter 5 OS=Arabidopsis thaliana OX=3702 GN=At2g13100 PE=2 SV=2	G	Carbohydrate transport and metabolism	putative glycerol-3-phosphate transporter 5 [Solanum lycopersicum]
Solyc01g058010.3	291	322	303	678	468	375	4.0115	4.37993	4.16538	9.39717	6.87672	5.34405	0.0177282	0.74323	up	[G]	Carbohydrate transport and metabolism	Molecular Function: sucrose alpha-glucosidase activity (GO:0004575);; Biological Process: sucrose catabolic process (GO:0005987);; Molecular Function: glycopeptide alpha-N-acetylgalactosaminidase activity (GO:0033926);;	--	--	--	--	Alkaline and neutral invertase	Alkaline/neutral invertase C, mitochondrial OS=Arabidopsis thaliana OX=3702 GN=INVC PE=1 SV=1	S	Function unknown	LOW QUALITY PROTEIN: alkaline/neutral invertase A, mitochondrial [Solanum lycopersicum]
Solyc07g047980.3	5413	4528	5653	8369	8650	5784	85.8146	70.648	89.1133	133.152	146.016	94.7476	0.025498	0.615158	up	--	--	--	K13118|5.1e-290|sly:101251793|K13118 protein DGCR14 | (RefSeq) splicing factor ESS-2 homolog	--	[R]	General function prediction only	Nuclear protein Es2	--	S	Function unknown	splicing factor ESS-2 homolog [Solanum lycopersicum]
Solyc02g085830.4	214	465	328	1450	1257	734	4.20235	8.97956	6.39973	28.5762	26.2848	14.8903	1.36734e-06	1.49723	up	--	--	Biological Process: protein transport (GO:0015031);;	K19476|5.2e-115|sly:101246301|K19476 vacuolar protein sorting-associated protein IST1 | (RefSeq) IST1 homolog	Endocytosis (ko04144)	[Z]	Cytoskeleton	Regulator of Vps4 activity in the MVB pathway	--	Z	Cytoskeleton	IST1 homolog [Solanum lycopersicum]
Solyc04g011420.4	162	166	151	425	292	332	3.64718	3.67118	3.37839	9.60355	7.01145	7.74036	2.70158e-06	1.11946	up	--	--	Cellular Component: plasma membrane (GO:0005886);; Cellular Component: integral component of membrane (GO:0016021);;	--	--	--	--	Domain of unknown function (DUF588)	CASP-like protein 4C1 OS=Ricinus communis OX=3988 GN=RCOM_0464280 PE=2 SV=1	S	Function unknown	CASP-like protein 4C1 [Solanum lycopersicum]
Solyc03g093130.3	593	286	1540	7879	7749	6286	13.4278	6.37652	34.7035	179.275	187.045	147.241	0.00068327	1.3643	up	[G]	Carbohydrate transport and metabolism	Molecular Function: hydrolase activity, hydrolyzing O-glycosyl compounds (GO:0004553);; Cellular Component: cell wall (GO:0005618);; Biological Process: xyloglucan metabolic process (GO:0010411);; Molecular Function: xyloglucan:xyloglucosyl transferase activity (GO:0016762);; Biological Process: cell wall biogenesis (GO:0042546);; Cellular Component: apoplast (GO:0048046);; Biological Process: ce…	K14504|2.1e-168|sly:543914|K14504 xyloglucan:xyloglucosyl transferase TCH4 [EC:2.4.1.207] | (RefSeq) XTH3; xyloglucan endotransglucosylase-hydrolase XTH3 precursor	Plant hormone signal transduction (ko04075)	--	--	Glycosyl hydrolases family 16	Probable xyloglucan endotransglucosylase/hydrolase protein 23 OS=Arabidopsis thaliana OX=3702 GN=XTH23 PE=2 SV=1	G	Carbohydrate transport and metabolism	xyloglucan endotransglucosylase-hydrolase XTH3 precursor [Solanum lycopersicum]
Solyc03g026370.1	412	429	460	900	793	532	29.7362	30.4804	33.0284	65.3225	61.0276	39.719	0.00459366	0.796833	up	--	--	Cellular Component: integral component of membrane (GO:0016021);;	K03363|1.2e-07|mtr:MTR_7g055590|K03363 cell division cycle 20, cofactor of APC complex | (RefSeq) transducin family protein/WD-40 repeat protein	Ubiquitin mediated proteolysis (ko04120)	--	--	LysM domain	--	S	Function unknown	uncharacterized protein LOC101263880 [Solanum lycopersicum]
Solyc08g007820.1	449	168	293	1557	1474	596	14.8194	5.45838	9.62859	51.67	51.8822	20.3508	9.01135e-05	1.42583	up	--	--	Molecular Function: DNA binding (GO:0003677);; Molecular Function: transcription factor activity, sequence-specific DNA binding (GO:0003700);; Cellular Component: nucleus (GO:0005634);;	K09286|4.2e-48|zju:107405053|K09286 EREBP-like factor | (RefSeq) dehydration-responsive element-binding protein 1A-like	--	--	--	AP2 domain	Dehydration-responsive element-binding protein 1D OS=Arabidopsis thaliana OX=3702 GN=DREB1D PE=2 SV=1	K	Transcription	dehydration-responsive element-binding protein 1E-like [Solanum lycopersicum]
Solyc07g062260.3	134	81	161	384	420	254	2.20069	1.30308	2.62139	6.33387	7.34194	4.30424	0.000284066	1.23104	up	--	--	Molecular Function: transcription factor activity, sequence-specific DNA binding (GO:0003700);; Biological Process: transcription, DNA-templated (GO:0006351);; Biological Process: brassinosteroid mediated signaling pathway (GO:0009742);;	K14503|7.5e-58|nnu:104595761|K14503 brassinosteroid resistant 1/2 | (RefSeq) BES1/BZR1 homolog protein 2	Plant hormone signal transduction (ko04075)	--	--	BES1/BZR1 plant transcription factor, N-terminal	BES1/BZR1 homolog protein 4 OS=Arabidopsis thaliana OX=3702 GN=BEH4 PE=1 SV=1	S	Function unknown	BES1/BZR1 homolog protein 4 [Solanum lycopersicum]
Solyc08g067340.4	1507	1229	3193	15792	20002	9041	30.5456	24.5063	64.3537	321.267	431.689	189.352	2.58029e-12	2.18684	up	--	--	Molecular Function: transcription factor activity, sequence-specific DNA binding (GO:0003700);; Cellular Component: nucleus (GO:0005634);; Molecular Function: sequence-specific DNA binding (GO:0043565);;	K18834|7.2e-20|gra:105803425|K18834 WRKY transcription factor 1 | (RefSeq) WRKY transcription factor 1-like	Plant-pathogen interaction (ko04626)	--	--	WRKY DNA -binding domain	Probable WRKY transcription factor 40 OS=Arabidopsis thaliana OX=3702 GN=WRKY40 PE=1 SV=1	K	Transcription	WRKY transcription factor 46 [Solanum lycopersicum]
Solyc03g026270.3	815	1131	725	2990	2776	2166	32.0351	43.7758	28.3139	118.017	116.232	88.008	2.07474e-13	1.53892	up	--	--	Molecular Function: DNA binding (GO:0003677);; Molecular Function: transcription factor activity, sequence-specific DNA binding (GO:0003700);; Cellular Component: nucleus (GO:0005634);;	K09286|2.5e-115|sly:109119806|K09286 EREBP-like factor | (RefSeq) dehydration-responsive element-binding protein 1A	--	--	--	AP2 domain	Dehydration-responsive element-binding protein 1A OS=Arabidopsis thaliana OX=3702 GN=DREB1A PE=1 SV=2	K	Transcription	dehydration-responsive element-binding protein 1A [Solanum lycopersicum]
Solyc08g074480.1	1859	1560	1846	893	665	598	114.086	94.1842	112.662	54.9693	43.4029	37.8636	1.33884e-06	-1.05153	down	--	--	--	K11855|3.0e-13|bvg:104906049|K11855 ubiquitin carboxyl-terminal hydrolase 36/42 [EC:3.4.19.12] | (RefSeq) ubiquitin carboxyl-terminal hydrolase 36	--	--	--	Hydrophobic seed protein	14 kDa proline-rich protein DC2.15 OS=Daucus carota OX=4039 PE=2 SV=1	S	Function unknown	14 kDa proline-rich protein DC2.15 [Solanum lycopersicum]
Solyc07g066220.3	5604	5650	8728	12169	11109	9311	49.4287	49.0532	76.5632	107.738	104.339	84.8655	0.00594359	0.745103	up	--	--	Molecular Function: transcription factor activity, sequence-specific DNA binding (GO:0003700);; Cellular Component: nucleus (GO:0005634);; Molecular Function: sequence-specific DNA binding (GO:0043565);;	K18835|0.0e+00|sly:778199|K18835 WRKY transcription factor 2 | (RefSeq) SlWRKY2; WRKY transcription factor 2	Plant-pathogen interaction (ko04626)	--	--	WRKY DNA -binding domain	Probable WRKY transcription factor 2 OS=Arabidopsis thaliana OX=3702 GN=WRKY2 PE=1 SV=1	K	Transcription	WRKY transcription factor 2 [Solanum lycopersicum]
Solyc05g016310.1	2767	1926	3358	5010	5499	3556	42.5266	29.1411	51.3192	77.2899	89.995	56.4781	0.0126379	0.795037	up	--	--	Molecular Function: aspartic-type endopeptidase activity (GO:0004190);;	K22683|1.5e-311|sly:101257664|K22683 aspartyl protease family protein [EC:3.4.23.-] | (RefSeq) aspartyl protease family protein 2	--	[O]	Posttranslational modification, protein turnover, chaperones	Xylanase inhibitor N-terminal	Aspartyl protease family protein 2 OS=Arabidopsis thaliana OX=3702 GN=APF2 PE=2 SV=1	O	Posttranslational modification, protein turnover, chaperones	aspartyl protease family protein 2 [Solanum lycopersicum]
Solyc02g076680.3	2339	2180	1356	620	829	1276	17.9328	16.453	10.3358	4.7716	6.76225	10.1092	0.0398565	-0.7753	down	--	--	--	--	--	--	--	Protein of unknown function (DUF688)	--	S	Function unknown	uncharacterized protein LOC101247686 [Solanum lycopersicum]
Solyc10g024490.2	113	144	178	511	191	543	1.43691	1.79778	2.24508	6.53121	2.58969	7.13884	0.00201333	1.16414	up	[E]	Amino acid transport and metabolism	Cellular Component: integral component of membrane (GO:0016021);; Molecular Function: transmembrane transporter activity (GO:0022857);;	K14638|0.0e+00|sly:101263768|K14638 solute carrier family 15 (peptide/histidine transporter), member 3/4 | (RefSeq) protein NRT1/ PTR FAMILY 7.3-like	--	[E]	Amino acid transport and metabolism	POT family	Protein NRT1/ PTR FAMILY 7.3 OS=Arabidopsis thaliana OX=3702 GN=NPF7.3 PE=1 SV=2	E	Amino acid transport and metabolism	protein NRT1/ PTR FAMILY 7.3-like [Solanum lycopersicum]
Solyc07g032380.4	550	819	549	1158	1501	760	5.88288	8.62921	5.8429	12.4422	17.1126	8.4061	0.019498	0.809583	up	--	--	Molecular Function: molecular_function (GO:0003674);; Molecular Function: nucleic acid binding (GO:0003676);; Molecular Function: RNA binding (GO:0003723);; Molecular Function: catalytic activity (GO:0003824);; Molecular Function: nuclease activity (GO:0004518);; Molecular Function: endonuclease activity (GO:0004519);; Molecular Function: binding (GO:0005488);; Cellular Component: cellular_compon…	K17710|5.9e-79|sly:101267036|K17710 pentatricopeptide repeat domain-containing protein 1 | (RefSeq) pentatricopeptide repeat-containing protein At5g21222	--	[R]	General function prediction only	Pentatricopeptide repeat domain	Pentatricopeptide repeat-containing protein At5g25630 OS=Arabidopsis thaliana OX=3702 GN=At5g25630 PE=2 SV=2	S	Function unknown	pentatricopeptide repeat-containing protein At5g21222 [Solanum lycopersicum]
Solyc02g089680.4	1597	1299	1713	2906	2610	2086	22.4973	18.0008	23.9903	41.0884	39.1504	30.3629	0.000868342	0.776241	up	--	--	Cellular Component: integral component of membrane (GO:0016021);;	K23877|2.5e-96|pavi:110763198|K23877 xyloglucan O-acetyltransferase | (RefSeq) protein ALTERED XYLOGLUCAN 4-like	--	--	--	GDSL/SGNH-like Acyl-Esterase family found in Pmr5 and Cas1p	Protein trichome birefringence-like 19 OS=Arabidopsis thaliana OX=3702 GN=TBL19 PE=3 SV=1	S	Function unknown	protein trichome birefringence-like 19 [Solanum lycopersicum]
Solyc09g011780.3	174	166	271	780	577	376	2.52851	2.37035	3.91549	11.3844	8.93587	5.64841	7.69499e-05	1.27225	up	--	--	Molecular Function: DNA binding (GO:0003677);; Cellular Component: nucleus (GO:0005634);;	K09422|1.2e-206|sly:101261736|K09422 transcription factor MYB, plant | (RefSeq) transcription factor MYB1	--	[K]	Transcription	Myb-like DNA-binding domain	Transcription factor MYB1 OS=Arabidopsis thaliana OX=3702 GN=MYB1 PE=2 SV=1	K	Transcription	transcription factor MYB1 [Solanum lycopersicum]
Solyc10g085050.3	143	130	173	265	201	258	1.9065	1.71398	2.29992	3.55424	2.86151	3.57011	0.025498	0.713638	up	--	--	Biological Process: fucose metabolic process (GO:0006004);; Cellular Component: integral component of membrane (GO:0016021);; Molecular Function: transferase activity, transferring glycosyl groups (GO:0016757);;	K23280|6.8e-108|sita:101776477|K23280 rhamnogalacturonan I rhamnosyltransferase [EC:2.4.1.351] | (RefSeq) uncharacterized protein At1g04910 isoform X1	--	--	--	GDP-fucose protein O-fucosyltransferase	O-fucosyltransferase 19 OS=Arabidopsis thaliana OX=3702 GN=OFUT19 PE=2 SV=1	G	Carbohydrate transport and metabolism	hypothetical protein EJD97_022851 [Solanum chilense]
Solyc07g063410.3	293	192	224	122	95	125	5.05065	3.24619	3.83711	2.09642	1.72989	2.21219	0.0351453	-0.758468	down	--	--	Molecular Function: DNA binding (GO:0003677);; Cellular Component: nucleus (GO:0005634);; Biological Process: regulation of transcription, DNA-templated (GO:0006355);;	K00521|4.3e-46|cmos:111447866|K00521 ferric-chelate reductase [EC:1.16.1.7] | (RefSeq) ferric reduction oxidase 7, chloroplastic-like	--	--	--	No apical meristem (NAM) protein	NAC domain-containing protein JA2L OS=Solanum lycopersicum OX=4081 GN=JA2L PE=2 SV=1	K	Transcription	NAC domain-containing protein JA2L [Solanum lycopersicum]
Solyc09g083100.1	1702	1482	2226	3081	2794	2656	31.6842	27.1665	41.2135	57.5898	55.3885	51.1051	0.00286618	0.717415	up	[T]	Signal transduction mechanisms	Molecular Function: protein serine/threonine kinase activity (GO:0004674);; Molecular Function: ATP binding (GO:0005524);; Biological Process: signal transduction (GO:0007165);;	K12761|1.8e-248|sly:101264555|K12761 carbon catabolite-derepressing protein kinase [EC:2.7.11.1] | (RefSeq) CBL-interacting serine/threonine-protein kinase 7-like	--	[T]	Signal transduction mechanisms	Protein kinase domain	CBL-interacting serine/threonine-protein kinase 7 OS=Arabidopsis thaliana OX=3702 GN=CIPK7 PE=1 SV=1	T	Signal transduction mechanisms	CBL-interacting serine/threonine-protein kinase 7-like [Solanum lycopersicum]
Solyc03g121090.4	5447	3757	7985	14044	16519	9323	160.066	108.667	233.353	414.227	516.885	283.084	0.000959752	1.07682	up	--	--	--	--	--	[K]	Transcription	--	--	K	Transcription	uncharacterized protein LOC101254072 [Solanum lycopersicum]
Solyc12g006370.3	1476	1357	1824	3457	4053	2391	17.3814	15.7258	21.3585	40.8659	50.8347	29.101	3.75761e-05	1.06688	up	[E]	Amino acid transport and metabolism	Molecular Function: oxidoreductase activity (GO:0016491);;	K17839|2.4e-278|sly:101260014|K17839 polyamine oxidase [EC:1.5.3.17 1.5.3.-] | (RefSeq) probable polyamine oxidase 2	Arginine and proline metabolism (ko00330);; beta-Alanine metabolism (ko00410);; Pantothenate and CoA biosynthesis (ko00770)	[Q]	Secondary metabolites biosynthesis, transport and catabolism	Flavin containing amine oxidoreductase	Polyamine oxidase 2 OS=Arabidopsis thaliana OX=3702 GN=PAO2 PE=1 SV=1	Q	Secondary metabolites biosynthesis, transport and catabolism	probable polyamine oxidase 2 [Solanum lycopersicum]
Solyc03g095770.3	140	160	260	509	1634	654	3.42842	3.8551	6.34158	12.5408	42.7062	16.5819	8.70068e-06	1.60674	up	--	--	Molecular Function: transcription factor activity, sequence-specific DNA binding (GO:0003700);; Cellular Component: nucleus (GO:0005634);; Molecular Function: sequence-specific DNA binding (GO:0043565);;	K16225|4.9e-13|csat:104760397|K16225 probable WRKY transcription factor 52 | (RefSeq) disease resistance protein RRS1-like	Plant-pathogen interaction (ko04626)	--	--	WRKY DNA -binding domain	WRKY DNA-binding transcription factor 70 OS=Solanum lycopersicum OX=4081 GN=WRKY70 PE=2 SV=1	K	Transcription	WRKY transcription factor 80 [Solanum lycopersicum]
Solyc11g011440.1	3368	5073	3846	2105	2185	1911	63.0021	93.4219	71.5546	39.5234	43.5088	36.935	0.000134628	-0.780445	down	--	--	Molecular Function: aspartic-type endopeptidase activity (GO:0004190);;	K22683|1.2e-37|egr:104442184|K22683 aspartyl protease family protein [EC:3.4.23.-] | (RefSeq) aspartyl protease family protein 2	--	[O]	Posttranslational modification, protein turnover, chaperones	Xylanase inhibitor C-terminal	Aspartic proteinase PCS1 OS=Arabidopsis thaliana OX=3702 GN=PCS1 PE=2 SV=1	O	Posttranslational modification, protein turnover, chaperones	aspartic proteinase PCS1 [Solanum lycopersicum]
Solyc12g010540.1	1080	642	731	4966	4969	2281	20.1982	11.8123	13.5873	93.2469	98.9786	44.0821	5.81221e-11	1.90799	up	[M]	Cell wall/membrane/envelope biogenesis	Cellular Component: integral component of membrane (GO:0016021);;	K08679|4.6e-252|sly:101251855|K08679 UDP-glucuronate 4-epimerase [EC:5.1.3.6] | (RefSeq) UDP-glucuronate 4-epimerase 1	Amino sugar and nucleotide sugar metabolism (ko00520)	[M]	Cell wall/membrane/envelope biogenesis	GDP-mannose 4,6 dehydratase	UDP-glucuronate 4-epimerase 1 OS=Arabidopsis thaliana OX=3702 GN=GAE1 PE=1 SV=1	M	Cell wall/membrane/envelope biogenesis	UDP-glucuronate 4-epimerase 1 [Solanum lycopersicum]
Solyc02g090110.3	1172	1502	2026	3279	1766	2786	10.9952	13.8685	18.9052	30.8811	17.6415	27.0065	0.0335415	0.727466	up	[T]	Signal transduction mechanisms	Molecular Function: protein serine/threonine kinase activity (GO:0004674);; Molecular Function: ATP binding (GO:0005524);; Cellular Component: integral component of membrane (GO:0016021);;	K23544|7.0e-64|brp:103842861|K23544 serine incorporator 1/3 | (RefSeq) serine incorporator 3	--	[T]	Signal transduction mechanisms	Protein kinase domain	Wall-associated receptor kinase-like 14 OS=Arabidopsis thaliana OX=3702 GN=WAKL14 PE=2 SV=2	T	Signal transduction mechanisms	wall-associated receptor kinase-like 14 precursor [Solanum lycopersicum]
Solyc06g068500.3	10477	9770	7161	3421	3585	4355	210.427	193.157	143.025	68.9574	76.6528	90.3689	1.00192e-06	-1.03358	down	[O]	Posttranslational modification, protein turnover, chaperones	Cellular Component: cellular_component (GO:0005575);; Cellular Component: intracellular (GO:0005622);; Cellular Component: cell (GO:0005623);; Cellular Component: nucleus (GO:0005634);; Cellular Component: cytoplasm (GO:0005737);; Biological Process: biological_process (GO:0008150);; Biological Process: response to radiation (GO:0009314);; Biological Process: response to light stimulus (GO:000941…	K03686|9.0e-07|peq:110021816|K03686 molecular chaperone DnaJ | (RefSeq) uncharacterized protein LOC110021816 isoform X1	--	[O]	Posttranslational modification, protein turnover, chaperones	DnaJ domain	Chaperone protein dnaJ 8, chloroplastic OS=Arabidopsis thaliana OX=3702 GN=ATJ8 PE=2 SV=1	O	Posttranslational modification, protein turnover, chaperones	chaperone protein dnaJ 8, chloroplastic-like [Solanum lycopersicum]
Solyc01g107290.3	1265	1358	2577	12225	12929	5959	23.2917	24.6287	47.2014	226.077	253.652	113.438	7.26358e-12	2.05231	up	--	--	Molecular Function: G-protein coupled receptor binding (GO:0001664);; Molecular Function: molecular_function (GO:0003674);; Molecular Function: catalytic activity (GO:0003824);; Molecular Function: ubiquitin-protein transferase activity (GO:0004842);; Molecular Function: receptor binding (GO:0005102);; Molecular Function: frizzled binding (GO:0005109);; Molecular Function: binding (GO:0005488);; …	K22378|5.3e-07|lang:109353994|K22378 E3 ubiquitin-protein ligase RNF181 [EC:2.3.2.27] | (RefSeq) RING-H2 finger protein ATL32-like	--	[O]	Posttranslational modification, protein turnover, chaperones	Ring finger domain	Probable E3 ubiquitin-protein ligase RHY1A OS=Arabidopsis thaliana OX=3702 GN=RHY1A PE=1 SV=1	O	Posttranslational modification, protein turnover, chaperones	RING-H2 finger protein [Solanum lycopersicum]
Solyc02g085140.4	492	634	862	1374	1082	1160	4.75223	6.02074	8.27242	13.3124	11.1271	11.5686	0.00121718	0.87333	up	--	--	Molecular Function: ubiquitin-protein transferase activity (GO:0004842);;	K08332|4.5e-10|bvg:104894904|K08332 vacuolar protein 8 | (RefSeq) U-box domain-containing protein 4	--	[S]	Function unknown	U-box domain	U-box domain-containing protein 5 OS=Arabidopsis thaliana OX=3702 GN=PUB5 PE=3 SV=3	S	Function unknown	U-box domain-containing protein 5-like isoform X1 [Solanum lycopersicum]
Solanum_lycopersicum_newGene_1039	2974	3898	2396	1973	1424	1696	15.9705	20.6069	12.7951	10.6316	8.13909	9.4077	0.0127093	-0.655357	down	--	--	--	--	--	--	--	--	Uncharacterized mitochondrial protein AtMg00030 OS=Arabidopsis thaliana OX=3702 GN=AtMg00030 PE=4 SV=1	--	--	hypothetical protein EJD97_000407 [Solanum chilense]
Solyc03g117800.4	9678	3348	4364	1906	2294	2782	92.6316	31.5422	41.5335	18.309	23.3719	27.5138	0.0323196	-0.879561	down	[I]	Lipid transport and metabolism	Molecular Function: iron ion binding (GO:0005506);; Biological Process: lipid biosynthetic process (GO:0008610);; Cellular Component: integral component of membrane (GO:0016021);; Molecular Function: oxidoreductase activity (GO:0016491);;	K15404|1.2e-126|smo:SELMODRAFT_129942|K15404 aldehyde decarbonylase [EC:4.1.99.5] | (RefSeq) CER1-2; hypothetical protein	Cutin, suberine and wax biosynthesis (ko00073)	--	--	WAX2 C-terminal domain	Very-long-chain aldehyde decarbonylase CER3 OS=Arabidopsis thaliana OX=3702 GN=CER3 PE=1 SV=1	S	Function unknown	protein ECERIFERUM 3 isoform X2 [Solanum lycopersicum]
Solyc04g071360.4	1130	1323	1055	1671	2329	1717	11.6732	13.4479	10.8387	17.3218	25.62	18.3306	0.00124374	0.770892	up	--	--	--	K01051|4.4e-20|var:108341535|K01051 pectinesterase [EC:3.1.1.11] | (RefSeq) probable pectinesterase/pectinesterase inhibitor 58	Pentose and glucuronate interconversions (ko00040)	[K]	Transcription	Myb/SANT-like DNA-binding domain	Trihelix transcription factor DF1 OS=Arabidopsis thaliana OX=3702 GN=DF1 PE=4 SV=1	K	Transcription	trihelix transcription factor GT-2 [Solanum lycopersicum]
Solyc08g008070.1	411	447	733	1072	1776	566	7.0637	7.56063	12.5334	18.4898	32.5216	10.0568	0.045687	0.873691	up	--	--	Biological Process: protein homooligomerization (GO:0051260);;	--	--	[R]	General function prediction only	BTB/POZ domain	BTB/POZ domain-containing protein At5g41330 OS=Arabidopsis thaliana OX=3702 GN=At5g41330 PE=2 SV=1	S	Function unknown	BTB/POZ domain-containing protein At5g41330 [Solanum lycopersicum]
Solyc07g017220.3	833	808	797	377	558	295	16.3618	15.6107	15.5672	7.42892	11.6712	5.97338	0.0387124	-0.710916	down	--	--	--	--	--	--	--	zinc-finger of the FCS-type, C2-C2	FCS-Like Zinc finger 14 OS=Arabidopsis thaliana OX=3702 GN=FLZ14 PE=1 SV=1	S	Function unknown	uncharacterized protein LOC101257280 [Solanum lycopersicum]
Solyc12g006973.1	6453	5276	8053	14510	7916	9567	128.759	103.615	159.793	290.592	168.18	197.243	0.0304111	0.70128	up	--	--	Molecular Function: molecular_function (GO:0003674);; Molecular Function: structural molecule activity (GO:0005198);; Molecular Function: structural constituent of cell wall (GO:0005199);; Cellular Component: cellular_component (GO:0005575);; Cellular Component: cell wall (GO:0005618);; Cellular Component: cell (GO:0005623);; Cellular Component: cell-cell junction (GO:0005911);; Cellular Componen…	--	--	--	--	Leucine rich repeat	Leucine-rich repeat extensin-like protein 5 OS=Arabidopsis thaliana OX=3702 GN=LRX5 PE=2 SV=2	S	Function unknown	leucine-rich repeat extensin-like protein 4 [Solanum lycopersicum]
Solyc10g006010.3	397	247	309	151	143	172	5.57344	3.4047	4.31093	2.11822	2.13116	2.48418	0.0287049	-0.753725	down	[T]	Signal transduction mechanisms	Molecular Function: potassium channel activity (GO:0005267);; Cellular Component: integral component of membrane (GO:0016021);;	K05389|4.4e-192|sly:101268147|K05389 potassium channel subfamily K, other eukaryote | (RefSeq) two-pore potassium channel 1	--	[P]	Inorganic ion transport and metabolism	Ion channel	Two-pore potassium channel 1 OS=Arabidopsis thaliana OX=3702 GN=TPK1 PE=1 SV=2	P	Inorganic ion transport and metabolism	two-pore potassium channel 1 [Solanum lycopersicum]
Solyc02g092930.1	1755	2235	4366	12364	11540	6637	39.2555	49.2172	97.1622	277.707	274.982	153.462	2.582e-06	1.51624	up	--	--	Molecular Function: DNA binding (GO:0003677);; Cellular Component: nucleus (GO:0005634);;	K09422|2.9e-191|sly:101249225|K09422 transcription factor MYB, plant | (RefSeq) transcription factor MYB44	--	[K]	Transcription	Myb-like DNA-binding domain	Transcription factor MYB44 OS=Arabidopsis thaliana OX=3702 GN=MYB44 PE=1 SV=1	K	Transcription	transcription factor MYB44 [Solanum lycopersicum]
Solyc05g054760.4	3107	2926	2506	1535	1584	1448	82.6117	76.5591	66.2496	40.953	44.834	39.7829	2.30527e-05	-0.725172	down	[O]	Posttranslational modification, protein turnover, chaperones	Biological Process: response to reactive oxygen species (GO:0000302);; Biological Process: response to acid chemical (GO:0001101);; Molecular Function: molecular_function (GO:0003674);; Molecular Function: catalytic activity (GO:0003824);; Molecular Function: glutathione transferase activity (GO:0004364);; Molecular Function: binding (GO:0005488);; Molecular Function: copper ion binding (GO:00055…	K21888|7.5e-119|sly:778229|K21888 glutathione dehydrogenase/transferase [EC:1.8.5.1 2.5.1.18] | (RefSeq) DHAR1; dehydroascorbate reductase 1	Ascorbate and aldarate metabolism (ko00053);; Glutathione metabolism (ko00480)	[P]	Inorganic ion transport and metabolism	Glutathione S-transferase, N-terminal domain	Glutathione S-transferase DHAR1, mitochondrial OS=Arabidopsis thaliana OX=3702 GN=DHAR1 PE=1 SV=1	P	Inorganic ion transport and metabolism	dehydroascorbate reductase 1 [Solanum lycopersicum]
Solyc06g048920.4	348	542	431	856	903	571	4.93864	7.56912	6.07784	12.1833	13.6468	8.37063	0.00594359	0.826657	up	[C]	Energy production and conversion	Molecular Function: glycerol-3-phosphate dehydrogenase [NAD+] activity (GO:0004367);; Biological Process: carbohydrate metabolic process (GO:0005975);; Cellular Component: glycerol-3-phosphate dehydrogenase complex (GO:0009331);; Biological Process: systemic acquired resistance (GO:0009627);; Cellular Component: chloroplast envelope (GO:0009941);; Biological Process: glycerolipid biosynthetic pro…	K00006|1.2e-228|sly:101253092|K00006 glycerol-3-phosphate dehydrogenase (NAD+) [EC:1.1.1.8] | (RefSeq) glycerol-3-phosphate dehydrogenase [NAD(+)] 2, chloroplastic isoform X1	Glycerophospholipid metabolism (ko00564)	[C]	Energy production and conversion	NAD-dependent glycerol-3-phosphate dehydrogenase C-terminus	Glycerol-3-phosphate dehydrogenase [NAD(+)] 2, chloroplastic OS=Arabidopsis thaliana OX=3702 GN=GLY1 PE=1 SV=1	C	Energy production and conversion	glycerol-3-phosphate dehydrogenase [NAD(+)] 2, chloroplastic isoform X1 [Solanum lycopersicum]
Solyc08g077630.3	5784	3528	5908	9738	7788	7895	81.8686	49.1449	83.1504	138.341	117.371	115.467	0.00820637	0.758213	up	[T]	Signal transduction mechanisms	Molecular Function: protein kinase activity (GO:0004672);; Molecular Function: ATP binding (GO:0005524);;	K00924|1.4e-108|ini:109185417|K00924 kinase [EC:2.7.1.-] | (RefSeq) probable receptor-like protein kinase At5g47070	--	[T]	Signal transduction mechanisms	Protein kinase domain	Probable serine/threonine-protein kinase PBL19 OS=Arabidopsis thaliana OX=3702 GN=PBL19 PE=1 SV=1	T	Signal transduction mechanisms	probable serine/threonine-protein kinase PBL19 [Solanum lycopersicum]
Solyc06g082070.3	37	32	79	288	252	72	0.635074	0.554039	1.37323	5.08626	4.70973	1.30347	0.0074999	1.15697	up	--	--	--	K23877|2.6e-39|psom:113276399|K23877 xyloglucan O-acetyltransferase | (RefSeq) protein ALTERED XYLOGLUCAN 4-like	--	--	--	GDSL/SGNH-like Acyl-Esterase family found in Pmr5 and Cas1p	Protein PMR5 OS=Arabidopsis thaliana OX=3702 GN=PMR5 PE=2 SV=1	S	Function unknown	protein PMR5 [Solanum lycopersicum]
Solyc05g014390.4	7602	13126	9820	19494	13709	14304	36.6834	62.3509	47.1257	94.4224	70.4437	71.3279	0.0112898	0.693463	up	[V]	Defense mechanisms	Molecular Function: ATP binding (GO:0005524);; Cellular Component: integral component of membrane (GO:0016021);; Molecular Function: ATPase activity (GO:0016887);; Molecular Function: ATPase activity, coupled to transmembrane movement of substances (GO:0042626);;	K05666|7.8e-180|aip:110262356|K05666 ATP-binding cassette, subfamily C (CFTR/MRP), member 2 | (RefSeq) ABC transporter C family member 3-like isoform X1	ABC transporters (ko02010)	[Q]	Secondary metabolites biosynthesis, transport and catabolism	ABC transporter	ABC transporter C family member 9 OS=Arabidopsis thaliana OX=3702 GN=ABCC9 PE=2 SV=2	Q	Secondary metabolites biosynthesis, transport and catabolism	putative ABC transporter C family member 15 [Solanum lycopersicum]
Solyc01g109810.2	123	150	137	67	40	52	2.82707	3.4092	3.13339	1.55145	0.983462	1.23638	0.00587202	-0.970043	down	--	--	Cellular Component: integral component of membrane (GO:0016021);;	--	--	--	--	--	--	S	Function unknown	uncharacterized protein LOC101244426 [Solanum lycopersicum]
Solyc02g080110.3	1338	1448	1062	2214	2678	1331	30.184	32.1433	23.818	50.1409	64.341	31.013	0.0447991	0.703161	up	--	--	Cellular Component: integral component of membrane (GO:0016021);;	--	--	--	--	--	--	S	Function unknown	uncharacterized protein LOC101263370 isoform X1 [Solanum lycopersicum]
Solyc07g052970.3	75	132	51	12	20	15	0.941314	1.65037	0.633471	0.144658	0.270328	0.193001	0.00164077	-1.28813	down	--	--	--	--	--	--	--	NPH3 family	BTB/POZ domain-containing protein At3g22104 OS=Arabidopsis thaliana OX=3702 GN=At3g22104 PE=2 SV=1	S	Function unknown	BTB/POZ domain-containing protein At3g22104 isoform X2 [Solanum lycopersicum]
Solyc01g086960.3	16440	10963	16943	29776	27857	19343	372.018	244.169	381.256	676.266	671.206	452.284	0.00575009	0.803088	up	--	--	Molecular Function: DNA binding (GO:0003677);; Molecular Function: ubiquitin-protein transferase activity (GO:0004842);; Molecular Function: zinc ion binding (GO:0008270);; Biological Process: protein ubiquitination (GO:0016567);;	--	--	[R]	General function prediction only	AN1-like Zinc finger	Zinc finger A20 and AN1 domain-containing stress-associated protein 5 OS=Arabidopsis thaliana OX=3702 GN=SAP5 PE=2 SV=1	S	Function unknown	stress-associated protein 1 [Solanum lycopersicum]
Solyc10g039360.2	1507	1298	1438	775	639	963	19.6361	16.6488	18.6331	10.1265	8.85398	12.9622	0.0115491	-0.640842	down	--	--	--	--	--	--	--	Protein of unknown function (DUF1639)	--	S	Function unknown	serine/arginine repetitive matrix protein 1 [Solanum lycopersicum]
Solyc02g091700.3	809	1395	1394	2153	2447	1696	21.7493	36.9527	37.2887	58.1382	70.1029	47.1655	0.00627192	0.818849	up	--	--	Cellular Component: integral component of membrane (GO:0016021);;	--	--	--	--	--	Uncharacterized protein At5g65660 OS=Arabidopsis thaliana OX=3702 GN=At5g65660 PE=2 SV=1	S	Function unknown	uncharacterized protein At5g65660 [Solanum lycopersicum]
Solyc02g064680.4	4882	2061	9200	43295	29517	20933	33.5788	13.9522	62.9343	298.921	216.196	148.788	0.00286618	1.25196	up	[P]	Inorganic ion transport and metabolism	Molecular Function: calcium-transporting ATPase activity (GO:0005388);; Molecular Function: calmodulin binding (GO:0005516);; Molecular Function: ATP binding (GO:0005524);; Cellular Component: integral component of membrane (GO:0016021);;	K01537|0.0e+00|sly:101246688|K01537 P-type Ca2+ transporter type 2C [EC:7.2.2.10] | (RefSeq) calcium-transporting ATPase 2, plasma membrane-type-like	--	[P]	Inorganic ion transport and metabolism	E1-E2 ATPase	Calcium-transporting ATPase 2, plasma membrane-type OS=Arabidopsis thaliana OX=3702 GN=ACA2 PE=1 SV=1	P	Inorganic ion transport and metabolism	calcium-transporting ATPase 2, plasma membrane-type-like [Solanum lycopersicum]
Solyc01g010430.4	2159	1447	2567	5177	3746	3878	37.5483	24.774	44.4086	90.3936	69.3732	69.7093	0.000158529	1.01665	up	--	--	--	--	--	--	--	Domain of unknown function (DUF569)	--	S	Function unknown	uncharacterized protein LOC101261849 [Solanum lycopersicum]
