# Supplementary material for: Transcriptomic, metabolomic, and ATAC-seq analysis reveal the regulatory mechanism of senescence of post-harvest tomato fruit
Source: Front Plant Sci. 2023 Mar 8;14:1142913. doi: 10.3389/fpls.2023.1142913 (PMC10032333; doi:10.3389/fpls.2023.1142913)
Supplement: Supplementary file 7 [file Table_6.xlsx]

## Sheet: Appendix.3DEGs of J21 vs Y21
#ID	HSV1S3-1_Count	HSV1S3-2_Count	HSV1S3-3_Count	HSV2S3-1_Count	HSV2S3-2_Count	HSV2S3-3_Count	HSV1S3-1_FPKM	HSV1S3-2_FPKM	HSV1S3-3_FPKM	HSV2S3-1_FPKM	HSV2S3-2_FPKM	HSV2S3-3_FPKM	FDR	log2FC	regulated	COG_class	COG_class_annotation	GO_annotation	KEGG_annotation	KEGG_pathway_annotation	KOG_class	KOG_class_annotation	Pfam_annotation	Swiss-Prot_annotation	eggNOG_class	eggNOG_class_annotation	NR_annotation
Solyc02g087190.1	604	787	989	289	511	498	15.6838	20.6607	25.5453	7.38949	12.9432	13.6363	0.0429725	-0.738418	down	--	--	Molecular Function: peroxidase activity (GO:0004601);; Cellular Component: extracellular region (GO:0005576);; Biological Process: response to oxidative stress (GO:0006979);; Molecular Function: heme binding (GO:0020037);; Biological Process: hydrogen peroxide catabolic process (GO:0042744);; Molecular Function: metal ion binding (GO:0046872);;	K00430|5.5e-189|sly:101244246|K00430 peroxidase [EC:1.11.1.7] | (RefSeq) peroxidase 63	Phenylpropanoid biosynthesis (ko00940)	--	--	Peroxidase	Peroxidase 63 OS=Arabidopsis thaliana OX=3702 GN=PER63 PE=2 SV=1	Q	Secondary metabolites biosynthesis, transport and catabolism	peroxidase 63 [Solanum lycopersicum]
Solyc11g065790.1	170	194	186	90	130	109	9.97316	11.5157	10.9013	5.19897	7.45844	6.78021	0.0445675	-0.656266	down	--	--	Molecular Function: ADP binding (GO:0043531);;	K15078|2.7e-23|tcc:18614561|K15078 structure-specific endonuclease subunit SLX1 [EC:3.6.1.-] | (RefSeq) putative disease resistance protein RGA3	--	[T]	Signal transduction mechanisms	NB-ARC domain	Putative disease resistance protein RGA3 OS=Solanum bulbocastanum OX=147425 GN=RGA3 PE=2 SV=2	T	Signal transduction mechanisms	hypothetical protein EJD97_000882, partial [Solanum chilense]
Solyc03g150151.1	331	354	368	229	239	207	15.9643	17.2555	17.6669	10.8577	11.2403	10.5385	0.0040356	-0.600743	down	--	--	Molecular Function: monooxygenase activity (GO:0004497);; Molecular Function: iron ion binding (GO:0005506);; Cellular Component: integral component of membrane (GO:0016021);; Molecular Function: oxidoreductase activity, acting on paired donors, with incorporation or reduction of molecular oxygen (GO:0016705);; Molecular Function: heme binding (GO:0020037);; Biological Process: oxidation-reductio…	K20617|5.3e-45|nau:109209709|K20617 cytochrome P450 family 71 subfamily A | (RefSeq) cytochrome P450 71A3-like	--	[Q]	Secondary metabolites biosynthesis, transport and catabolism	Cytochrome P450	Cytochrome P450 71A4 OS=Solanum melongena OX=4111 GN=CYP71A4 PE=2 SV=1	Q	Secondary metabolites biosynthesis, transport and catabolism	Cytochrome P450 71A3 [Capsicum annuum]
Solyc01g099680.3	47057	45048	44991	18395	25800	27846	1268.5	1228.68	1206.56	488.869	678.738	792.725	0.000293686	-0.85692	down	--	--	Cellular Component: cellular_component (GO:0005575);; Cellular Component: intracellular (GO:0005622);; Cellular Component: cell (GO:0005623);; Cellular Component: cytoplasm (GO:0005737);; Cellular Component: vacuole (GO:0005773);; Cellular Component: lipid droplet (GO:0005811);; Biological Process: organelle organization (GO:0006996);; Biological Process: biological_process (GO:0008150);; Biologi…	K17616|5.6e-31|oeu:111404463|K17616 CTD small phosphatase-like protein 2 [EC:3.1.3.-] | (RefSeq) uncharacterized protein LOC111404463	--	--	--	Rubber elongation factor protein (REF)	Stress-related protein OS=Vitis riparia OX=96939 GN=SRP PE=2 SV=1	S	Function unknown	REF/SRPP-like protein At3g05500 isoform X1 [Solanum lycopersicum]
Solyc07g006220.2	4874	4690	6363	1954	3094	3089	97.7674	95.1778	126.979	38.6399	60.56	65.4294	0.00146851	-0.867709	down	[M]	Cell wall/membrane/envelope biogenesis	Cellular Component: integral component of membrane (GO:0016021);;	K08679|2.5e-250|sly:101257677|K08679 UDP-glucuronate 4-epimerase [EC:5.1.3.6] | (RefSeq) UDP-glucuronate 4-epimerase 1	Amino sugar and nucleotide sugar metabolism (ko00520)	[M]	Cell wall/membrane/envelope biogenesis	GDP-mannose 4,6 dehydratase	UDP-glucuronate 4-epimerase 1 OS=Arabidopsis thaliana OX=3702 GN=GAE1 PE=1 SV=1	M	Cell wall/membrane/envelope biogenesis	UDP-glucuronate 4-epimerase 1 [Solanum lycopersicum]
Solyc03g044910.1	4049	3598	3542	1864	1909	1592	120.137	108.018	104.538	54.5113	55.269	49.8632	6.58551e-09	-1.01039	down	--	--	Cellular Component: integral component of membrane (GO:0016021);;	--	--	[I]	Lipid transport and metabolism	GNS1/SUR4 family	Elongation of fatty acids protein 3-like OS=Arabidopsis thaliana OX=3702 GN=HOS3 PE=2 SV=1	I	Lipid transport and metabolism	elongation of fatty acids protein 3-like [Solanum lycopersicum]
Solyc12g044940.2	187	213	192	1655	263	529	4.64447	5.36845	4.75275	40.7188	6.38727	13.9245	0.0124308	1.23456	up	[IQR]	Lipid transport and metabolism;; Secondary metabolites biosynthesis, transport and catabolism;; General function prediction only	Molecular Function: oxidoreductase activity (GO:0016491);;	K00059|1.1e-28|sita:101776165|K00059 3-oxoacyl-[acyl-carrier protein] reductase [EC:1.1.1.100] | (RefSeq) 3-oxoacyl-[acyl-carrier-protein] reductase 4	Fatty acid biosynthesis (ko00061);; Biotin metabolism (ko00780);; Fatty acid metabolism (ko01212)	[R]	General function prediction only	short chain dehydrogenase	3-oxoacyl-[acyl-carrier-protein] reductase, chloroplastic OS=Cuphea lanceolata OX=3930 GN=CLKR27 PE=2 SV=1	Q	Secondary metabolites biosynthesis, transport and catabolism	uncharacterized protein LOC101254066 [Solanum lycopersicum]
Solyc09g089620.1	93	36	28	243	167	210	2.74227	1.08209	0.819122	7.12543	4.84236	6.57532	0.0080628	1.26136	up	--	--	Molecular Function: AT DNA binding (GO:0003680);; Molecular Function: transcription factor activity, sequence-specific DNA binding (GO:0003700);; Cellular Component: nucleus (GO:0005634);;	--	--	--	--	Plants and Prokaryotes Conserved (PCC) domain	AT-hook motif nuclear-localized protein 20 OS=Arabidopsis thaliana OX=3702 GN=AHL20 PE=2 SV=1	K	Transcription	AT-hook motif nuclear-localized protein 20-like [Solanum lycopersicum]
Solyc02g092790.3	32434	39598	45208	6410	14646	19387	805.68	995.264	1117.22	156.973	355.04	508.589	0.00195285	-1.20249	down	--	--	Cellular Component: integral component of membrane (GO:0016021);;	--	--	--	--	--	--	S	Function unknown	Arabinogalactan 1 precursor [Solanum lycopersicum]
Solyc05g009120.3	1815	1020	948	5315	2474	2135	33.0355	18.7804	17.1618	95.394	43.9601	41.0372	0.0235353	1.02545	up	--	--	Cellular Component: integral component of membrane (GO:0016021);;	K09775|1.9e-10|dzi:111283728|K09775 uncharacterized protein | (RefSeq) uncharacterized protein LOC111283728 isoform X1	--	--	--	Core-2/I-Branching enzyme	Glycosyltransferase BC10 OS=Oryza sativa subsp. japonica OX=39947 GN=BC10 PE=1 SV=1	S	Function unknown	uncharacterized protein LOC101249358 [Solanum lycopersicum]
Solyc04g055200.3	518	313	262	732	724	661	6.77296	4.13126	3.40748	9.43544	9.23205	9.12724	0.0499505	0.785569	up	[E]	Amino acid transport and metabolism	Molecular Function: asparagine synthase (glutamine-hydrolyzing) activity (GO:0004066);; Molecular Function: ATP binding (GO:0005524);; Biological Process: asparagine biosynthetic process (GO:0006529);; Biological Process: glutamine metabolic process (GO:0006541);;	K01953|0.0e+00|sly:101259236|K01953 asparagine synthase (glutamine-hydrolysing) [EC:6.3.5.4] | (RefSeq) asparagine synthetase [glutamine-hydrolyzing] 2	Alanine, aspartate and glutamate metabolism (ko00250);; Biosynthesis of amino acids (ko01230)	[E]	Amino acid transport and metabolism	Asparagine synthase	Asparagine synthetase [glutamine-hydrolyzing] 2 OS=Arabidopsis thaliana OX=3702 GN=ASN2 PE=2 SV=1	E	Amino acid transport and metabolism	asparagine synthetase [glutamine-hydrolyzing] 2 [Solanum lycopersicum]
Solyc08g006350.3	159	140	72	846	327	263	2.66176	2.36442	1.19335	13.9787	5.34259	4.65179	0.00822847	1.25649	up	[G]	Carbohydrate transport and metabolism	Molecular Function: UDP-glycosyltransferase activity (GO:0008194);;	K13691|9.8e-269|sly:101264036|K13691 pathogen-inducible salicylic acid glucosyltransferase [EC:2.4.1.-] | (RefSeq) gtsatom; UDP-xylose phenolic glycosyltransferase	--	[GC]	Carbohydrate transport and metabolism;; Energy production and conversion	UDP-glucoronosyl and UDP-glucosyl transferase	UDP-glycosyltransferase 74G1 OS=Stevia rebaudiana OX=55670 GN=UGT74G1 PE=1 SV=1	--	--	UDP-xylose phenolic glycosyltransferase [Solanum lycopersicum]
Solyc02g085500.4	234	226	151	306	408	394	5.05539	4.9255	3.23305	6.51351	8.59738	8.98739	0.0449944	0.738568	up	--	--	Cellular Component: nucleus (GO:0005634);; Biological Process: negative regulation of transcription, DNA-templated (GO:0045892);;	--	--	--	--	--	--	S	Function unknown	OVATE family protein [Solanum lycopersicum]
Solyc02g082360.4	111	115	215	65	52	71	3.04755	3.19988	5.86942	1.75899	1.38658	2.0431	0.026062	-0.944915	down	[J]	Translation, ribosomal structure and biogenesis	Molecular Function: translation initiation factor activity (GO:0003743);; Cellular Component: nucleolus (GO:0005730);; Cellular Component: cytoplasm (GO:0005737);; Cellular Component: integral component of membrane (GO:0016021);; Biological Process: mature ribosome assembly (GO:0042256);; Biological Process: ribosomal large subunit biogenesis (GO:0042273);; Molecular Function: ribosome binding (G…	K03264|4.4e-101|spen:107008991|K03264 translation initiation factor 6 | (RefSeq) eukaryotic translation initiation factor 6-2-like isoform X1	Ribosome biogenesis in eukaryotes (ko03008)	[J]	Translation, ribosomal structure and biogenesis	eIF-6 family	Eukaryotic translation initiation factor 6-2 OS=Arabidopsis thaliana OX=3702 GN=EIF6-2 PE=2 SV=1	J	Translation, ribosomal structure and biogenesis	eukaryotic translation initiation factor 6-2-like isoform X3 [Solanum pennellii]
Solyc03g095850.1	147	149	147	386	246	213	2.10556	2.16342	2.09001	5.46127	3.44786	3.2306	0.0330006	0.800213	up	--	--	--	--	--	--	--	Peptide N-acetyl-beta-D-glucosaminyl asparaginase amidase A	Peptide-N4-(N-acetyl-beta-glucosaminyl)asparagine amidase A OS=Prunus dulcis OX=3755 PE=1 SV=2	S	Function unknown	peptide-N4-(N-acetyl-beta-glucosaminyl)asparagine amidase A-like [Solanum lycopersicum]
Solyc03g116880.3	280	185	215	589	478	392	4.40069	2.93572	3.37148	9.15017	7.35347	6.51741	0.00382285	0.956086	up	[L]	Replication, recombination and repair	Biological Process: base-excision repair (GO:0006284);; Molecular Function: DNA-3-methyladenine glycosylase activity (GO:0008725);;	K01246|7.1e-223|sly:101247118|K01246 DNA-3-methyladenine glycosylase I [EC:3.2.2.20] | (RefSeq) uncharacterized protein LOC101247118	Base excision repair (ko03410)	--	--	Methyladenine glycosylase	--	L	Replication, recombination and repair	uncharacterized protein LOC101247118 [Solanum lycopersicum]
Solyc04g082120.3	10268	3910	7071	28472	26311	13876	101.316	39.0324	69.411	276.984	253.368	144.599	0.0014932	1.28641	up	[E]	Amino acid transport and metabolism	Molecular Function: serine-type endopeptidase activity (GO:0004252);; Molecular Function: serine-type exopeptidase activity (GO:0070008);;	K01322|0.0e+00|sly:101251470|K01322 prolyl oligopeptidase [EC:3.4.21.26] | (RefSeq) prolyl endopeptidase	--	[O]	Posttranslational modification, protein turnover, chaperones	Prolyl oligopeptidase, N-terminal beta-propeller domain	--	O	Posttranslational modification, protein turnover, chaperones	prolyl endopeptidase [Solanum lycopersicum]
Solyc07g041730.4	259	499	604	101	188	160	6.91455	13.4819	16.0511	2.63778	4.9032	4.50379	0.00131689	-1.24533	down	--	--	--	K11093|4.3e-65|apro:F751_6754|K11093 U1 small nuclear ribonucleoprotein 70kDa | (RefSeq) MOB kinase activator-like 1	Spliceosome (ko03040)	[D]	Cell cycle control, cell division, chromosome partitioning	Mob1/phocein family	MOB kinase activator-like 1A OS=Medicago sativa subsp. falcata OX=3878 GN=MOB1-A PE=2 SV=2	D	Cell cycle control, cell division, chromosome partitioning	MOB kinase activator-like 1A isoform X1 [Solanum lycopersicum]
Solyc12g087950.1	387	694	688	175	217	231	12.3839	22.4506	21.8844	5.51808	6.77076	7.79939	1.29958e-05	-1.2951	down	--	--	Molecular Function: AT DNA binding (GO:0003680);; Molecular Function: transcription factor activity, sequence-specific DNA binding (GO:0003700);; Cellular Component: nucleus (GO:0005634);;	--	--	--	--	Plants and Prokaryotes Conserved (PCC) domain	AT-hook motif nuclear-localized protein 17 OS=Arabidopsis thaliana OX=3702 GN=AHL17 PE=2 SV=1	K	Transcription	AT-hook motif nuclear-localized protein 28 [Solanum lycopersicum]
Solyc02g069240.1	1908	2284	2183	1028	1199	1511	37.302	45.1875	42.4663	19.8069	22.8717	31.1877	0.00443183	-0.703384	down	--	--	Biological Process: fucose metabolic process (GO:0006004);; Cellular Component: integral component of membrane (GO:0016021);; Molecular Function: transferase activity, transferring glycosyl groups (GO:0016757);;	--	--	--	--	GDP-fucose protein O-fucosyltransferase	O-fucosyltransferase 23 OS=Arabidopsis thaliana OX=3702 GN=OFUT23 PE=2 SV=1	G	Carbohydrate transport and metabolism	O-fucosyltransferase 23 [Solanum lycopersicum]
Solyc04g076220.3	2951	2754	2108	6235	4512	4314	56.8776	53.7012	40.408	118.484	84.8652	87.8064	0.00391228	0.850889	up	--	--	Molecular Function: AT DNA binding (GO:0003680);; Molecular Function: transcription factor activity, sequence-specific DNA binding (GO:0003700);; Cellular Component: nucleus (GO:0005634);;	--	--	--	--	Plants and Prokaryotes Conserved (PCC) domain	AT-hook motif nuclear-localized protein 17 OS=Arabidopsis thaliana OX=3702 GN=AHL17 PE=2 SV=1	K	Transcription	AT-hook motif nuclear-localized protein 17 [Solanum lycopersicum]
Solyc08g079690.4	144	129	723	59	75	58	7.02457	6.38763	35.276	2.81705	3.55411	2.99087	0.0100381	-1.2813	down	--	--	--	--	--	--	--	--	Protein LITTLE ZIPPER 1 OS=Arabidopsis thaliana OX=3702 GN=ZPR1 PE=1 SV=1	--	--	hypothetical protein EJD97_008752 [Solanum chilense]
Solyc05g008105.1	1097	1478	1683	2557	1973	1989	32.0404	43.7022	48.9147	73.6684	56.2685	61.3797	0.023895	0.592637	up	--	--	Cellular Component: integral component of membrane (GO:0016021);;	--	--	--	--	--	--	S	Function unknown	wiskott-Aldrich syndrome protein family member 2 [Solanum lycopersicum]
Solyc06g082010.4	3444	2805	2800	6940	4768	4066	35.2031	29.0054	28.4669	69.9368	47.5564	43.8898	0.0267369	0.716637	up	--	--	Molecular Function: metal ion binding (GO:0046872);;	K23047|4.5e-47|spen:107024699|K23047 E3 ubiquitin-protein ligase UNKL [EC:2.3.2.27] | (RefSeq) zinc finger CCCH domain-containing protein 2	--	[R]	General function prediction only	Ankyrin repeat	Zinc finger CCCH domain-containing protein 66 OS=Arabidopsis thaliana OX=3702 GN=At5g58620 PE=2 SV=1	S	Function unknown	zinc finger CCCH domain-containing protein 66 isoform X1 [Solanum lycopersicum]
Solyc08g014080.4	181	148	159	426	348	236	3.89512	3.21312	3.38735	9.03364	7.2988	5.35821	0.0100732	0.901784	up	--	--	Molecular Function: zinc ion binding (GO:0008270);; Cellular Component: integral component of membrane (GO:0016021);;	K10661|3.2e-07|ppp:112288052|K10661 E3 ubiquitin-protein ligase MARCH6 [EC:2.3.2.27] | (RefSeq) probable E3 ubiquitin ligase SUD1 isoform X1	Protein processing in endoplasmic reticulum (ko04141)	[A]	RNA processing and modification	Protein of unknown function (DUF3675)	--	A	RNA processing and modification	uncharacterized protein LOC101251013 isoform X1 [Solanum lycopersicum]
Solyc04g014870.3	1668	2040	2250	846	1215	1244	10.2142	12.6455	13.7145	5.10962	7.26518	8.04735	0.00192502	-0.772575	down	--	--	Molecular Function: RNA binding (GO:0003723);; Molecular Function: RNA-directed 5'-3' RNA polymerase activity (GO:0003968);; Biological Process: gene silencing by RNA (GO:0031047);;	K11699|0.0e+00|sly:101055593|K11699 RNA-dependent RNA polymerase [EC:2.7.7.48] | (RefSeq) RNA-dependent RNA polymerase 6	--	[A]	RNA processing and modification	RNA dependent RNA polymerase	RNA-dependent RNA polymerase 6 OS=Arabidopsis thaliana OX=3702 GN=RDR6 PE=1 SV=1	H	Coenzyme transport and metabolism	RNA-dependent RNA polymerase 6 isoform X1 [Solanum lycopersicum]
Solyc06g007580.1	1202	1378	961	637	548	527	34.2102	39.6954	27.2066	17.8776	15.2243	15.8505	0.000181315	-0.958181	down	--	--	--	--	--	--	--	PDDEXK-like family of unknown function	--	S	Function unknown	uncharacterized protein LOC101250804 [Solanum lycopersicum]
Solyc07g052760.3	450	507	682	324	324	347	10.0382	11.4455	15.133	7.11673	7.03701	8.15442	0.00865945	-0.652188	down	--	--	Biological Process: regulation of transcription, DNA-templated (GO:0006355);;	--	--	--	--	Protein of unknown function, DUF573	STOREKEEPER protein OS=Solanum tuberosum OX=4113 GN=STK PE=2 SV=1	K	Transcription	STOREKEEPER protein [Solanum lycopersicum]
Solyc09g098540.3	2415	2043	2065	3710	2969	3542	40.562	34.7191	34.497	61.4308	48.6677	62.8404	0.0109021	0.614156	up	[G]	Carbohydrate transport and metabolism	Molecular Function: chitinase activity (GO:0004568);; Biological Process: carbohydrate metabolic process (GO:0005975);; Biological Process: chitin catabolic process (GO:0006032);; Biological Process: cell wall macromolecule catabolic process (GO:0016998);;	K20547|2.6e-50|thj:104824946|K20547 basic endochitinase B [EC:3.2.1.14] | (RefSeq) endochitinase CH25	Amino sugar and nucleotide sugar metabolism (ko00520);; MAPK signaling pathway - plant (ko04016)	[R]	General function prediction only	Chitinase class I	Chitinase-like protein 1 OS=Arabidopsis thaliana OX=3702 GN=CTL1 PE=1 SV=1	S	Function unknown	chitinase-like protein 1 [Solanum lycopersicum]
Solyc02g081500.3	189	147	182	67	56	82	1.73282	1.3641	1.65713	0.60546	0.494237	0.787556	0.000907963	-1.12662	down	--		Molecular Function: protein kinase activity (GO:0004672);; Molecular Function: ATP binding (GO:0005524);; Cellular Component: integral component of membrane (GO:0016021);;	K13418|5.5e-53|cmax:111479323|K13418 somatic embryogenesis receptor kinase 1 [EC:2.7.10.1 2.7.11.1] | (RefSeq) somatic embryogenesis receptor kinase 2-like	--	[T]	Signal transduction mechanisms	Protein kinase domain	Rust resistance kinase Lr10 OS=Triticum aestivum OX=4565 GN=LRK10 PE=2 SV=1	T	Signal transduction mechanisms	rust resistance kinase Lr10 isoform X2 [Solanum lycopersicum]
Solyc04g063230.3	2574	3364	4741	821	1274	1938	23.3666	30.8981	42.8119	7.34434	11.2784	18.5785	0.0029985	-1.11923	down	--	--	Molecular Function: methyltransferase activity (GO:0008168);; Cellular Component: integral component of membrane (GO:0016021);;	K15449|8.5e-156|gmx:100791920|K15449 tRNA wybutosine-synthesizing protein 1 [EC:4.1.3.44] | (RefSeq) probable methyltransferase PMT28	--	--	--	Putative S-adenosyl-L-methionine-dependent methyltransferase	Probable methyltransferase PMT26 OS=Arabidopsis thaliana OX=3702 GN=At5g64030 PE=2 SV=1	S	Function unknown	probable methyltransferase PMT24 [Solanum lycopersicum]
Solyc09g082980.3	1552	1863	2033	661	963	1076	19.0429	23.1311	24.8181	7.98556	11.5257	13.94	0.000649541	-0.908989	down	--	--	--	--	--	--	--	PDDEXK-like family of unknown function	--	S	Function unknown	uncharacterized protein LOC101261455 [Solanum lycopersicum]
Solyc07g043200.2	414	80	179	1879	1133	724	10.2953	1.99831	4.42313	46.1466	27.5306	19.0359	0.00190727	1.45852	up	--	--	Molecular Function: zinc ion transmembrane transporter activity (GO:0005385);; Cellular Component: integral component of membrane (GO:0016021);;	K14709|2.5e-184|sly:101248893|K14709 solute carrier family 39 (zinc transporter), member 1/2/3 | (RefSeq) zinc transporter 5-like	--	[P]	Inorganic ion transport and metabolism	ZIP Zinc transporter	Zinc transporter 3 OS=Arabidopsis thaliana OX=3702 GN=ZIP3 PE=2 SV=1	P	Inorganic ion transport and metabolism	zinc transporter 5-like [Solanum lycopersicum]
Solyc07g055280.4	109	94	81	303	217	231	2.82757	2.46719	2.09836	7.77975	5.51221	6.3334	0.000144712	1.21097	up	--	--	Molecular Function: transcription factor activity, sequence-specific DNA binding (GO:0003700);; Cellular Component: nucleus (GO:0005634);; Molecular Function: sequence-specific DNA binding (GO:0043565);;	K13425|1.5e-25|aof:109835050|K13425 WRKY transcription factor 22 | (RefSeq) probable WRKY transcription factor 27	MAPK signaling pathway - plant (ko04016);; Plant-pathogen interaction (ko04626)	--	--	WRKY DNA -binding domain	Probable WRKY transcription factor 65 OS=Arabidopsis thaliana OX=3702 GN=WRKY65 PE=2 SV=1	K	Transcription	probable WRKY transcription factor 65 isoform X1 [Solanum lycopersicum]
Solyc05g014130.3	3091	3878	4144	1840	2457	2687	19.068	24.2042	25.4349	11.1895	14.7894	17.503	0.0168454	-0.608779	down	--	--	--	--	--	--	--	--	--	--	--	uncharacterized protein LOC101251779 isoform X1 [Solanum lycopersicum]
Solyc02g088955.1	824	1067	1104	470	781	600	22.7606	29.836	30.3581	12.7973	21.0734	17.515	0.0409476	-0.62056	down	--	--	--	K08739|7.4e-18|sly:101258812|K08739 DNA mismatch repair protein MLH3 | (RefSeq) DNA mismatch repair protein MLH3 isoform X1	Mismatch repair (ko03430)	--	--	--	--	--	--	DNA mismatch repair protein MLH3 isoform X4 [Solanum lycopersicum]
Solyc06g048410.4	2208	2972	2348	6328	4638	5226	47.4285	64.6033	50.1936	134.043	97.2598	118.58	4.19511e-06	1.03936	up	[P]	Inorganic ion transport and metabolism	Molecular Function: superoxide dismutase activity (GO:0004784);; Cellular Component: chloroplast nucleoid (GO:0042644);; Molecular Function: metal ion binding (GO:0046872);;	K04564|8.3e-145|sly:544259|K04564 superoxide dismutase, Fe-Mn family [EC:1.15.1.1] | (RefSeq) FESOD; iron superoxide dismutase isoform 2	Peroxisome (ko04146)	[P]	Inorganic ion transport and metabolism	Iron/manganese superoxide dismutases, C-terminal domain	Superoxide dismutase [Fe], chloroplastic (Fragment) OS=Nicotiana plumbaginifolia OX=4092 GN=SODB PE=2 SV=1	P	Inorganic ion transport and metabolism	iron superoxide dismutase isoform 2 [Solanum lycopersicum]
Solyc12g099465.1	195	135	285	1313	407	305	10.8122	7.61025	15.7506	72.1314	22.1339	17.9415	0.0324693	1.08893	up	--	--	--	--	--	--	--	Late embryogenesis abundant protein	--	S	Function unknown	protein SENESCENCE-ASSOCIATED GENE 21, mitochondrial [Solanum lycopersicum]
Solyc08g007800.3	2155	1358	1216	3436	3630	2427	20.8618	13.2952	11.7102	32.7909	34.2904	24.8075	0.0209209	0.845582	up	--	--	Cellular Component: integral component of membrane (GO:0016021);; Molecular Function: transmembrane transporter activity (GO:0022857);;	--	--	[R]	General function prediction only	Major Facilitator Superfamily	SPX domain-containing membrane protein At4g22990 OS=Arabidopsis thaliana OX=3702 GN=At4g22990 PE=2 SV=2	P	Inorganic ion transport and metabolism	SPX domain-containing membrane protein At4g22990 [Solanum lycopersicum]
Solyc02g093160.3	725	903	930	443	438	569	4.89689	6.16961	6.24601	2.94526	2.88388	4.0528	0.00163559	-0.747744	down	--	--	--	--	--	--	--	Filament-like plant protein, long coiled-coil	Filament-like plant protein 7 OS=Arabidopsis thaliana OX=3702 GN=FPP7 PE=3 SV=2	S	Function unknown	filament-like plant protein 7 [Solanum lycopersicum]
Solyc07g007590.1	462	303	253	1212	907	604	10.4218	6.91979	5.67455	27.0084	19.9993	14.4023	0.00413049	1.12446	up	[E]	Amino acid transport and metabolism	Molecular Function: prephenate dehydrogenase (NADP+) activity (GO:0004665);; Biological Process: tyrosine biosynthetic process (GO:0006571);; Molecular Function: prephenate dehydrogenase (NAD+) activity (GO:0008977);; Cellular Component: chloroplast (GO:0009507);;	K15227|5.0e-210|sly:101259263|K15227 arogenate dehydrogenase (NADP+), plant [EC:1.3.1.78] | (RefSeq) arogenate dehydrogenase 2, chloroplastic	Phenylalanine, tyrosine and tryptophan biosynthesis (ko00400);; Biosynthesis of amino acids (ko01230)	[E]	Amino acid transport and metabolism	Prephenate dehydrogenase	Arogenate dehydrogenase 2, chloroplastic OS=Arabidopsis thaliana OX=3702 GN=TYRAAT2 PE=1 SV=1	E	Amino acid transport and metabolism	arogenate dehydrogenase 2, chloroplastic [Solanum lycopersicum]
Solyc10g051120.3	207	228	211	840	541	488	11.9052	13.2756	12.1145	47.7808	30.4565	29.6994	2.86506e-06	1.35321	up	--	--	Cellular Component: mitochondrial inner membrane (GO:0005743);; Biological Process: mitochondrial pyruvate transport (GO:0006850);; Cellular Component: integral component of membrane (GO:0016021);;	K22138|4.3e-58|sly:101244623|K22138 mitochondrial pyruvate carrier 1 | (RefSeq) mitochondrial pyruvate carrier 1-like	--	[S]	Function unknown	Mitochondrial pyruvate carriers	Mitochondrial pyruvate carrier 1 OS=Arabidopsis thaliana OX=3702 GN=MPC1 PE=3 SV=1	C	Energy production and conversion	mitochondrial pyruvate carrier 1-like [Solanum lycopersicum]
Solyc09g061280.4	259	408	292	751	515	488	6.74225	10.7483	7.5598	19.3042	13.1051	13.4277	0.0296574	0.768213	up	--	--	Molecular Function: cyclin-dependent protein serine/threonine kinase inhibitor activity (GO:0004861);; Cellular Component: nucleus (GO:0005634);; Biological Process: cell cycle arrest (GO:0007050);;	--	--	--	--	--	--	G	Carbohydrate transport and metabolism	hypothetical protein EJD97_016445 [Solanum chilense]
Solyc03g078640.1	623	649	869	260	298	210	10.9684	11.5536	15.2178	4.51221	5.11034	3.88916	5.84981e-10	-1.35557	down	--	--	Cellular Component: integral component of membrane (GO:0016021);;	--	--	--	--	--	--	--	--	protein AF-9-like [Solanum lycopersicum]
Solyc10g086660.2	712	491	473	1299	1035	904	7.26914	5.06627	4.80346	13.0817	10.3155	9.74998	0.0126451	0.828864	up	--	--	Molecular Function: Rho guanyl-nucleotide exchange factor activity (GO:0005089);;	--	--	--	--	PRONE (Plant-specific Rop nucleotide exchanger)	Rop guanine nucleotide exchange factor 7 OS=Arabidopsis thaliana OX=3702 GN=ROPGEF7 PE=1 SV=1	G	Carbohydrate transport and metabolism	rop guanine nucleotide exchange factor 7 isoform X2 [Solanum lycopersicum]
Solyc02g068280.4	1361	1039	983	1872	3058	1547	12.3894	9.56995	8.89495	16.7957	27.1658	14.8677	0.033455	0.791761	up	[O]	Posttranslational modification, protein turnover, chaperones	Molecular Function: serine-type endopeptidase activity (GO:0004252);;	K15333|5.7e-96|nsy:104224633|K15333 tRNA guanosine-2'-O-methyltransferase [EC:2.1.1.34] | (RefSeq) uncharacterized protein LOC104224633	--	--	--	Subtilase family	Subtilisin-like serine-protease S OS=Lotus japonicus OX=34305 GN=SbtS PE=2 SV=1	O	Posttranslational modification, protein turnover, chaperones	subtilisin-like protease SBT3.5 isoform X1 [Solanum lycopersicum]
Solyc08g082190.3	47	103	82	10	32	26	1.27138	2.85894	2.2363	0.267464	0.851203	0.74855	0.0384303	-1.07067	down	--	--	--	--	--	--	--	--	--	--	--	hypothetical protein EJD97_016847 [Solanum chilense]
Solyc06g036170.1	5148	4590	3143	8015	6380	7371	73.4361	66.2432	44.5951	112.722	88.8226	111.049	0.0465383	0.670446	up	--	--	Molecular Function: molecular_function (GO:0003674);; Molecular Function: nucleic acid binding (GO:0003676);; Molecular Function: DNA binding (GO:0003677);; Molecular Function: transcription factor activity, sequence-specific DNA binding (GO:0003700);; Molecular Function: binding (GO:0005488);; Cellular Component: cellular_component (GO:0005575);; Cellular Component: intracellular (GO:0005622);; …	K14494|2.1e-40|cmo:103496794|K14494 DELLA protein | (RefSeq) DELLA protein GAI-like	Plant hormone signal transduction (ko04075)	--	--	GRAS domain family	Scarecrow-like protein 8 OS=Arabidopsis thaliana OX=3702 GN=SCL8 PE=2 SV=1	K	Transcription	scarecrow-like protein 8 [Solanum lycopersicum]
Solyc09g072950.1	122	240	275	34	66	110	6.4255	12.857	14.4736	1.75857	3.41732	6.11537	0.0357366	-1.04581	down	--	--	Molecular Function: pectinesterase inhibitor activity (GO:0046910);;	--	--	--	--	Plant invertase/pectin methylesterase inhibitor	--	S	Function unknown	pectinesterase inhibitor-like [Solanum lycopersicum]
Solyc09g075480.3	62	39	32	186	111	198	0.400042	0.257616	0.207269	1.19691	0.704178	1.36331	0.0012785	1.372	up	--	--	Molecular Function: microtubule motor activity (GO:0003777);; Molecular Function: ATP binding (GO:0005524);; Biological Process: microtubule-based movement (GO:0007018);; Molecular Function: microtubule binding (GO:0008017);;	K10406|0.0e+00|sly:101264370|K10406 kinesin family member C2/C3 | (RefSeq) kinesin-like protein KIN-14I	--	[Z]	Cytoskeleton	Kinesin motor domain	Kinesin-like protein KIN-14I OS=Arabidopsis thaliana OX=3702 GN=KIN14I PE=2 SV=1	Z	Cytoskeleton	kinesin-like protein KIN-14I [Solanum lycopersicum]
Solyc08g075020.3	1037	1245	1013	715	695	634	16.3498	19.8726	15.8915	11.1101	10.693	10.5545	0.00150098	-0.64864	down	--	--	Cellular Component: extracellular region (GO:0005576);; Cellular Component: cell wall (GO:0005618);; Molecular Function: hydrolase activity (GO:0016787);; Biological Process: cell wall organization (GO:0071555);;	K01280|3.3e-111|spen:107013676|K01280 tripeptidyl-peptidase II [EC:3.4.14.10] | (RefSeq) tripeptidyl-peptidase 2-like isoform X1	--	[M]	Cell wall/membrane/envelope biogenesis	Pectinacetylesterase	Pectin acetylesterase 8 OS=Arabidopsis thaliana OX=3702 GN=PAE8 PE=2 SV=1	M	Cell wall/membrane/envelope biogenesis	pectin acetylesterase 8-like isoform X1 [Solanum lycopersicum]
Solyc11g012450.2	102	351	399	76	86	70	1.19549	4.17054	4.65652	0.878401	0.979448	0.865817	0.00536552	-1.26558	down	[G]	Carbohydrate transport and metabolism	Molecular Function: myo-inositol:proton symporter activity (GO:0005366);; Cellular Component: integral component of plasma membrane (GO:0005887);; Biological Process: glucose import (GO:0046323);;	K08150|0.0e+00|sly:543706|K08150 MFS transporter, SP family, solute carrier family 2 (myo-inositol transporter), member 13 | (RefSeq) INT4; inositiol transporter 4	--	[R]	General function prediction only	Sugar (and other) transporter	Inositol transporter 4 OS=Arabidopsis thaliana OX=3702 GN=INT4 PE=1 SV=1	U	Intracellular trafficking, secretion, and vesicular transport	inositiol transporter 4 [Solanum lycopersicum]
Solyc07g043310.3	4064	4010	4205	8581	6032	5030	52.4789	52.3966	54.0253	109.256	76.0196	68.5962	0.0342561	0.627606	up	[H]	Coenzyme transport and metabolism	Molecular Function: transaminase activity (GO:0008483);; Molecular Function: pyridoxal phosphate binding (GO:0030170);;	K16871|3.1e-303|sly:543873|K16871 4-aminobutyrate---pyruvate transaminase [EC:2.6.1.96] | (RefSeq) GABA-TP1; gamma aminobutyrate transaminase 1, mitochondrial	Alanine, aspartate and glutamate metabolism (ko00250);; Butanoate metabolism (ko00650)	[E]	Amino acid transport and metabolism	Aminotransferase class-III	Gamma aminobutyrate transaminase 1, mitochondrial OS=Solanum lycopersicum OX=4081 GN=GABA-TP1 PE=1 SV=1	E	Amino acid transport and metabolism	gamma aminobutyrate transaminase 1, mitochondrial [Solanum lycopersicum]
Solyc10g055800.2	10542	11352	6442	73728	37546	30181	231.966	252.733	141.022	1599.5	806.302	701.367	4.44739e-07	1.80838	up	[G]	Carbohydrate transport and metabolism	Molecular Function: chitinase activity (GO:0004568);; Biological Process: carbohydrate metabolic process (GO:0005975);; Biological Process: chitin catabolic process (GO:0006032);; Molecular Function: chitin binding (GO:0008061);; Biological Process: cell wall macromolecule catabolic process (GO:0016998);;	K20547|6.8e-195|sly:101267358|K20547 basic endochitinase B [EC:3.2.1.14] | (RefSeq) endochitinase 4	Amino sugar and nucleotide sugar metabolism (ko00520);; MAPK signaling pathway - plant (ko04016)	[R]	General function prediction only	Chitinase class I	Endochitinase 3 (Fragment) OS=Solanum tuberosum OX=4113 GN=CHTB3 PE=2 SV=1	O	Posttranslational modification, protein turnover, chaperones	endochitinase 4 [Solanum lycopersicum]
Solyc01g073950.4	1794	2631	3309	1388	1463	1667	20.1017	29.8298	36.8959	15.3381	15.9938	19.7325	0.0176316	-0.683137	down	--	--	Molecular Function: DNA binding (GO:0003677);;	K22825|2.6e-13|spen:107016415|K22825 non-structural maintenance of chromosomes element 4 | (RefSeq) non-structural maintenance of chromosomes element 4 homolog A-like	--	--	--	Bromodomain	--	K	Transcription	ankyrin repeat, bromo and BTB domain-containing protein DDB_G0293800 [Solanum lycopersicum]
Solyc02g081830.4	2168	1738	1124	3679	3273	2543	47.9473	38.8819	24.7148	80.22	70.6315	59.3942	0.0446592	0.768865	up	[H]	Coenzyme transport and metabolism	Molecular Function: hydrolase activity (GO:0016787);;	--	--	[R]	General function prediction only	haloacid dehalogenase-like hydrolase	--	S	Function unknown	haloacid dehalogenase-like hydrolase domain-containing protein 3 isoform X1 [Solanum lycopersicum]
Solyc09g075920.1	35	8	21	398	81	89	0.37953	0.082619	0.216625	4.25686	0.857261	1.01654	0.00537828	1.36657	up	[M]	Cell wall/membrane/envelope biogenesis	Molecular Function: protein serine/threonine kinase activity (GO:0004674);; Molecular Function: ATP binding (GO:0005524);; Cellular Component: integral component of membrane (GO:0016021);; Biological Process: recognition of pollen (GO:0048544);;	K13420|1.1e-60|mesc:110601988|K13420 LRR receptor-like serine/threonine-protein kinase FLS2 [EC:2.7.11.1] | (RefSeq) LRR receptor-like serine/threonine-protein kinase FLS2	MAPK signaling pathway - plant (ko04016);; Plant-pathogen interaction (ko04626)	--	--	Protein kinase domain	G-type lectin S-receptor-like serine/threonine-protein kinase LECRK1 OS=Oryza sativa subsp. japonica OX=39947 GN=LECRK1 PE=2 SV=1	G	Carbohydrate transport and metabolism	uncharacterized protein LOC101254423 [Solanum lycopersicum]
Solyc04g072160.3	575	439	546	824	796	978	14.5862	11.2565	13.7699	20.6043	19.7114	26.1899	0.00834286	0.690129	up	--	--	--	K15730|4.2e-58|cann:107867610|K15730 cytosolic prostaglandin-E synthase [EC:5.3.99.3] | (RefSeq) uncharacterized protein OsI_027940-like	Arachidonic acid metabolism (ko00590)	[O]	Posttranslational modification, protein turnover, chaperones	CS domain	Co-chaperone protein p23-1 OS=Brassica napus OX=3708 GN=P23-1 PE=1 SV=1	O	Posttranslational modification, protein turnover, chaperones	ripening regulated protein DDTFR8 [Solanum lycopersicum]
Solyc07g055710.3	246	164	122	1663	208	524	4.09989	2.77472	2.0291	27.4132	3.39022	9.24669	0.0260666	1.15438	up	--	--	Molecular Function: transcription factor activity, sequence-specific DNA binding (GO:0003700);; Cellular Component: nucleus (GO:0005634);; Cellular Component: host cell nucleus (GO:0042025);; Molecular Function: sequence-specific DNA binding (GO:0043565);;	K09419|2.1e-227|sly:101259859|K09419 heat shock transcription factor, other eukaryote | (RefSeq) heat stress transcription factor A-4c	--	[K]	Transcription	HSF-type DNA-binding	Heat stress transcription factor A-4c OS=Arabidopsis thaliana OX=3702 GN=HSFA4C PE=2 SV=1	K	Transcription	heat stress transcription factor A-4c [Solanum lycopersicum]
Solyc08g083130.4	954	1286	1803	664	873	858	32.4752	44.2817	61.0464	22.277	28.9782	30.8429	0.043395	-0.654311	down	--	--	Cellular Component: nucleus (GO:0005634);; Biological Process: regulation of transcription, DNA-templated (GO:0006355);; Molecular Function: sequence-specific DNA binding (GO:0043565);;	K09338|2.7e-37|sind:105156051|K09338 homeobox-leucine zipper protein | (RefSeq) homeobox-leucine zipper protein ATHB-12-like	--	[K]	Transcription	Homeodomain	Homeobox-leucine zipper protein HOX6 OS=Oryza sativa subsp. indica OX=39946 GN=HOX6 PE=2 SV=2	K	Transcription	homeobox-leucine zipper protein ATHB-7-like [Solanum lycopersicum]
Solyc04g079440.3	2937	3781	3831	1832	2169	2673	44.5779	58.0544	57.8422	27.3996	32.1204	42.839	0.0220378	-0.597881	down	[O]	Posttranslational modification, protein turnover, chaperones	Cellular Component: extracellular space (GO:0005615);;	K13963|2.5e-220|sly:112940027|K13963 serpin B | (RefSeq) serpin-ZX-like	--	[V]	Defense mechanisms	Serpin (serine protease inhibitor)	Serpin-ZX OS=Arabidopsis thaliana OX=3702 GN=At1g47710 PE=1 SV=1	V	Defense mechanisms	serpin-ZX-like [Solanum lycopersicum]
Solyc07g053050.1	612	623	940	1847	1455	1040	44.6649	46.0264	68.29	132.947	103.644	80.203	0.00486576	0.895666	up	--	--	Molecular Function: calcium ion binding (GO:0005509);;	K24345|1.9e-59|sly:101266533|K24345 calcium-binding protein KIC and related proteins | (RefSeq) calcium-binding protein KRP1	--	[ZD]	Cytoskeleton;; Cell cycle control, cell division, chromosome partitioning	EF-hand domain pair	Calcium-binding protein KRP1 OS=Arabidopsis thaliana OX=3702 GN=KRP1 PE=2 SV=1	--	--	calcium-binding protein KRP1 [Solanum lycopersicum]
Solyc11g066040.2	2435	3372	3208	1121	1304	1446	24.1901	33.9015	31.7041	10.979	12.6425	15.1683	6.50752e-09	-1.1336	down	--	--	Molecular Function: ubiquitin-protein transferase activity (GO:0004842);; Biological Process: cell surface receptor signaling pathway (GO:0007166);;	K10260|8.4e-19|cre:CHLREDRAFT_205525|K10260 F-box and WD-40 domain protein 7 | (RefSeq) predicted protein	Ubiquitin mediated proteolysis (ko04120)	[S]	Function unknown	Armadillo/beta-catenin-like repeat	U-box domain-containing protein 13 OS=Arabidopsis thaliana OX=3702 GN=PUB13 PE=1 SV=1	S	Function unknown	U-box domain-containing protein 13 [Solanum lycopersicum]
Solyc04g083150.2	98	145	194	342	344	359	1.39521	2.09663	2.75256	4.81765	4.79124	5.41894	0.000147618	1.13225	up	[QV]	Secondary metabolites biosynthesis, transport and catabolism;; Defense mechanisms	Molecular Function: monooxygenase activity (GO:0004497);; Molecular Function: iron ion binding (GO:0005506);; Cellular Component: integral component of membrane (GO:0016021);; Molecular Function: oxidoreductase activity, acting on paired donors, with incorporation or reduction of molecular oxygen (GO:0016705);; Molecular Function: heme binding (GO:0020037);;	K20562|1.1e-138|csv:101214489|K20562 biphenyl-4-hydroxylase | (RefSeq) cytochrome P450 CYP736A12	--	[Q]	Secondary metabolites biosynthesis, transport and catabolism	Cytochrome P450	Cytochrome P450 CYP736A12 OS=Panax ginseng OX=4054 PE=2 SV=1	Q	Secondary metabolites biosynthesis, transport and catabolism	cytochrome P450 CYP736A12 [Solanum lycopersicum]
Solyc03g006640.3	1563	1731	1714	922	930	862	26.8806	30.1338	29.3375	15.6366	15.6066	15.6563	5.44982e-13	-0.854277	down	--	--	Biological Process: response to acid chemical (GO:0001101);; Biological Process: response to stress (GO:0006950);; Biological Process: response to osmotic stress (GO:0006970);; Biological Process: biological_process (GO:0008150);; Biological Process: response to external stimulus (GO:0009605);; Biological Process: response to biotic stimulus (GO:0009607);; Biological Process: response to wounding…	--	--	--	--	--	F-box protein At1g61340 OS=Arabidopsis thaliana OX=3702 GN=At1g61340 PE=2 SV=1	S	Function unknown	F-box protein At1g61340 [Solanum lycopersicum]
Solyc06g074710.1	623	495	546	1015	1099	1087	11.9453	9.60072	10.4136	19.1989	20.5902	22.0427	1.29958e-05	0.89603	up	--	--	Molecular Function: transferase activity, transferring acyl groups other than amino-acyl groups (GO:0016747);;	K13065|1.6e-255|sly:101244961|K13065 shikimate O-hydroxycinnamoyltransferase [EC:2.3.1.133] | (RefSeq) agmatine coumaroyltransferase-2	Phenylpropanoid biosynthesis (ko00940);; Flavonoid biosynthesis (ko00941);; Stilbenoid, diarylheptanoid and gingerol biosynthesis (ko00945)	--	--	Transferase family	Agmatine hydroxycinnamoyltransferase 1 OS=Oryza sativa subsp. japonica OX=39947 GN=AHT1 PE=1 SV=1	S	Function unknown	agmatine coumaroyltransferase-2 [Solanum lycopersicum]
Solyc03g025250.4	38	54	172	18	14	25	0.538906	0.779096	2.47435	0.255268	0.193475	0.370718	0.0300147	-1.13448	down	[V]	Defense mechanisms	Molecular Function: antiporter activity (GO:0015297);; Cellular Component: membrane (GO:0016020);; Cellular Component: integral component of membrane (GO:0016021);; Molecular Function: transmembrane transporter activity (GO:0022857);; Molecular Function: xenobiotic transporter activity (GO:0042910);;	K03327|5.2e-287|sly:101261785|K03327 multidrug resistance protein, MATE family | (RefSeq) protein DETOXIFICATION 35-like isoform X1	--	[R]	General function prediction only	MatE	Protein DETOXIFICATION 35 OS=Arabidopsis thaliana OX=3702 GN=DTX35 PE=1 SV=1	V	Defense mechanisms	protein DETOXIFICATION 35-like isoform X1 [Solanum lycopersicum]
Solyc04g054480.3	3590	4839	5367	1901	1951	2168	15.3655	20.9577	22.8543	8.02202	8.14895	9.79718	7.45073e-10	-1.11639	down	--	--	Biological Process: reproduction (GO:0000003);; Biological Process: microtubule cytoskeleton organization (GO:0000226);; Biological Process: polysaccharide biosynthetic process (GO:0000271);; Biological Process: mitotic cell cycle (GO:0000278);; Biological Process: mitotic cytokinesis (GO:0000281);; Biological Process: cytokinesis (GO:0000910);; Biological Process: response to acid chemical (GO:0…	K13109|3.5e-11|mdm:103400894|K13109 IK cytokine | (RefSeq) suppressor of mec-8 and unc-52 protein homolog 2-like	--	[S]	Function unknown	Armadillo/beta-catenin-like repeat	Protein CELLULOSE SYNTHASE INTERACTIVE 1 OS=Arabidopsis thaliana OX=3702 GN=CSI1 PE=1 SV=1	S	Function unknown	protein CELLULOSE SYNTHASE INTERACTIVE 1 isoform X1 [Solanum lycopersicum]
Solyc10g012240.3	1215	1224	1248	2333	2115	2059	34.3333	34.9907	35.075	64.9958	58.3159	61.4457	4.89733e-09	0.806487	up	--	--	Biological Process: protein polyubiquitination (GO:0000209);; Molecular Function: ATP binding (GO:0005524);; Cellular Component: nucleus (GO:0005634);; Biological Process: ubiquitin-dependent protein catabolic process (GO:0006511);; Molecular Function: ubiquitin conjugating enzyme activity (GO:0061631);;	K10576|7.6e-103|sly:101254242|K10576 ubiquitin-conjugating enzyme E2 H [EC:2.3.2.23] | (RefSeq) ubiquitin-conjugating enzyme E2-23 kDa	Ubiquitin mediated proteolysis (ko04120)	[O]	Posttranslational modification, protein turnover, chaperones	Ubiquitin-conjugating enzyme	Ubiquitin-conjugating enzyme E2 5 OS=Arabidopsis thaliana OX=3702 GN=UBC5 PE=2 SV=2	O	Posttranslational modification, protein turnover, chaperones	ubiquitin-conjugating enzyme E2-23 kDa [Solanum lycopersicum]
Solyc03g111720.3	2596	2183	1549	6105	5724	4392	68.3868	58.1901	40.5881	158.559	147.162	122.199	5.45407e-05	1.18942	up	[O]	Posttranslational modification, protein turnover, chaperones	Molecular Function: peptide-methionine (S)-S-oxide reductase activity (GO:0008113);;	K07304|2.3e-113|sly:101253577|K07304 peptide-methionine (S)-S-oxide reductase [EC:1.8.4.11] | (RefSeq) MSRA; peptide methionine sulfoxide reductase	--	[O]	Posttranslational modification, protein turnover, chaperones	Peptide methionine sulfoxide reductase	Peptide methionine sulfoxide reductase (Fragment) OS=Solanum lycopersicum OX=4081 GN=E4 PE=3 SV=1	O	Posttranslational modification, protein turnover, chaperones	peptide methionine sulfoxide reductase [Solanum lycopersicum]
Solyc01g008510.3	17	25	51	139	67	105	0.671054	1.03118	2.07306	5.63578	2.65077	4.52071	0.0184797	1.1533	up	--	--	--	--	--	--	--	--	Photosystem II 5 kDa protein, chloroplastic OS=Arabidopsis thaliana OX=3702 GN=PSBT PE=3 SV=2	--	--	photosystem II 5 kDa protein, chloroplastic-like [Solanum lycopersicum]
Solyc04g074190.3	644	669	813	1241	1095	1071	8.1128	8.52175	10.1894	15.4153	13.4684	14.2537	0.000145969	0.669571	up	[T]	Signal transduction mechanisms	Molecular Function: catalytic activity (GO:0003824);; Molecular Function: blue light photoreceptor activity (GO:0009882);;	K17506|5.2e-156|sly:101255686|K17506 protein phosphatase 1L [EC:3.1.3.16] | (RefSeq) probable protein phosphatase 2C 10	--	[T]	Signal transduction mechanisms	Protein phosphatase 2C	Probable protein phosphatase 2C 10 OS=Arabidopsis thaliana OX=3702 GN=At1g34750 PE=2 SV=1	T	Signal transduction mechanisms	probable protein phosphatase 2C 10 [Solanum lycopersicum]
Solyc04g009050.4	689	889	988	495	567	455	6.4403	8.4107	9.18918	4.55914	5.17154	4.4902	0.000981486	-0.702619	down	--	--	Biological Process: regulation of transcription, DNA-templated (GO:0006355);; Biological Process: circadian rhythm (GO:0007623);;	--	--	--	--	--	Protein LNK1 OS=Arabidopsis thaliana OX=3702 GN=LNK1 PE=1 SV=1	S	Function unknown	protein LNK1-like isoform X2 [Solanum lycopersicum]
Solyc05g009320.4	97	110	68	24	49	35	2.6365	3.04041	1.8429	0.632129	1.30303	0.985	0.0382487	-0.981519	down	--	--	--	--	--	--	--	Lateral organ boundaries (LOB) domain	LOB domain-containing protein 41 OS=Arabidopsis thaliana OX=3702 GN=LBD41 PE=2 SV=1	S	Function unknown	LOB domain-containing protein 42 [Solanum lycopersicum]
Solyc02g021350.4	158	139	125	338	728	281	3.28157	2.92393	2.57595	6.93847	14.7879	6.16404	0.0016792	1.27435	up	--	--	Cellular Component: nucleus (GO:0005634);; Biological Process: nucleosome assembly (GO:0006334);;	K11290|5.2e-176|sly:101245306|K11290 template-activating factor I | (RefSeq) NAP1-related protein 1-like isoform X1	--	[L]	Replication, recombination and repair	Nucleosome assembly protein (NAP)	NAP1-related protein 1 OS=Arabidopsis thaliana OX=3702 GN=NRP1 PE=1 SV=1	L	Replication, recombination and repair	NAP1-related protein 1-like isoform X2 [Solanum lycopersicum]
Solyc11g011380.2	8976	6720	5449	22790	15289	11510	145.542	110.246	87.8888	364.32	241.93	197.098	0.00482002	1.02258	up	[E]	Amino acid transport and metabolism	Molecular Function: glutamate-ammonia ligase activity (GO:0004356);; Molecular Function: ATP binding (GO:0005524);; Biological Process: glutamine biosynthetic process (GO:0006542);;	K01915|5.0e-212|sly:544275|K01915 glutamine synthetase [EC:6.3.1.2] | (RefSeq) GS1; glutamine synthetase	Arginine biosynthesis (ko00220);; Alanine, aspartate and glutamate metabolism (ko00250);; Glyoxylate and dicarboxylate metabolism (ko00630);; Nitrogen metabolism (ko00910);; Biosynthesis of amino acids (ko01230)	[E]	Amino acid transport and metabolism	Glutamine synthetase, catalytic domain	Glutamine synthetase OS=Nicotiana plumbaginifolia OX=4092 PE=2 SV=1	E	Amino acid transport and metabolism	glutamine synthetase [Solanum lycopersicum]
Solyc09g007510.3	70	76	57	264	139	119	1.02633	1.11663	0.82761	3.82214	1.99489	1.83535	0.0220747	1.02495	up	[T]	Signal transduction mechanisms	Molecular Function: protein kinase activity (GO:0004672);; Molecular Function: ATP binding (GO:0005524);; Cellular Component: integral component of membrane (GO:0016021);; Molecular Function: carbohydrate binding (GO:0030246);;	K22133|7.5e-72|egr:104443802|K22133 oxalate---CoA ligase [EC:6.2.1.8] | (RefSeq) oxalate--CoA ligase	Glyoxylate and dicarboxylate metabolism (ko00630)	--	--	Protein kinase domain	L-type lectin-domain containing receptor kinase VIII.1 OS=Arabidopsis thaliana OX=3702 GN=LECRK81 PE=2 SV=1	T	Signal transduction mechanisms	clade VIII lectin receptor kinase [Solanum lycopersicum]
Solyc11g010440.3	698	1111	1431	391	650	572	14.6274	23.5771	29.8588	8.07905	13.3011	12.6718	0.0206739	-0.838466	down	--	--	Cellular Component: cellular_component (GO:0005575);; Cellular Component: intracellular (GO:0005622);; Cellular Component: cell (GO:0005623);; Cellular Component: cytoplasm (GO:0005737);; Cellular Component: cytosol (GO:0005829);; Biological Process: chromatin organization (GO:0006325);; Biological Process: cellular protein modification process (GO:0006464);; Biological Process: protein methylati…	--	--	--	--	GRAM domain	GLABRA2 expression modulator OS=Arabidopsis thaliana OX=3702 GN=GEM PE=1 SV=1	S	Function unknown	GLABRA2 expression modulator isoform X2 [Solanum lycopersicum]
Solyc05g053070.4	2449	2805	2618	781	1234	920	155.366	180.036	165.213	48.8012	76.416	61.6274	5.14401e-10	-1.31888	down	--	--	Molecular Function: metal ion binding (GO:0046872);;	--	--	--	--	--	--	--	--	dehydrin HIRD11 [Solanum lycopersicum]
Solyc02g089620.3	488	1797	2941	255	285	649	6.20306	23.1243	37.214	3.19674	3.53084	8.71943	0.0108854	-1.25011	down	[E]	Amino acid transport and metabolism	Molecular Function: proline dehydrogenase activity (GO:0004657);; Biological Process: proline catabolic process (GO:0006562);;	K00318|1.3e-282|sly:778202|K00318 proline dehydrogenase [EC:1.5.5.2] | (RefSeq) PDH; proline dehydrogenase	Arginine and proline metabolism (ko00330)	[E]	Amino acid transport and metabolism	Proline dehydrogenase	Proline dehydrogenase 1, mitochondrial OS=Arabidopsis thaliana OX=3702 GN=POX1 PE=1 SV=2	E	Amino acid transport and metabolism	proline dehydrogenase [Solanum lycopersicum]
Solyc01g011340.3	2507	2922	3157	1739	1963	1825	37.6484	44.3875	47.1655	25.743	28.7626	28.9448	5.64571e-06	-0.606571	down	[T]	Signal transduction mechanisms	Molecular Function: phosphoprotein phosphatase activity (GO:0004721);;	K04382|8.3e-187|sly:544262|K04382 serine/threonine-protein phosphatase 2A catalytic subunit [EC:3.1.3.16] | (RefSeq) PP2Ac2; protein phosphatase 2A catalytic subunit	mRNA surveillance pathway (ko03015);; Autophagy - other (ko04136)	[T]	Signal transduction mechanisms	Calcineurin-like phosphoesterase	Serine/threonine-protein phosphatase PP2A-2 catalytic subunit OS=Arabidopsis thaliana OX=3702 GN=PP2A2 PE=1 SV=1	T	Signal transduction mechanisms	protein phosphatase 2A catalytic subunit [Solanum lycopersicum]
Solyc10g078440.2	276	82	61	642	902	409	17.0673	5.12262	3.71386	39.159	54.4645	26.7387	0.00892157	1.2808	up	--	--	Biological Process: positive regulation of sequence-specific DNA binding transcription factor activity (GO:0051091);;	--	--	--	--	VQ motif	Sigma factor binding protein 1, chloroplastic OS=Arabidopsis thaliana OX=3702 GN=SIB1 PE=1 SV=1	S	Function unknown	uncharacterized protein LOC101268236 [Solanum lycopersicum]
Solyc03g116390.4	213	191	200	445	659	516	6.95214	6.28394	6.49171	14.3189	20.994	17.7619	4.30937e-08	1.30465	up	--	--	Biological Process: response to acid chemical (GO:0001101);; Cellular Component: cellular_component (GO:0005575);; Cellular Component: intracellular (GO:0005622);; Cellular Component: cell (GO:0005623);; Cellular Component: nucleus (GO:0005634);; Cellular Component: cytoplasm (GO:0005737);; Cellular Component: cytosol (GO:0005829);; Biological Process: response to stress (GO:0006950);; Biological…	--	--	--	--	--	Late embryogenesis abundant protein D-7 OS=Gossypium hirsutum OX=3635 PE=2 SV=1	S	Function unknown	late embryogenesis abundant protein [Solanum lycopersicum]
Solyc02g087980.3	34	37	18	90	112	61	0.216817	0.239594	0.109981	0.56951	0.705826	0.415041	0.0237019	1.07837	up	[D]	Cell cycle control, cell division, chromosome partitioning	Molecular Function: ATP binding (GO:0005524);; Cellular Component: nucleus (GO:0005634);; Cellular Component: chromosome (GO:0005694);; Biological Process: chromosome organization (GO:0051276);;	K06675|0.0e+00|sly:101244926|K06675 structural maintenance of chromosome 4 | (RefSeq) structural maintenance of chromosomes protein 4	--	[BD]	Chromatin structure and dynamics;; Cell cycle control, cell division, chromosome partitioning	RecF/RecN/SMC N terminal domain	Structural maintenance of chromosomes protein 4 OS=Arabidopsis thaliana OX=3702 GN=SMC4 PE=1 SV=1	--	--	structural maintenance of chromosomes protein 4 [Solanum lycopersicum]
Solyc03g120570.3	16462	7335	8686	27866	31753	21766	214.546	96.7214	112.614	358.049	403.867	299.578	0.00559149	1.06333	up	--	--	Biological Process: oligopeptide transport (GO:0006857);; Cellular Component: integral component of membrane (GO:0016021);; Molecular Function: transmembrane transporter activity (GO:0022857);;	K14638|2.6e-264|sly:112940035|K14638 solute carrier family 15 (peptide/histidine transporter), member 3/4 | (RefSeq) protein NRT1/ PTR FAMILY 1.2-like	--	[E]	Amino acid transport and metabolism	POT family	Protein NRT1/ PTR FAMILY 1.2 OS=Arabidopsis thaliana OX=3702 GN=NPF1.2 PE=1 SV=1	E	Amino acid transport and metabolism	protein NRT1/ PTR FAMILY 1.2-like [Solanum lycopersicum]
Solyc01g007770.2	470	382	382	709	600	632	16.541	13.6213	13.3929	24.6373	20.6313	23.5082	0.0255764	0.608575	up	--	--	--	--	--	--	--	--	--	--	--	uncharacterized protein LOC101255523 [Solanum lycopersicum]
Solyc10g085210.2	34	154	162	18	18	45	1.16267	5.38895	5.57572	0.603947	0.601026	1.6287	0.0499505	-1.05682	down	--	--	Biological Process: transcription, DNA-templated (GO:0006351);; Molecular Function: sequence-specific DNA binding (GO:0043565);;	K14431|7.0e-11|dct:110110747|K14431 transcription factor TGA | (RefSeq) transcription factor TGA2.3	Plant hormone signal transduction (ko04075)	--	--	Seed dormancy control	Protein RESPONSE TO ABA AND SALT 1 OS=Arabidopsis thaliana OX=3702 GN=RAS1 PE=2 SV=1	S	Function unknown	protein DOG1-like 4 [Solanum pennellii]
Solyc07g056200.3	80	54	34	593	136	107	2.62154	1.79264	1.0913	19.2098	4.36237	3.70666	0.0255201	1.16111	up	--	--	Molecular Function: molecular_function (GO:0003674);; Molecular Function: binding (GO:0005488);; Cellular Component: cellular_component (GO:0005575);; Cellular Component: intracellular (GO:0005622);; Cellular Component: cell (GO:0005623);; Cellular Component: cytoplasm (GO:0005737);; Biological Process: transport (GO:0006810);; Biological Process: ion transport (GO:0006811);; Biological Process: …	--	--	--	--	--	--	L	Replication, recombination and repair	heavy metal-associated isoprenylated plant protein 13 [Solanum lycopersicum]
Solyc01g107190.3	1746	1962	1697	702	1277	1025	47.8512	54.4051	46.284	18.9718	34.1547	29.6674	0.0136836	-0.757098	down	--	--	--	--	--	--	--	Lateral organ boundaries (LOB) domain	LOB domain-containing protein 37 OS=Arabidopsis thaliana OX=3702 GN=LBD37 PE=2 SV=1	S	Function unknown	LOB domain-containing protein 37 [Solanum lycopersicum]
Solanum_lycopersicum_newGene_3357	22	17	5	104	109	81	0.412473	0.323165	0.083391	1.93736	2.05354	1.52954	0.000293686	1.64087	up	--	--	--	--	--	--	--	--	--	--	--	PREDICTED: uncharacterized protein LOC104235001 [Nicotiana sylvestris]
Solyc11g069960.2	203	345	310	141	171	166	2.31871	3.98974	3.5198	1.59021	1.90465	2.0041	0.0306764	-0.728476	down	[T]	Signal transduction mechanisms	Molecular Function: protein kinase activity (GO:0004672);; Molecular Function: ATP binding (GO:0005524);; Cellular Component: integral component of membrane (GO:0016021);;	K13415|1.2e-35|mcha:111005517|K13415 protein brassinosteroid insensitive 1 [EC:2.7.10.1 2.7.11.1] | (RefSeq) protein BRASSINOSTEROID INSENSITIVE 1	Plant hormone signal transduction (ko04075)	--	--	Protein tyrosine and serine/threonine kinase	Probable leucine-rich repeat receptor-like protein kinase At1g68400 OS=Arabidopsis thaliana OX=3702 GN=At1g68400 PE=1 SV=1	T	Signal transduction mechanisms	probable leucine-rich repeat receptor-like protein kinase At1g68400 [Solanum lycopersicum]
Solyc09g065200.4	564	1033	1140	482	391	411	9.62284	17.8335	19.3551	8.10036	6.50096	7.40816	0.00400875	-0.930638	down	--	--	Biological Process: regulation of cyclin-dependent protein serine/threonine kinase activity (GO:0000079);; Molecular Function: protein kinase binding (GO:0019901);;	K01255|2.0e-27|mng:MNEG_4524|K01255 leucyl aminopeptidase [EC:3.4.11.1] | (RefSeq) leucyl aminopeptidase	Glutathione metabolism (ko00480)	[R]	General function prediction only	Cyclin	Cyclin-P3-1 OS=Oryza sativa subsp. japonica OX=39947 GN=CYCP3-1 PE=3 SV=1	D	Cell cycle control, cell division, chromosome partitioning	hypothetical protein EJD97_023439 [Solanum chilense]
Solyc03g033500.4	976	683	981	3055	3302	1436	25.9289	18.3519	25.9465	80.0953	85.6966	40.313	0.000235739	1.29194	up	[K]	Transcription	Molecular Function: nucleic acid binding (GO:0003676);; Molecular Function: zinc ion binding (GO:0008270);;	K09250|1.2e-46|sly:101245525|K09250 cellular nucleic acid-binding protein | (RefSeq) cold shock domain-containing protein 3	--	[J]	Translation, ribosomal structure and biogenesis	Zinc knuckle	Glycine-rich protein 2 OS=Nicotiana sylvestris OX=4096 GN=GRP-2 PE=2 SV=1	J	Translation, ribosomal structure and biogenesis	cold shock domain-containing protein 3 [Solanum lycopersicum]
Solyc05g008940.3	37	33	14	122	104	54	0.391661	0.353403	0.151286	1.29654	1.09372	0.614463	0.0383622	1.06635	up	[T]	Signal transduction mechanisms	Molecular Function: protein kinase activity (GO:0004672);; Molecular Function: ATP binding (GO:0005524);; Cellular Component: integral component of membrane (GO:0016021);;	K16224|5.5e-55|boe:106304564|K16224 senescence-induced receptor-like serine/threonine-protein kinase | (RefSeq) senescence-induced receptor-like serine/threonine-protein kinase	MAPK signaling pathway - plant (ko04016);; Plant-pathogen interaction (ko04626)	[T]	Signal transduction mechanisms	Protein kinase domain	LEAF RUST 10 DISEASE-RESISTANCE LOCUS RECEPTOR-LIKE PROTEIN KINASE-like 1.1 OS=Arabidopsis thaliana OX=3702 GN=LRK10L-1.1 PE=2 SV=1	T	Signal transduction mechanisms	LEAF RUST 10 DISEASE-RESISTANCE LOCUS RECEPTOR-LIKE PROTEIN KINASE-like 1.1 isoform X1 [Solanum lycopersicum]
Solyc01g111980.3	1739	1094	1178	8710	1907	2379	21.3819	13.6008	14.4082	105.58	22.8724	30.8814	0.0325341	1.08107	up	--	--	Cellular Component: integral component of membrane (GO:0016021);;	K19476|1.9e-83|cic:CICLE_v10026997mg|K19476 vacuolar protein sorting-associated protein IST1 | (RefSeq) hypothetical protein	Endocytosis (ko04144)	[E]	Amino acid transport and metabolism	Transmembrane amino acid transporter protein	Lysine histidine transporter-like 8 OS=Arabidopsis thaliana OX=3702 GN=AATL1 PE=1 SV=1	E	Amino acid transport and metabolism	lysine histidine transporter-like 8 [Solanum lycopersicum]
Solyc05g008310.4	1418	874	1064	3944	2532	1987	12.9883	8.09792	9.69583	35.6382	22.648	19.2297	0.00176678	1.11258	up	[T]	Signal transduction mechanisms	Molecular Function: protein serine/threonine kinase activity (GO:0004674);; Molecular Function: ATP binding (GO:0005524);; Cellular Component: integral component of membrane (GO:0016021);; Biological Process: recognition of pollen (GO:0048544);;	K24104|5.5e-71|thj:104799061|K24104 GPN-loop GTPase | (RefSeq) LOW QUALITY PROTEIN: uncharacterized protein LOC104799061	--	--	--	Protein tyrosine and serine/threonine kinase	G-type lectin S-receptor-like serine/threonine-protein kinase At4g27290 OS=Arabidopsis thaliana OX=3702 GN=At4g27290 PE=3 SV=4	T	Signal transduction mechanisms	G-type lectin S-receptor-like serine/threonine-protein kinase At4g27290 [Solanum lycopersicum]
Solyc06g005500.4	1139	933	1331	3184	2262	1892	13.9305	11.5371	16.1878	38.3901	26.9944	24.4367	0.000443856	1.00549	up	--		Molecular Function: protein serine/threonine kinase activity (GO:0004674);; Molecular Function: ATP binding (GO:0005524);;	K00924|4.1e-125|ath:AT3G55450|K00924 kinase [EC:2.7.1.-] | (RefSeq) PBL1; PBS1-like 1	--	[T]	Signal transduction mechanisms	Protein tyrosine and serine/threonine kinase	Probable serine/threonine-protein kinase PBL9 OS=Arabidopsis thaliana OX=3702 GN=PBL9 PE=1 SV=1	T	Signal transduction mechanisms	protein kinase 1b [Solanum lycopersicum]
Solyc12g057110.2	334	703	1146	330	222	336	5.6158	11.9744	19.206	5.47678	3.64758	5.96977	0.0421429	-0.938928	down	--	--	--	K06630|9.4e-136|sly:101247195|K06630 14-3-3 protein epsilon | (RefSeq) 14-3-3 protein 2	--	[O]	Posttranslational modification, protein turnover, chaperones	14-3-3 protein	14-3-3 protein 2 OS=Solanum lycopersicum OX=4081 GN=TFT2 PE=3 SV=2	O	Posttranslational modification, protein turnover, chaperones	14-3-3 protein 2 [Solanum lycopersicum]
Solyc05g051200.1	828	809	546	3001	2004	2265	31.44	31.0875	20.6015	112.351	74.2653	90.8316	6.4784e-08	1.51966	up	--	--	Molecular Function: DNA binding (GO:0003677);; Molecular Function: transcription factor activity, sequence-specific DNA binding (GO:0003700);; Cellular Component: nucleus (GO:0005634);;	K14516|1.2e-105|sly:606712|K14516 ethylene-responsive transcription factor 1 | (RefSeq) ERF1; ethylene-responsive transcription factor 1	MAPK signaling pathway - plant (ko04016);; Plant hormone signal transduction (ko04075)	--	--	AP2 domain	Ethylene-responsive transcription factor 1B OS=Arabidopsis thaliana OX=3702 GN=ERF1B PE=1 SV=2	K	Transcription	ethylene-responsive transcription factor 1 [Solanum lycopersicum]
Solyc03g117600.3	101	69	51	199	177	199	1.44764	0.99435	0.727489	2.8254	2.48453	3.01736	0.00576391	1.09327	up	--	--	Molecular Function: transferase activity, transferring acyl groups other than amino-acyl groups (GO:0016747);;	K13065|4.8e-257|sly:101256271|K13065 shikimate O-hydroxycinnamoyltransferase [EC:2.3.1.133] | (RefSeq) shikimate O-hydroxycinnamoyltransferase	Phenylpropanoid biosynthesis (ko00940);; Flavonoid biosynthesis (ko00941);; Stilbenoid, diarylheptanoid and gingerol biosynthesis (ko00945)	--	--	Transferase family	Shikimate O-hydroxycinnamoyltransferase OS=Nicotiana tabacum OX=4097 GN=HST PE=1 SV=1	S	Function unknown	shikimate O-hydroxycinnamoyltransferase [Solanum lycopersicum]
Solyc05g051500.4	3132	2922	2913	4934	4893	3975	97.9139	92.4287	90.5947	152.074	149.279	131.221	0.00143884	0.601263	up	--	--	Cellular Component: nucleosome (GO:0000786);; Molecular Function: DNA binding (GO:0003677);; Cellular Component: nucleus (GO:0005634);; Molecular Function: protein heterodimerization activity (GO:0046982);;	K11253|2.2e-67|adu:107460150|K11253 histone H3 | (RefSeq) histone H3.3	--	[B]	Chromatin structure and dynamics	Core histone H2A/H2B/H3/H4	Histone H3.3 OS=Arabidopsis thaliana OX=3702 GN=HTR4 PE=1 SV=2	B	Chromatin structure and dynamics	hypothetical protein CR513_38538, partial [Mucuna pruriens]
Solyc07g064720.3	622	395	1280	97	244	173	14.0688	9.0487	28.8266	2.158	5.38402	4.11463	0.000615244	-1.48495	down	[IR]	Lipid transport and metabolism;; General function prediction only	Molecular Function: hydrolase activity, acting on ester bonds (GO:0016788);;	K00679|2.0e-54|cic:CICLE_v10027727mg|K00679 phospholipid:diacylglycerol acyltransferase [EC:2.3.1.158] | (RefSeq) hypothetical protein	Glycerolipid metabolism (ko00561)	--	--	GDSL-like Lipase/Acylhydrolase	GDSL esterase/lipase At5g55050 OS=Arabidopsis thaliana OX=3702 GN=At5g55050 PE=2 SV=1	L	Replication, recombination and repair	GDSL esterase/lipase At5g55050-like [Solanum lycopersicum]
Solyc07g020960.3	353	318	399	534	647	485	5.53999	5.04497	6.22629	8.26885	9.92402	8.04327	0.0110083	0.608753	up	--	--	Molecular Function: protein dimerization activity (GO:0046983);;	K14638|1.7e-18|egr:104449894|K14638 solute carrier family 15 (peptide/histidine transporter), member 3/4 | (RefSeq) protein NRT1/ PTR FAMILY 1.2	--	--	--	--	Transcription factor bHLH68 OS=Arabidopsis thaliana OX=3702 GN=BHLH68 PE=1 SV=2	K	Transcription	transcription factor bHLH68 [Solanum lycopersicum]
Solyc10g007600.3	350	1400	1269	135	228	362	5.51443	22.3084	19.8786	2.09543	3.50379	6.02271	0.00509049	-1.31002	down	[CIR]	Energy production and conversion;; Lipid transport and metabolism;; General function prediction only	Molecular Function: FMN binding (GO:0010181);; Molecular Function: oxidoreductase activity (GO:0016491);;	K11517|5.1e-207|sly:100134875|K11517 (S)-2-hydroxy-acid oxidase [EC:1.1.3.15] | (RefSeq) LeGLO2; glycolate oxidase	Glyoxylate and dicarboxylate metabolism (ko00630);; Carbon metabolism (ko01200);; Peroxisome (ko04146)	[C]	Energy production and conversion	FMN-dependent dehydrogenase	(S)-2-hydroxy-acid oxidase GLO1 OS=Arabidopsis thaliana OX=3702 GN=GLO1 PE=1 SV=1	C	Energy production and conversion	glycolate oxidase [Solanum lycopersicum]
Solyc04g005550.2	31	16	40	422	96	102	0.195996	0.099285	0.249288	2.66846	0.600314	0.686108	0.00233783	1.46531	up	[R]	General function prediction only	Molecular Function: ADP binding (GO:0043531);;	K13459|2.8e-127|vvi:104880791|K13459 disease resistance protein RPS2 | (RefSeq) probable disease resistance protein At4g27220	Plant-pathogen interaction (ko04626)	[T]	Signal transduction mechanisms	NB-ARC domain	Disease resistance protein At4g27190 OS=Arabidopsis thaliana OX=3702 GN=At4g27190 PE=2 SV=1	T	Signal transduction mechanisms	uncharacterized protein LOC101267108 [Solanum lycopersicum]
Solyc01g096510.2	32	63	84	664	300	184	1.05949	2.14231	2.83653	22.2451	9.92562	6.6042	8.066e-05	1.72781	up	--	--	Biological Process: positive regulation of sequence-specific DNA binding transcription factor activity (GO:0051091);;	--	--	--	--	VQ motif	Sigma factor binding protein 1, chloroplastic OS=Arabidopsis thaliana OX=3702 GN=SIB1 PE=1 SV=1	S	Function unknown	sigma factor binding protein 1, chloroplastic [Solanum lycopersicum]
Solyc12g017510.2	239	256	289	611	450	424	2.48784	2.69532	2.9918	6.2659	4.56338	4.65452	0.00110586	0.85818	up	--	--	Molecular Function: molecular_function (GO:0003674);; Molecular Function: nucleic acid binding (GO:0003676);; Molecular Function: RNA binding (GO:0003723);; Molecular Function: binding (GO:0005488);; Cellular Component: cellular_component (GO:0005575);; Cellular Component: intracellular (GO:0005622);; Cellular Component: cell (GO:0005623);; Cellular Component: cytoplasm (GO:0005737);; Biological …	--	--	--	--	RAP domain	RAP domain-containing protein, chloroplastic OS=Arabidopsis thaliana OX=3702 GN=RAP PE=1 SV=1	S	Function unknown	RAP domain-containing protein, chloroplastic [Solanum lycopersicum]
Solyc04g082200.2	134387	178125	148854	38060	72041	82347	2993.18	4014.22	3298.29	835.724	1565.9	1936.94	0.00141124	-1.0698	down	--	--	Biological Process: response to water (GO:0009415);;	--	--	--	--	Dehydrin	--	S	Function unknown	dehydrin [Solanum lycopersicum]
Solyc10g006880.3	1536	1587	1381	2498	2843	2446	28.097	29.371	25.1243	45.0618	50.7638	47.2666	1.40294e-05	0.762358	up	--	--	Molecular Function: DNA binding (GO:0003677);; Molecular Function: transcription factor activity, sequence-specific DNA binding (GO:0003700);; Cellular Component: nucleus (GO:0005634);;	K00521|5.9e-43|cmos:111447866|K00521 ferric-chelate reductase [EC:1.16.1.7] | (RefSeq) ferric reduction oxidase 7, chloroplastic-like	--	--	--	No apical meristem (NAM) protein	NAC transcription factor 56 OS=Arabidopsis thaliana OX=3702 GN=NAC056 PE=2 SV=1	K	Transcription	NAC transcription factor NOR [Solanum lycopersicum]
Solyc09g066100.3	578	668	594	1619	1220	979	11.7443	13.7214	12.0123	32.4407	24.1944	21.0149	0.000318049	0.965313	up	--	--	Cellular Component: nucleosome (GO:0000786);; Molecular Function: DNA binding (GO:0003677);; Cellular Component: nucleus (GO:0005634);; Biological Process: nucleosome assembly (GO:0006334);; Cellular Component: host cell nucleus (GO:0042025);;	K11275|1.3e-72|sly:101248710|K11275 histone H1/5 | (RefSeq) histone H1	--	--	--	linker histone H1 and H5 family	Histone H1 OS=Solanum lycopersicum OX=4081 PE=3 SV=1	B	Chromatin structure and dynamics	histone H1 [Solanum lycopersicum]
Solanum_lycopersicum_newGene_1403	211	114	73	829	1497	1158	0.511413	0.279409	0.174218	1.98577	3.55011	2.97279	7.45073e-10	2.26704	up	--	--	Molecular Function: nucleic acid binding (GO:0003676);; Molecular Function: zinc ion binding (GO:0008270);; Biological Process: DNA integration (GO:0015074);;	K05658|3.5e-15|pmum:103323434|K05658 ATP-binding cassette, subfamily B (MDR/TAP), member 1 [EC:7.6.2.2] | (RefSeq) ABC transporter B family member 4-like	ABC transporters (ko02010)	[R]	General function prediction only	Reverse transcriptase (RNA-dependent DNA polymerase)	Retrovirus-related Pol polyprotein from transposon RE1 OS=Arabidopsis thaliana OX=3702 GN=RE1 PE=2 SV=1	L	Replication, recombination and repair	PREDICTED: uncharacterized protein LOC109224331, partial [Nicotiana attenuata]
Solyc10g085030.1	26	26	28	421	56	49	1.08311	1.11033	1.16283	17.7182	2.30839	2.19725	0.0300147	1.1291	up	--	--	--	--	--	--	--	SOUL heme-binding protein	--	S	Function unknown	uncharacterized protein LOC101250355 [Solanum lycopersicum]
Solyc04g078130.4	1791	3398	2667	1063	1261	1407	30.3247	58.2086	44.9244	17.7292	20.8329	25.1458	0.0017085	-0.938592	down	--	--	Cellular Component: integral component of membrane (GO:0016021);; Biological Process: Golgi vesicle transport (GO:0048193);;	K08500|8.3e-07|bvg:104906135|K08500 syntaxin of plants SYP6 | (RefSeq) syntaxin-61	SNARE interactions in vesicular transport (ko04130)	--	--	Syntaxin 6, N-terminal	Syntaxin-61 OS=Arabidopsis thaliana OX=3702 GN=SYP61 PE=1 SV=1	S	Function unknown	uncharacterized protein LOC101264319 [Solanum lycopersicum]
Solyc11g007770.2	2367	1793	1920	8141	4425	3576	23.4228	17.9546	18.9016	79.441	42.7422	37.3787	0.00126233	1.16638	up	[G]	Carbohydrate transport and metabolism	Biological Process: protein glycosylation (GO:0006486);; Cellular Component: integral component of membrane (GO:0016021);; Molecular Function: transferase activity, transferring glycosyl groups (GO:0016757);;	K00750|3.0e-20|ccp:CHC_T00008916001|K00750 glycogenin [EC:2.4.1.186] | (RefSeq) glycosyl transferase, families GT8 + GT64	Starch and sucrose metabolism (ko00500)	[GMW]	Carbohydrate transport and metabolism;; Cell wall/membrane/envelope biogenesis;; Extracellular structures	Glycosyl transferase family 64 domain	Glucosamine inositolphosphorylceramide transferase 1 OS=Arabidopsis thaliana OX=3702 GN=GINT1 PE=2 SV=1	--	--	glycosyltransferase family protein 64 protein C5 [Solanum lycopersicum]
Solyc10g084280.2	377	1044	1219	82	162	282	4.85607	13.6108	15.6315	1.03971	2.03799	3.83798	0.00103556	-1.48489	down	--	--	Molecular Function: molecular_function (GO:0003674);; Molecular Function: binding (GO:0005488);; Molecular Function: protein binding (GO:0005515);; Cellular Component: cellular_component (GO:0005575);; Cellular Component: intracellular (GO:0005622);; Cellular Component: cell (GO:0005623);; Cellular Component: nucleus (GO:0005634);; Cellular Component: cytoskeleton (GO:0005856);; Cellular Componen…	--	--	--	--	IQ calmodulin-binding motif	Protein IQ-DOMAIN 1 OS=Arabidopsis thaliana OX=3702 GN=IQD1 PE=1 SV=1	Z	Cytoskeleton	protein IQ-DOMAIN 1 [Solanum lycopersicum]
Solyc02g087950.3	267	247	218	423	347	373	2.45025	2.29702	1.98915	3.83209	3.10797	3.61272	0.0449944	0.593867	up	--	--	Cellular Component: integral component of membrane (GO:0016021);;	--	--	--	--	Protein of unknown function (DUF1666)	--	S	Function unknown	uncharacterized protein LOC101253548 isoform X1 [Solanum lycopersicum]
Solyc03g078630.3	819	1534	1587	675	610	703	18.6288	35.3308	35.9327	15.144	13.5378	16.8916	0.00705853	-0.849412	down	[O]	Posttranslational modification, protein turnover, chaperones	Molecular Function: protein binding (GO:0005515);;	K08770|1.8e-23|ath:AT3G09790|K08770 ubiquitin C | (RefSeq) UBQ8; ubiquitin 8	Ubiquitin mediated proteolysis (ko04120)	[OR]	Posttranslational modification, protein turnover, chaperones;; General function prediction only	Ubiquitin family	Polyubiquitin 8 OS=Arabidopsis thaliana OX=3702 GN=UBQ8 PE=3 SV=1	O	Posttranslational modification, protein turnover, chaperones	polyubiquitin [Solanum lycopersicum]
Solyc03g007230.4	6275	4456	6116	10635	13981	9335	108.397	77.8768	105.096	181.121	235.688	170.293	0.000345756	0.928394	up	[T]	Signal transduction mechanisms	Molecular Function: protein serine/threonine phosphatase activity (GO:0004722);; Molecular Function: metal ion binding (GO:0046872);;	K14497|2.4e-226|sly:101249794|K14497 protein phosphatase 2C [EC:3.1.3.16] | (RefSeq) protein phosphatase 2C 51-like	MAPK signaling pathway - plant (ko04016);; Plant hormone signal transduction (ko04075)	[T]	Signal transduction mechanisms	Protein phosphatase 2C	Protein phosphatase 2C 51 OS=Oryza sativa subsp. japonica OX=39947 GN=PP2C51 PE=1 SV=1	T	Signal transduction mechanisms	protein phosphatase 2C 51-like [Solanum lycopersicum]
Solyc04g082140.3	725	1633	2078	378	419	883	9.20232	20.9693	26.2447	4.72045	5.18002	11.8391	0.0383622	-0.982484	down	[DPM]	Cell cycle control, cell division, chromosome partitioning;; Inorganic ion transport and metabolism;; Cell wall/membrane/envelope biogenesis	Molecular Function: copper ion binding (GO:0005507);; Molecular Function: oxidoreductase activity (GO:0016491);;	K19791|5.2e-192|sly:101263571|K19791 iron transport multicopper oxidase | (RefSeq) L-ascorbate oxidase homolog	--	[Q]	Secondary metabolites biosynthesis, transport and catabolism	Multicopper oxidase	L-ascorbate oxidase homolog OS=Brassica napus OX=3708 GN=Bp10 PE=2 SV=1	Q	Secondary metabolites biosynthesis, transport and catabolism	multicopper oxidase-like protein precursor [Solanum lycopersicum]
Solyc11g006060.2	190	210	240	453	287	372	3.67717	4.10026	4.62233	8.65	5.42014	7.60196	0.0230747	0.728436	up	--	--	Cellular Component: cellular_component (GO:0005575);; Cellular Component: intracellular (GO:0005622);; Cellular Component: cell (GO:0005623);; Cellular Component: cytoplasm (GO:0005737);; Biological Process: biological_process (GO:0008150);; Cellular Component: chloroplast (GO:0009507);; Cellular Component: plastid stroma (GO:0009532);; Cellular Component: plastid (GO:0009536);; Cellular Componen…	--	--	--	--	Rubisco Assembly chaperone C-terminal domain	Rubisco accumulation factor 1.1, chloroplastic OS=Arabidopsis thaliana OX=3702 GN=RAF1.1 PE=1 SV=1	S	Function unknown	rubisco accumulation factor 1.1, chloroplastic [Solanum lycopersicum]
Solyc08g068810.3	950	1054	1405	592	756	810	10.93	12.2695	16.0853	6.71042	8.48773	9.83736	0.0309369	-0.591708	down	[O]	Posttranslational modification, protein turnover, chaperones	Biological Process: ubiquitin-dependent protein catabolic process (GO:0006511);; Molecular Function: zinc ion binding (GO:0008270);; Biological Process: protein deubiquitination (GO:0016579);; Molecular Function: thiol-dependent ubiquitinyl hydrolase activity (GO:0036459);;	K11366|0.0e+00|sly:101268016|K11366 ubiquitin carboxyl-terminal hydrolase 22/27/51 [EC:3.4.19.12] | (RefSeq) ubiquitin carboxyl-terminal hydrolase 22	--	[O]	Posttranslational modification, protein turnover, chaperones	Ubiquitin carboxyl-terminal hydrolase	Ubiquitin C-terminal hydrolase 22 OS=Arabidopsis thaliana OX=3702 GN=UBP22 PE=1 SV=1	O	Posttranslational modification, protein turnover, chaperones	ubiquitin carboxyl-terminal hydrolase 22 [Solanum lycopersicum]
Solyc03g019890.3	231	519	349	74	137	135	1.92405	4.38404	2.89635	0.608189	1.11459	1.18485	0.0014932	-1.27317	down	[G]	Carbohydrate transport and metabolism	Molecular Function: beta-galactosidase activity (GO:0004565);; Biological Process: carbohydrate metabolic process (GO:0005975);; Molecular Function: carbohydrate binding (GO:0030246);;	K12309|6.3e-232|ath:AT3G52840|K12309 beta-galactosidase [EC:3.2.1.23] | (RefSeq) BGAL2; beta-galactosidase 2	Galactose metabolism (ko00052);; Other glycan degradation (ko00511);; Glycosaminoglycan degradation (ko00531);; Sphingolipid metabolism (ko00600);; Glycosphingolipid biosynthesis - ganglio series (ko00604)	[G]	Carbohydrate transport and metabolism	Glycosyl hydrolases family 35	Beta-galactosidase 3 OS=Oryza sativa subsp. japonica OX=39947 GN=Os01g0875500 PE=3 SV=1	G	Carbohydrate transport and metabolism	beta-galactosidase, chloroplastic precursor [Solanum lycopersicum]
Solyc06g060380.3	2839	3596	4499	1010	2420	2108	15.089	19.3391	23.7901	5.29142	12.5512	11.829	0.0479442	-0.798882	down	--	--	Biological Process: mitotic sister chromatid cohesion (GO:0007064);;	K11267|0.0e+00|sly:101250313|K11267 sister chromatid cohesion protein PDS5 | (RefSeq) sister chromatid cohesion protein PDS5 homolog A isoform X1	--	[D]	Cell cycle control, cell division, chromosome partitioning	--	--	D	Cell cycle control, cell division, chromosome partitioning	sister chromatid cohesion protein PDS5 homolog A isoform X2 [Solanum lycopersicum]
Solyc12g098570.2	2875	2190	2984	1247	1750	1658	21.9342	16.9019	22.6474	9.37499	13.0292	13.359	0.00587719	-0.721723	down	--		Molecular Function: protein serine/threonine kinase activity (GO:0004674);; Molecular Function: ATP binding (GO:0005524);; Cellular Component: integral component of membrane (GO:0016021);;	K00924|1.2e-241|jre:108988162|K00924 kinase [EC:2.7.1.-] | (RefSeq) receptor protein kinase TMK1	--	--	--	Protein tyrosine and serine/threonine kinase	Receptor-like kinase TMK4 OS=Arabidopsis thaliana OX=3702 GN=TMK4 PE=1 SV=1	T	Signal transduction mechanisms	receptor-like kinase TMK4 [Solanum lycopersicum]
Solyc06g150130.1	576	1394	634	220	296	463	11.1417	27.287	12.196	4.19139	5.58243	9.45158	0.0242683	-1.02827	down	--	--	Molecular Function: DNA binding (GO:0003677);; Cellular Component: nucleus (GO:0005634);; Biological Process: regulation of transcription, DNA-templated (GO:0006355);;	K20043|2.1e-25|aip:107640400|K20043 clathrin coat assembly protein AP180 | (RefSeq) putative clathrin assembly protein At5g35200	--	--	--	Dof domain, zinc finger	Dof zinc finger protein DOF5.4 OS=Arabidopsis thaliana OX=3702 GN=DOF5.4 PE=2 SV=2	K	Transcription	dof zinc finger protein DOF5.4 [Solanum lycopersicum]
Solyc01g099720.2	1087	872	818	1775	1588	1197	18.3882	14.9194	13.7694	29.5983	26.2097	21.3862	0.0397044	0.644822	up	--	--	Molecular Function: actin binding (GO:0003779);; Cellular Component: F-actin capping protein complex (GO:0008290);; Biological Process: barbed-end actin filament capping (GO:0051016);;	K10364|1.3e-177|sly:101255140|K10364 capping protein (actin filament) muscle Z-line, alpha | (RefSeq) F-actin-capping protein subunit alpha	Endocytosis (ko04144)	[Z]	Cytoskeleton	F-actin capping protein alpha subunit	F-actin-capping protein subunit alpha OS=Arabidopsis thaliana OX=3702 GN=At3g05520 PE=2 SV=2	Z	Cytoskeleton	F-actin-capping protein subunit alpha [Solanum lycopersicum]
Solyc10g087010.3	830	877	813	1842	1648	1323	12.7123	13.6038	12.3931	27.8351	24.6471	21.4202	1.62264e-05	0.88778	up	[QV]	Secondary metabolites biosynthesis, transport and catabolism;; Defense mechanisms	Molecular Function: iron ion binding (GO:0005506);; Cellular Component: integral component of membrane (GO:0016021);; Molecular Function: oxidoreductase activity, acting on paired donors, with incorporation or reduction of molecular oxygen (GO:0016705);; Molecular Function: heme binding (GO:0020037);;	K15472|1.1e-194|nau:109237629|K15472 premnaspirodiene oxygenase [EC:1.14.14.151] | (RefSeq) premnaspirodiene oxygenase	Sesquiterpenoid and triterpenoid biosynthesis (ko00909)	[Q]	Secondary metabolites biosynthesis, transport and catabolism	Cytochrome P450	Premnaspirodiene oxygenase OS=Hyoscyamus muticus OX=35626 GN=CYP71D55 PE=1 SV=1	Q	Secondary metabolites biosynthesis, transport and catabolism	premnaspirodiene oxygenase [Solanum lycopersicum]
Solyc02g093220.3	369	315	325	795	792	498	8.29905	7.18594	7.2885	17.6715	17.427	11.8362	0.00142595	0.937235	up	--	--	Molecular Function: protein binding (GO:0005515);;	K10268|1.4e-08|fve:101300982|K10268 F-box and leucine-rich repeat protein 2/20 | (RefSeq) F-box protein SKP2B-like	--	[R]	General function prediction only	F-box-like	F-box protein At5g67140 OS=Arabidopsis thaliana OX=3702 GN=At5g67140 PE=2 SV=1	S	Function unknown	F-box protein At5g67140 isoform X1 [Solanum lycopersicum]
Solyc02g063220.3	1163	1414	1251	516	708	919	15.036	18.498	16.0861	6.56851	8.93394	12.5457	0.0228993	-0.733828	down	[G]	Carbohydrate transport and metabolism	Molecular Function: mannose-6-phosphate isomerase activity (GO:0004476);; Biological Process: carbohydrate metabolic process (GO:0005975);; Molecular Function: zinc ion binding (GO:0008270);; Biological Process: GDP-mannose biosynthetic process (GO:0009298);;	K01809|1.1e-253|sly:101256451|K01809 mannose-6-phosphate isomerase [EC:5.3.1.8] | (RefSeq) mannose-6-phosphate isomerase 1-like	Fructose and mannose metabolism (ko00051);; Amino sugar and nucleotide sugar metabolism (ko00520)	[G]	Carbohydrate transport and metabolism	Phosphomannose isomerase type I	Mannose-6-phosphate isomerase 2 OS=Arabidopsis thaliana OX=3702 GN=PMI2 PE=1 SV=1	G	Carbohydrate transport and metabolism	mannose-6-phosphate isomerase 1-like [Solanum lycopersicum]
Solyc07g062130.3	1703	2320	2876	415	1096	1298	15.6296	21.5417	26.2531	3.74903	9.81517	12.5742	0.0286827	-0.971356	down	[M]	Cell wall/membrane/envelope biogenesis	Molecular Function: dTDP-glucose 4,6-dehydratase activity (GO:0008460);; Biological Process: nucleotide-sugar metabolic process (GO:0009225);;	K12450|0.0e+00|sly:101249663|K12450 UDP-glucose 4,6-dehydratase [EC:4.2.1.76] | (RefSeq) trifunctional UDP-glucose 4,6-dehydratase/UDP-4-keto-6-deoxy-D-glucose 3,5-epimerase/UDP-4-keto-L-rhamnose-reductase RHM1	Amino sugar and nucleotide sugar metabolism (ko00520)	[G]	Carbohydrate transport and metabolism	GDP-mannose 4,6 dehydratase	Trifunctional UDP-glucose 4,6-dehydratase/UDP-4-keto-6-deoxy-D-glucose 3,5-epimerase/UDP-4-keto-L-rhamnose-reductase RHM1 OS=Arabidopsis thaliana OX=3702 GN=RHM1 PE=1 SV=1	G	Carbohydrate transport and metabolism	trifunctional UDP-glucose 4,6-dehydratase/UDP-4-keto-6-deoxy-D-glucose 3,5-epimerase/UDP-4-keto-L-rhamnose-reductase RHM1 [Solanum lycopersicum]
Solyc07g005410.3	703	1284	1771	409	605	756	21.6075	39.9763	54.2192	12.4076	18.1499	24.5506	0.0479442	-0.844108	down	--	--	Cellular Component: mitochondrion (GO:0005739);;	K18179|1.4e-65|sly:101263329|K18179 cytochrome c oxidase assembly factor 6 | (RefSeq) uncharacterized protein LOC101263329	--	--	--	Cytochrome oxidase c subunit VIb	--	S	Function unknown	uncharacterized protein LOC101263329 [Solanum lycopersicum]
Solyc10g008890.3	386	571	989	150	285	307	10.6283	15.904	27.1111	4.05251	7.65251	8.92302	0.0165372	-1.03727	down	--	--	--	K23166|1.2e-78|spen:107032469|K23166 optic atrophy 3 protein | (RefSeq) LOW QUALITY PROTEIN: optic atrophy 3 protein homolog	--	[R]	General function prediction only	Optic atrophy 3 protein (OPA3)	--	S	Function unknown	PREDICTED: optic atrophy 3 protein homolog [Solanum tuberosum]
Solyc03g031440.4	51	51	33	154	143	67	2.27887	2.28069	1.45829	6.79669	6.22959	3.12734	0.035115	1.01048	up	[C]	Energy production and conversion	Molecular Function: NAD(P)H dehydrogenase (quinone) activity (GO:0003955);; Molecular Function: FMN binding (GO:0010181);;	K03809|9.8e-68|spen:107013108|K03809 NAD(P)H dehydrogenase (quinone) [EC:1.6.5.2] | (RefSeq) probable NAD(P)H dehydrogenase (quinone) FQR1-like 1	Ubiquinone and other terpenoid-quinone biosynthesis (ko00130)	[R]	General function prediction only	NADPH-dependent FMN reductase	Probable NAD(P)H dehydrogenase (quinone) FQR1-like 1 OS=Arabidopsis thaliana OX=3702 GN=At4g27270 PE=1 SV=1	--	--	probable NAD(P)H dehydrogenase (quinone) FQR1-like 1 [Solanum pennellii]
Solyc03g063730.4	921	900	859	1813	1790	1364	14.317	14.1475	13.2765	27.7801	27.1549	22.3837	3.37381e-05	0.846511	up	[V]	Defense mechanisms	Molecular Function: antiporter activity (GO:0015297);; Cellular Component: integral component of membrane (GO:0016021);; Molecular Function: xenobiotic transporter activity (GO:0042910);;	K03327|3.0e-238|sly:101248461|K03327 multidrug resistance protein, MATE family | (RefSeq) protein DETOXIFICATION 21	--	[R]	General function prediction only	MatE	Protein DETOXIFICATION 21 OS=Arabidopsis thaliana OX=3702 GN=DTX21 PE=1 SV=1	V	Defense mechanisms	protein DETOXIFICATION 21 [Solanum lycopersicum]
Solyc03g118840.3	323	294	282	569	486	424	4.51563	4.15617	3.92139	7.84812	6.62422	6.26264	0.0128466	0.66763	up	--	--	Molecular Function: molecular_function (GO:0003674);; Molecular Function: catalytic activity (GO:0003824);; Molecular Function: ubiquitin-protein transferase activity (GO:0004842);; Biological Process: cellular protein modification process (GO:0006464);; Biological Process: proteolysis (GO:0006508);; Biological Process: ubiquitin-dependent protein catabolic process (GO:0006511);; Biological Proce…	K22753|3.8e-27|cann:107850661|K22753 E3 ubiquitin-protein ligase RNF6 [EC:2.3.2.27] | (RefSeq) E3 ubiquitin-protein ligase MBR2-like	--	[O]	Posttranslational modification, protein turnover, chaperones	Ring finger domain	Probable E3 ubiquitin-protein ligase HIP1 OS=Oryza sativa subsp. japonica OX=39947 GN=HIP1 PE=1 SV=2	O	Posttranslational modification, protein turnover, chaperones	uncharacterized protein LOC101251666 [Solanum lycopersicum]
Solyc05g053080.2	1215	1939	1602	524	756	574	51.6312	83.3796	67.7232	21.9252	31.3635	25.7585	8.98842e-07	-1.22512	down	--	--	Cellular Component: integral component of membrane (GO:0016021);;	--	--	--	--	--	--	--	--	--
Solyc04g082650.3	60	85	112	149	154	153	0.619541	0.900787	1.16374	1.53179	1.5711	1.68933	0.0499389	0.732836	up	--	--	Cellular Component: integral component of membrane (GO:0016021);; Molecular Function: protein-cysteine S-palmitoyltransferase activity (GO:0019706);;	K20027|0.0e+00|sly:101264622|K20027 palmitoyltransferase ZDHHC1/11 [EC:2.3.1.225] | (RefSeq) protein S-acyltransferase 21 isoform X1	--	[R]	General function prediction only	DHHC palmitoyltransferase	Protein S-acyltransferase 21 OS=Arabidopsis thaliana OX=3702 GN=PAT21 PE=2 SV=1	S	Function unknown	protein S-acyltransferase 21 isoform X1 [Solanum lycopersicum]
Solyc11g011770.3	301	267	227	522	422	384	5.47002	4.92022	4.11652	9.3798	7.50755	7.3793	0.0390729	0.665379	up	--	--	Molecular Function: DNA binding (GO:0003677);; Cellular Component: nucleus (GO:0005634);;	K14491|2.0e-06|thj:104809797|K14491 two-component response regulator ARR-B family | (RefSeq) two-component response regulator ARR11-like isoform X1	Plant hormone signal transduction (ko04075)	--	--	Myb-like DNA-binding domain	Transcription repressor KAN1 OS=Arabidopsis thaliana OX=3702 GN=KAN1 PE=1 SV=1	K	Transcription	transcription repressor KAN1 isoform X1 [Solanum lycopersicum]
Solanum_lycopersicum_newGene_1725	66	91	109	26	39	33	0.256167	0.395236	0.490203	0.099404	0.145882	0.133835	0.00533764	-1.11861	down	--	--	--	K02261|4.2e-10|spen:107030119|K02261 cytochrome c oxidase subunit 2 | (RefSeq) uncharacterized protein LOC107030119	Oxidative phosphorylation (ko00190)	--	--	--	--	S	Function unknown	hypothetical protein EJD97_024277 [Solanum chilense]
Solyc01g104570.4	75	77	65	254	131	138	0.881527	0.919953	0.760224	2.94895	1.49979	1.71993	0.0185524	0.997544	up	--	--	Cellular Component: Ndc80 complex (GO:0031262);; Biological Process: attachment of mitotic spindle microtubules to kinetochore (GO:0051315);;	K11547|4.7e-268|sly:101249025|K11547 kinetochore protein NDC80 | (RefSeq) kinetochore protein NDC80 homolog	--	[D]	Cell cycle control, cell division, chromosome partitioning	HEC/Ndc80p family	Kinetochore protein NDC80 homolog OS=Arabidopsis thaliana OX=3702 GN=NDC80 PE=1 SV=1	D	Cell cycle control, cell division, chromosome partitioning	kinetochore protein NDC80 homolog [Solanum lycopersicum]
Solyc03g123590.4	133	200	266	96	63	31	1.89372	2.88773	3.77831	1.34637	0.872582	0.45737	0.0131029	-1.14626	down	--	--	--	--	--	--	--	Remorin, C-terminal region	--	S	Function unknown	uncharacterized protein LOC101246610 isoform X1 [Solanum lycopersicum]
Solyc02g079540.2	160	118	123	565	216	295	1.51912	1.13648	1.15887	5.30536	2.00273	2.96578	0.0159931	1.06796	up	[T]	Signal transduction mechanisms	Molecular Function: protein serine/threonine kinase activity (GO:0004674);; Molecular Function: ATP binding (GO:0005524);; Cellular Component: integral component of membrane (GO:0016021);; Biological Process: recognition of pollen (GO:0048544);;	K24104|2.4e-71|thj:104799061|K24104 GPN-loop GTPase | (RefSeq) LOW QUALITY PROTEIN: uncharacterized protein LOC104799061	--	--	--	Protein tyrosine and serine/threonine kinase	G-type lectin S-receptor-like serine/threonine-protein kinase SD1-13 OS=Arabidopsis thaliana OX=3702 GN=SD113 PE=1 SV=2	G	Carbohydrate transport and metabolism	uncharacterized protein LOC101264400 [Solanum lycopersicum]
Solyc09g075280.2	2828	2390	2715	1170	1762	1537	30.0127	25.661	28.6683	12.2393	18.2504	17.2246	0.00192502	-0.764638	down	--	--	Cellular Component: exocyst (GO:0000145);; Biological Process: vesicle docking involved in exocytosis (GO:0006904);;	K19985|0.0e+00|sly:101268139|K19985 exocyst complex component 6 | (RefSeq) exocyst complex component SEC15B	--	[U]	Intracellular trafficking, secretion, and vesicular transport	Exocyst complex subunit Sec15-like	Exocyst complex component SEC15B OS=Arabidopsis thaliana OX=3702 GN=SEC15B PE=1 SV=1	U	Intracellular trafficking, secretion, and vesicular transport	exocyst complex component SEC15B [Solanum lycopersicum]
Solyc05g008580.3	411	447	342	842	708	560	4.86653	5.3499	4.02677	9.81882	8.17954	7.0002	0.0146318	0.736932	up	--	--	Biological Process: phosphatidylserine biosynthetic process (GO:0006659);; Cellular Component: integral component of membrane (GO:0016021);;	K08730|1.6e-265|sly:101264518|K08730 phosphatidylserine synthase 2 [EC:2.7.8.29] | (RefSeq) CDP-diacylglycerol--serine O-phosphatidyltransferase 1-like	Glycerophospholipid metabolism (ko00564)	[I]	Lipid transport and metabolism	Phosphatidyl serine synthase	CDP-diacylglycerol--serine O-phosphatidyltransferase 1 OS=Arabidopsis thaliana OX=3702 GN=PSS1 PE=1 SV=1	I	Lipid transport and metabolism	CDP-diacylglycerol--serine O-phosphatidyltransferase 1-like [Solanum lycopersicum]
Solyc07g064740.3	409	531	450	109	200	189	4.43933	5.83455	4.86055	1.1608	2.11888	2.1636	5.61976e-05	-1.2672	down	--	--	Molecular Function: GTPase activator activity (GO:0005096);;	K18270|0.0e+00|sly:101244206|K18270 Rab3 GTPase-activating protein catalytic subunit | (RefSeq) rab3 GTPase-activating protein catalytic subunit	--	[S]	Function unknown	Rab3 GTPase-activating protein catalytic subunit	--	S	Function unknown	rab3 GTPase-activating protein catalytic subunit [Solanum lycopersicum]
Solyc04g079930.3	30	46	37	118	91	71	0.680667	1.05127	0.827563	2.64833	2.01963	1.6978	0.0146781	1.02863	up	--	--	Molecular Function: protein binding (GO:0005515);;	--	--	--	--	Sin3 binding region of histone deacetylase complex subunit SAP30	--	S	Function unknown	uncharacterized protein LOC101249354 [Solanum lycopersicum]
Solyc07g014670.3	617	594	615	1032	865	930	8.8555	8.63409	8.78555	14.6103	12.127	14.111	0.00177821	0.612671	up	[QV]	Secondary metabolites biosynthesis, transport and catabolism;; Defense mechanisms	Molecular Function: monooxygenase activity (GO:0004497);; Molecular Function: iron ion binding (GO:0005506);; Cellular Component: integral component of membrane (GO:0016021);; Molecular Function: oxidoreductase activity, acting on paired donors, with incorporation or reduction of molecular oxygen (GO:0016705);; Molecular Function: heme binding (GO:0020037);;	K13260|6.3e-123|nau:109240371|K13260 isoflavone/4'-methoxyisoflavone 2'-hydroxylase [EC:1.14.14.90 1.14.14.89] | (RefSeq) isoflavone 2'-hydroxylase-like	Isoflavonoid biosynthesis (ko00943)	[Q]	Secondary metabolites biosynthesis, transport and catabolism	Cytochrome P450	Cytochrome P450 81C13 OS=Catharanthus roseus OX=4058 GN=CYP81C13 PE=2 SV=1	Q	Secondary metabolites biosynthesis, transport and catabolism	cytochrome P450 81D11 [Solanum lycopersicum]
Solyc08g006330.3	540	383	160	1701	1012	726	8.00373	5.73927	2.35828	24.8613	14.6336	11.3569	0.0200818	1.11622	up	[G]	Carbohydrate transport and metabolism	Molecular Function: UDP-glycosyltransferase activity (GO:0008194);;	K13691|1.2e-255|spen:107028477|K13691 pathogen-inducible salicylic acid glucosyltransferase [EC:2.4.1.-] | (RefSeq) UDP-glycosyltransferase 74G1-like	--	[GC]	Carbohydrate transport and metabolism;; Energy production and conversion	UDP-glucoronosyl and UDP-glucosyl transferase	UDP-glycosyltransferase 74G1 OS=Stevia rebaudiana OX=55670 GN=UGT74G1 PE=1 SV=1	--	--	UDP-xylose phenolic glycosyltransferase [Solanum lycopersicum]
Solyc11g006460.3	78440	89255	79938	41761	44226	46403	1194.82	1375.61	1211.35	627.141	657.441	746.446	3.81713e-10	-0.868192	down	[O]	Posttranslational modification, protein turnover, chaperones	Molecular Function: ATP binding (GO:0005524);; Biological Process: protein folding (GO:0006457);; Biological Process: response to heat (GO:0009408);; Molecular Function: heat shock protein binding (GO:0031072);; Molecular Function: metal ion binding (GO:0046872);; Molecular Function: unfolded protein binding (GO:0051082);;	K09503|5.0e-211|sly:101258610|K09503 DnaJ homolog subfamily A member 2 | (RefSeq) DnaJ-like protein	Protein processing in endoplasmic reticulum (ko04141)	[O]	Posttranslational modification, protein turnover, chaperones	DnaJ C terminal domain	DnaJ protein homolog 2 OS=Allium porrum OX=4681 GN=LDJ2 PE=2 SV=1	O	Posttranslational modification, protein turnover, chaperones	DnaJ-like protein [Solanum lycopersicum]
Solyc11g010450.2	758	784	749	1429	1116	1233	9.64237	10.0983	9.48835	17.933	13.8585	16.5745	0.000891916	0.69464	up	[G]	Carbohydrate transport and metabolism	Molecular Function: 6-phosphofructokinase activity (GO:0003872);; Molecular Function: ATP binding (GO:0005524);; Cellular Component: cytoplasm (GO:0005737);; Biological Process: fructose 6-phosphate metabolic process (GO:0006002);; Molecular Function: metal ion binding (GO:0046872);;	K00850|0.0e+00|sly:101268243|K00850 6-phosphofructokinase 1 [EC:2.7.1.11] | (RefSeq) ATP-dependent 6-phosphofructokinase 5, chloroplastic	Glycolysis / Gluconeogenesis (ko00010);; Pentose phosphate pathway (ko00030);; Fructose and mannose metabolism (ko00051);; Galactose metabolism (ko00052);; Carbon metabolism (ko01200);; Biosynthesis of amino acids (ko01230);; RNA degradation (ko03018)	[G]	Carbohydrate transport and metabolism	Phosphofructokinase	ATP-dependent 6-phosphofructokinase 5, chloroplastic OS=Arabidopsis thaliana OX=3702 GN=PFK5 PE=1 SV=1	G	Carbohydrate transport and metabolism	ATP-dependent 6-phosphofructokinase 5, chloroplastic [Solanum lycopersicum]
Solyc03g113930.3	824	843	784	1387	1536	2250	37.2196	38.5422	35.233	61.8189	67.7345	107.429	0.000511825	0.98121	up	[O]	Posttranslational modification, protein turnover, chaperones	--	K13993|5.2e-99|sly:101256272|K13993 HSP20 family protein | (RefSeq) 22.7 kDa class IV heat shock protein	Protein processing in endoplasmic reticulum (ko04141)	[O]	Posttranslational modification, protein turnover, chaperones	Hsp20/alpha crystallin family	22.0 kDa class IV heat shock protein OS=Glycine max OX=3847 GN=HSP22.0 PE=3 SV=1	O	Posttranslational modification, protein turnover, chaperones	22.7 kDa class IV heat shock protein [Solanum lycopersicum]
Solyc07g054220.1	106	141	121	40	57	58	2.30939	3.10574	2.62314	0.852965	1.2006	1.32298	0.00412376	-1.03456	down	--	--	Molecular Function: DNA binding (GO:0003677);; Molecular Function: transcription factor activity, sequence-specific DNA binding (GO:0003700);; Cellular Component: nucleus (GO:0005634);;	K09286|1.2e-222|sly:101264838|K09286 EREBP-like factor | (RefSeq) ethylene-responsive transcription factor ERF054	--	--	--	AP2 domain	Ethylene-responsive transcription factor ERF054 OS=Arabidopsis thaliana OX=3702 GN=ERF054 PE=2 SV=1	K	Transcription	ethylene-responsive transcription factor ERF054 [Solanum lycopersicum]
Solyc05g007470.4	37	50	69	413	80	231	0.49494	0.675451	0.916991	5.48081	1.046	3.27748	0.00578664	1.33213	up	[MDT]	Cell wall/membrane/envelope biogenesis;; Cell cycle control, cell division, chromosome partitioning;; Signal transduction mechanisms	Molecular Function: ATP binding (GO:0005524);;	K08900|8.3e-103|vvi:100252443|K08900 mitochondrial chaperone BCS1 | (RefSeq) AAA-ATPase ASD, mitochondrial	--	[O]	Posttranslational modification, protein turnover, chaperones	ATPase family associated with various cellular activities (AAA)	AAA-ATPase At3g28580 OS=Arabidopsis thaliana OX=3702 GN=At3g28580 PE=2 SV=1	O	Posttranslational modification, protein turnover, chaperones	AAA-ATPase At3g28580 [Solanum lycopersicum]
Solyc09g008940.4	540	461	577	984	916	756	9.01522	7.79064	9.58868	16.2003	14.9239	13.3393	0.00129822	0.716451	up	--	--	Molecular Function: AT DNA binding (GO:0003680);; Cellular Component: nucleus (GO:0005634);;	--	--	--	--	Plants and Prokaryotes Conserved (PCC) domain	AT-hook motif nuclear-localized protein 1 OS=Arabidopsis thaliana OX=3702 GN=AHL1 PE=1 SV=1	K	Transcription	AT-hook motif nuclear-localized protein 7 isoform X1 [Solanum lycopersicum]
Solyc01g095150.3	35258	32134	32530	11408	22961	20118	991.09	913.924	909.687	316.135	629.86	597.206	0.0234365	-0.766268	down	--	--	Cellular Component: cytosol (GO:0005829);; Biological Process: response to desiccation (GO:0009269);;	--	--	--	--	Late embryogenesis abundant protein	Desiccation protectant protein Lea14 homolog OS=Glycine max OX=3847 PE=2 SV=1	S	Function unknown	late embryogenesis (Lea)-like protein [Solanum lycopersicum]
Solyc08g074720.2	49	80	39	163	133	147	2.33207	3.85763	1.84373	7.68648	6.21347	7.41647	0.00688453	1.10143	up	--	--	Cellular Component: mitochondrion (GO:0005739);;	--	--	--	--	Late embryogenesis abundant protein	--	--	--	protein SENESCENCE-ASSOCIATED GENE 21, mitochondrial-like isoform X1 [Solanum lycopersicum]
Solyc01g109350.3	14095	16765	21241	8215	11414	12935	123.24	148.311	184.756	70.8117	97.3882	119.431	0.0446289	-0.600147	down	--	--	Molecular Function: ubiquitin binding (GO:0043130);; Biological Process: proteasome-mediated ubiquitin-dependent protein catabolic process (GO:0043161);;	K14018|0.0e+00|sly:101264260|K14018 phospholipase A-2-activating protein | (RefSeq) phospholipase A-2-activating protein isoform X1	Protein processing in endoplasmic reticulum (ko04141)	[I]	Lipid transport and metabolism	PUL domain	--	I	Lipid transport and metabolism	phospholipase A-2-activating protein isoform X1 [Solanum lycopersicum]
Solyc03g097190.3	1816	2476	2679	1217	1414	1484	13.2242	18.2448	19.4039	8.73555	10.044	11.4101	0.00129822	-0.69967	down	--	--	Biological Process: reproduction (GO:0000003);; Cellular Component: nuclear chromosome (GO:0000228);; Biological Process: nuclear division (GO:0000280);; Cellular Component: condensed chromosome (GO:0000793);; Cellular Component: condensed nuclear chromosome (GO:0000794);; Cellular Component: synaptonemal complex (GO:0000795);; Cellular Component: cellular_component (GO:0005575);; Cellular Compon…	K12811|5.9e-13|bna:106427234|K12811 ATP-dependent RNA helicase DDX46/PRP5 [EC:3.6.4.13] | (RefSeq) uncharacterized protein LOC106427234	Spliceosome (ko03040)	--	--	--	WEB family protein At3g02930, chloroplastic OS=Arabidopsis thaliana OX=3702 GN=At3g02930 PE=3 SV=1	S	Function unknown	WEB family protein At3g02930, chloroplastic [Solanum lycopersicum]
Solyc02g077710.1	2561	2289	3784	5723	5243	4419	63.7822	57.6965	93.7695	140.549	127.457	116.251	0.00230136	0.786792	up	--	--	--	--	--	--	--	--	--	--	--	homeobox protein 2 [Solanum lycopersicum]
Solyc03g121890.1	11258	11005	14918	5082	6925	8878	164.732	162.931	217.15	73.2996	98.8831	137.182	0.0172944	-0.730906	down	--	--	Cellular Component: integral component of membrane (GO:0016021);;	--	--	--	--	Cotton fibre expressed protein	--	S	Function unknown	formin-like protein 20 [Solanum lycopersicum]
Solyc06g049020.1	3423	3947	1771	5528	5485	6782	132.934	155.1	68.4124	211.665	207.891	278.17	0.0496742	0.794539	up	--	--	--	--	--	--	--	--	--	--	--	uncharacterized protein LOC101254906 [Solanum lycopersicum]
Solyc08g077430.3	5743	5800	6240	2337	3810	3583	31.4913	32.1755	34.0369	12.6305	20.3843	20.7441	0.00213561	-0.793267	down	--	--	Cellular Component: integral component of membrane (GO:0016021);;	--	--	--	--	--	--	--	--	uncharacterized protein LOC101256905 isoform X1 [Solanum lycopersicum]
Solyc06g005520.4	102	77	54	1033	211	163	1.36619	1.04024	0.714544	13.7251	2.76341	2.3063	0.00794505	1.3215	up	[M]	Cell wall/membrane/envelope biogenesis	Molecular Function: protein kinase activity (GO:0004672);; Molecular Function: ATP binding (GO:0005524);;	K00924|3.6e-106|oeu:111377749|K00924 kinase [EC:2.7.1.-] | (RefSeq) probable serine/threonine-protein kinase PBL19 isoform X1	--	[T]	Signal transduction mechanisms	Protein tyrosine and serine/threonine kinase	Serine/threonine-protein kinase PCRK1 OS=Arabidopsis thaliana OX=3702 GN=PCRK1 PE=1 SV=1	T	Signal transduction mechanisms	serine/threonine-protein kinase PCRK1 [Solanum lycopersicum]
Solyc02g032100.4	905	300	715	3193	3057	1432	18.388	6.15144	14.4571	63.9825	60.6468	30.7267	0.000723253	1.43675	up	[P]	Inorganic ion transport and metabolism	Molecular Function: zinc ion transmembrane transporter activity (GO:0005385);; Cellular Component: integral component of membrane (GO:0016021);;	K14709|1.2e-178|sly:101252338|K14709 solute carrier family 39 (zinc transporter), member 1/2/3 | (RefSeq) zinc transporter 8-like	--	[P]	Inorganic ion transport and metabolism	ZIP Zinc transporter	Zinc transporter 8 OS=Oryza sativa subsp. japonica OX=39947 GN=ZIP8 PE=2 SV=1	P	Inorganic ion transport and metabolism	zinc transporter 8-like [Solanum lycopersicum]
Solyc03g118130.3	226	321	309	534	412	459	6.4005	9.17961	8.68266	14.9025	11.3857	13.7064	0.0153508	0.674211	up	[C]	Energy production and conversion	Molecular Function: iron ion binding (GO:0005506);; Cellular Component: integral component of membrane (GO:0016021);;	--	--	--	--	Rubredoxin	--	--	--	uncharacterized protein LOC101245339 [Solanum lycopersicum]
Solyc01g006050.2	66	131	233	1705	330	256	1.19942	2.42146	4.25441	30.8986	5.92132	4.95364	0.0179294	1.21459	up	--	--	Cellular Component: integral component of membrane (GO:0016021);;	K03695|9.0e-11|smo:SELMODRAFT_411212|K03695 ATP-dependent Clp protease ATP-binding subunit ClpB | (RefSeq) hypothetical protein	--	--	--	Family of unknown function (DUF716)	--	S	Function unknown	transmembrane protein 45A [Solanum lycopersicum]
Solyc08g016210.3	58	46	30	1182	263	100	0.533419	0.429045	0.269381	10.8557	2.3842	0.981802	0.00139054	1.52691	up	--	--	Cellular Component: integral component of membrane (GO:0016021);;	K13466|9.5e-10|pper:18785913|K13466 EIX receptor 1/2 | (RefSeq) LRR receptor-like serine/threonine-protein kinase GSO2 isoform X1	Plant-pathogen interaction (ko04626)	[R]	General function prediction only	Leucine rich repeat	Receptor-like protein 1 OS=Arabidopsis thaliana OX=3702 GN=RLP1 PE=2 SV=2	S	Function unknown	receptor-like protein 13 isoform X1 [Solanum lycopersicum]
Solyc08g076360.4	57	56	36	340	96	95	0.961385	0.965678	0.605671	5.73576	1.60151	1.71704	0.0409526	1.07213	up	[I]	Lipid transport and metabolism	Molecular Function: methyltransferase activity (GO:0008168);; Cellular Component: integral component of membrane (GO:0016021);; Biological Process: methylation (GO:0032259);;	K05928|9.1e-189|sly:778248|K05928 tocopherol O-methyltransferase [EC:2.1.1.95] | (RefSeq) TMT; gamma-tocopherol methyltransferase isoform 2	Ubiquinone and other terpenoid-quinone biosynthesis (ko00130)	[IR]	Lipid transport and metabolism;; General function prediction only	Methyltransferase domain	Probable tocopherol O-methyltransferase, chloroplastic OS=Oryza sativa subsp. japonica OX=39947 GN=VTE4 PE=2 SV=1	H	Coenzyme transport and metabolism	gamma-tocopherol methyltransferase isoform 2 [Solanum lycopersicum]
Solyc07g006370.1	529	322	416	726	982	708	7.944	4.8946	6.22397	10.7622	14.4118	11.2439	0.0140967	0.814971	up	--	--	Cellular Component: integral component of membrane (GO:0016021);; Biological Process: transmembrane transport (GO:0055085);;	K13754|0.0e+00|sly:101250521|K13754 solute carrier family 24 (sodium/potassium/calcium exchanger), member 6 | (RefSeq) cation/calcium exchanger 1-like	--	[P]	Inorganic ion transport and metabolism	Sodium/calcium exchanger protein	Cation/calcium exchanger 1 OS=Arabidopsis thaliana OX=3702 GN=CCX1 PE=2 SV=1	P	Inorganic ion transport and metabolism	cation/calcium exchanger 1-like [Solanum lycopersicum]
Solyc05g005200.3	4351	5937	5897	3199	3292	3582	108.284	149.508	146.014	78.4791	79.9404	94.1446	0.000745892	-0.638123	down	[O]	Posttranslational modification, protein turnover, chaperones	Cellular Component: cytosol (GO:0005829);; Molecular Function: pyroglutamyl-peptidase activity (GO:0016920);;	K01304|2.3e-122|sly:101247819|K01304 pyroglutamyl-peptidase [EC:3.4.19.3] | (RefSeq) uncharacterized protein LOC101247819 isoform X1	--	[O]	Posttranslational modification, protein turnover, chaperones	Pyroglutamyl peptidase	--	O	Posttranslational modification, protein turnover, chaperones	uncharacterized protein LOC101247819 isoform X1 [Solanum lycopersicum]
Solyc10g009260.1	43	18	15	378	75	47	4.87703	2.04707	1.70067	42.9452	8.41858	5.63098	0.0390729	1.087	up	--	--	Cellular Component: integral component of membrane (GO:0016021);;	--	--	--	--	Putative AtpZ or ATP-synthase-associated	--	S	Function unknown	hypothetical protein EJD97_018782 [Solanum chilense]
Solanum_lycopersicum_newGene_371	121	101	71	617	404	181	0.700217	0.590975	0.409915	3.54301	2.29353	1.11133	0.00146851	1.40114	up	--	--	--	--	--	[R]	General function prediction only	--	--	E	Amino acid transport and metabolism	uncharacterized protein LOC107030414 [Solanum pennellii]
Solyc04g007580.1	1804	1142	540	4017	2648	2303	93.3844	59.793	27.8127	205.093	133.816	125.939	0.0436533	0.96703	up	--	--	--	K03327|3.7e-16|nta:107781954|K03327 multidrug resistance protein, MATE family | (RefSeq) protein DETOXIFICATION 14-like	--	--	--	Domain of unknown function (DUF4228)	--	S	Function unknown	uncharacterized protein LOC101267223 [Solanum lycopersicum]
Solyc07g062580.4	1933	2287	2508	906	1174	1226	18.5581	22.2163	23.947	8.56846	10.9916	12.4241	1.21751e-06	-0.954451	down	--	--	Biological Process: response to acid chemical (GO:0001101);; Molecular Function: protein binding (GO:0005515);; Biological Process: response to stress (GO:0006950);; Biological Process: response to osmotic stress (GO:0006970);; Biological Process: biological_process (GO:0008150);; Biological Process: response to abiotic stimulus (GO:0009628);; Biological Process: response to salt stress (GO:00096…	K09527|4.7e-121|pavi:110759559|K09527 DnaJ homolog subfamily C member 7 | (RefSeq) TPR repeat-containing thioredoxin TTL1-like isoform X1	--	[R]	General function prediction only	Tetratricopeptide repeat	TPR repeat-containing thioredoxin TTL1 OS=Arabidopsis thaliana OX=3702 GN=TTL1 PE=1 SV=1	O	Posttranslational modification, protein turnover, chaperones	TPR repeat-containing thioredoxin TTL1 [Solanum lycopersicum]
Solyc02g082910.4	2	6	3	357	40	52	0.026718	0.081101	0.038719	4.7005	0.513932	0.721961	0.000613674	1.58416	up	[IQ]	Lipid transport and metabolism;; Secondary metabolites biosynthesis, transport and catabolism	Molecular Function: catalytic activity (GO:0003824);;	K01913|2.3e-129|oeu:111393404|K01913 acetate/butyrate---CoA ligase [EC:6.2.1.1 6.2.1.2] | (RefSeq) acetate/butyrate--CoA ligase AAE7, peroxisomal	Glycolysis / Gluconeogenesis (ko00010);; Pyruvate metabolism (ko00620);; Glyoxylate and dicarboxylate metabolism (ko00630);; Butanoate metabolism (ko00650);; Carbon metabolism (ko01200)	[I]	Lipid transport and metabolism	AMP-binding enzyme	Probable acyl-activating enzyme 1, peroxisomal OS=Arabidopsis thaliana OX=3702 GN=AAE1 PE=2 SV=1	I	Lipid transport and metabolism	probable acyl-activating enzyme 1, peroxisomal [Solanum lycopersicum]
Solyc04g015160.3	90	73	95	218	196	127	0.579168	0.474267	0.608406	1.38921	1.23588	0.867094	0.0160115	0.902488	up	--	--	Cellular Component: integral component of membrane (GO:0016021);;	K12486|2.4e-07|peq:110030298|K12486 stromal membrane-associated protein | (RefSeq) ADP-ribosylation factor GTPase-activating protein AGD12-like isoform X1	Endocytosis (ko04144)	[S]	Function unknown	VAD1 Analog of StAR-related lipid transfer domain	C2 and GRAM domain-containing protein At1g03370 OS=Arabidopsis thaliana OX=3702 GN=At1g03370 PE=2 SV=4	S	Function unknown	C2 and GRAM domain-containing protein At1g03370 [Solanum lycopersicum]
Solyc12g056600.3	740	1057	714	3530	1645	1273	16.2644	23.5137	15.6034	76.4996	35.2826	29.5512	0.0131262	1.05476	up	[IQR]	Lipid transport and metabolism;; Secondary metabolites biosynthesis, transport and catabolism;; General function prediction only	--	K09841|2.0e-65|aof:109848475|K09841 xanthoxin dehydrogenase [EC:1.1.1.288] | (RefSeq) zerumbone synthase	Carotenoid biosynthesis (ko00906)	[R]	General function prediction only	Enoyl-(Acyl carrier protein) reductase	Secoisolariciresinol dehydrogenase (Fragment) OS=Podophyllum peltatum OX=35933 PE=1 SV=1	Q	Secondary metabolites biosynthesis, transport and catabolism	short-chain dehydrogenase-reductase [Solanum lycopersicum]
Solyc02g088690.4	8996	7530	11855	3647	4581	5400	177.802	150.574	233.106	71.0539	88.3481	112.703	0.000383258	-0.946961	down	[M]	Cell wall/membrane/envelope biogenesis	Molecular Function: UDP-glucose 6-dehydrogenase activity (GO:0003979);; Molecular Function: NAD binding (GO:0051287);;	K00012|1.4e-176|sly:101263958|K00012 UDPglucose 6-dehydrogenase [EC:1.1.1.22] | (RefSeq) UDP-glucose 6-dehydrogenase 2	Pentose and glucuronate interconversions (ko00040);; Ascorbate and aldarate metabolism (ko00053);; Amino sugar and nucleotide sugar metabolism (ko00520)	[GT]	Carbohydrate transport and metabolism;; Signal transduction mechanisms	UDP-glucose/GDP-mannose dehydrogenase family, NAD binding domain	UDP-glucose 6-dehydrogenase 5 OS=Oryza sativa subsp. japonica OX=39947 GN=UGD5 PE=2 SV=1	--	--	UDP-glucose 6-dehydrogenase 2 [Solanum lycopersicum]
Solyc12g045030.2	225	226	250	1970	305	698	5.87295	5.97266	6.48038	50.8042	7.77553	19.2657	0.00865945	1.27694	up	[IQR]	Lipid transport and metabolism;; Secondary metabolites biosynthesis, transport and catabolism;; General function prediction only	Molecular Function: oxidoreductase activity (GO:0016491);;	K00059|3.1e-28|sita:101776165|K00059 3-oxoacyl-[acyl-carrier protein] reductase [EC:1.1.1.100] | (RefSeq) 3-oxoacyl-[acyl-carrier-protein] reductase 4	Fatty acid biosynthesis (ko00061);; Biotin metabolism (ko00780);; Fatty acid metabolism (ko01212)	[R]	General function prediction only	short chain dehydrogenase	3-oxoacyl-[acyl-carrier-protein] reductase, chloroplastic OS=Cuphea lanceolata OX=3930 GN=CLKR27 PE=2 SV=1	Q	Secondary metabolites biosynthesis, transport and catabolism	uncharacterized protein LOC101255178 [Solanum lycopersicum]
Solyc03g113450.4	36	37	59	101	103	74	0.377517	0.397872	0.631859	1.06544	1.07635	0.831218	0.0394435	0.875194	up	[T]	Signal transduction mechanisms	Molecular Function: protein serine/threonine kinase activity (GO:0004674);; Molecular Function: ATP binding (GO:0005524);; Cellular Component: integral component of membrane (GO:0016021);; Biological Process: cellulose biosynthetic process (GO:0030244);;	K13418|8.9e-76|dzi:111283981|K13418 somatic embryogenesis receptor kinase 1 [EC:2.7.10.1 2.7.11.1] | (RefSeq) somatic embryogenesis receptor kinase 2-like isoform X1	--	--	--	Protein kinase domain	LRR receptor-like serine/threonine-protein kinase FEI 2 OS=Arabidopsis thaliana OX=3702 GN=FEI2 PE=1 SV=1	T	Signal transduction mechanisms	LRR receptor-like serine/threonine-protein kinase FEI 2 [Solanum lycopersicum]
Solyc08g081230.1	1181	865	1086	3774	2963	3010	21.7323	16.1052	19.8849	68.5206	53.2481	58.537	8.46161e-13	1.52316	up	--	--	Biological Process: protein homooligomerization (GO:0051260);;	--	--	[R]	General function prediction only	BTB/POZ domain	BTB/POZ domain-containing protein At5g41330 OS=Arabidopsis thaliana OX=3702 GN=At5g41330 PE=2 SV=1	S	Function unknown	BTB/POZ domain-containing protein At5g41330-like [Solanum lycopersicum]
Solyc05g054150.3	102	151	136	61	50	40	1.51017	2.28212	2.01641	0.894845	0.721043	0.628085	0.00180126	-1.12117	down	[R]	General function prediction only	Molecular Function: GTPase activity (GO:0003924);; Molecular Function: GTP binding (GO:0005525);;	K07904|3.1e-122|sly:101248300|K07904 Ras-related protein Rab-11A | (RefSeq) ras-related protein RABA5a	Endocytosis (ko04144)	[U]	Intracellular trafficking, secretion, and vesicular transport	Ras family	Ras-related protein RABA5a OS=Arabidopsis thaliana OX=3702 GN=RABA5A PE=1 SV=1	U	Intracellular trafficking, secretion, and vesicular transport	ras-related protein RABA5a [Solanum lycopersicum]
Solanum_lycopersicum_newGene_1596	48	33	47	152	191	229	0.398866	0.311037	0.518022	1.5098	1.5266	2.23772	2.70395e-08	1.787	up	--	--	Molecular Function: DNA binding (GO:0003677);; Molecular Function: protein dimerization activity (GO:0046983);;	K10398|7.2e-09|eus:EUTSA_v10016147mg|K10398 kinesin family member 11 | (RefSeq) hypothetical protein	--	[L]	Replication, recombination and repair	Domain of unknown function (DUF4413)	Putative AC transposase OS=Zea mays OX=4577 PE=2 SV=2	E	Amino acid transport and metabolism	zinc finger BED domain-containing protein RICESLEEPER 2-like [Solanum pennellii]
Solyc05g041200.4	3603	3397	2706	5633	5053	4516	54.546	52.0366	40.7606	84.0819	74.6651	72.2079	0.0228993	0.601796	up	[ER]	Amino acid transport and metabolism;; General function prediction only	Molecular Function: 4-hydroxyphenylpyruvate dioxygenase activity (GO:0003868);; Biological Process: aromatic amino acid family metabolic process (GO:0009072);; Molecular Function: metal ion binding (GO:0046872);;	K00457|1.1e-182|sly:101257377|K00457 4-hydroxyphenylpyruvate dioxygenase [EC:1.13.11.27] | (RefSeq) 4-hydroxyphenylpyruvate dioxygenase-like	Ubiquinone and other terpenoid-quinone biosynthesis (ko00130);; Tyrosine metabolism (ko00350);; Phenylalanine metabolism (ko00360)	[E]	Amino acid transport and metabolism	Glyoxalase/Bleomycin resistance protein/Dioxygenase superfamily	4-hydroxyphenylpyruvate dioxygenase OS=Daucus carota OX=4039 PE=2 SV=1	E	Amino acid transport and metabolism	4-hydroxyphenylpyruvate dioxygenase-like [Solanum lycopersicum]
Solyc05g015070.4	906	1851	1442	567	491	674	7.80621	16.1484	12.3643	4.81802	4.13105	6.13026	0.000873107	-1.08348	down	[T]	Signal transduction mechanisms	Molecular Function: ubiquitin-protein transferase activity (GO:0004842);;	K10260|1.1e-15|cre:CHLREDRAFT_205525|K10260 F-box and WD-40 domain protein 7 | (RefSeq) predicted protein	Ubiquitin mediated proteolysis (ko04120)	[S]	Function unknown	U-box domain	U-box domain-containing protein 6 OS=Arabidopsis thaliana OX=3702 GN=PUB6 PE=2 SV=2	S	Function unknown	U-box domain-containing protein 45-like [Solanum lycopersicum]
Solyc06g051860.3	556	576	725	836	1241	876	6.55042	6.86755	8.49836	9.72119	14.2869	10.9074	0.0190236	0.630718	up	[GEPR]	Carbohydrate transport and metabolism;; Amino acid transport and metabolism;; Inorganic ion transport and metabolism;; General function prediction only	Cellular Component: integral component of membrane (GO:0016021);; Molecular Function: transmembrane transporter activity (GO:0022857);;	K08176|2.1e-307|sly:778339|K08176 MFS transporter, PHS family, inorganic phosphate transporter | (RefSeq) inorganic phosphate transporter 1-11 isoform X1	--	[P]	Inorganic ion transport and metabolism	Sugar (and other) transporter	Low affinity inorganic phosphate transporter 5 OS=Petunia hybrida OX=4102 GN=PT5 PE=2 SV=1	P	Inorganic ion transport and metabolism	inorganic phosphate transporter 1-11 isoform X1 [Solanum lycopersicum]
Solyc01g096190.3	813	703	1865	265	604	487	4.57587	4.0039	10.45	1.47115	3.32029	2.89209	0.0400585	-0.955373	down	[P]	Inorganic ion transport and metabolism	Molecular Function: ATP binding (GO:0005524);; Cellular Component: integral component of membrane (GO:0016021);;	K01537|0.0e+00|sly:543554|K01537 P-type Ca2+ transporter type 2C [EC:7.2.2.10] | (RefSeq) LCA1; calcium-transporting ATPase, endoplasmic reticulum-type	--	[P]	Inorganic ion transport and metabolism	E1-E2 ATPase	Calcium-transporting ATPase, endoplasmic reticulum-type OS=Solanum lycopersicum OX=4081 GN=LCA1 PE=2 SV=1	P	Inorganic ion transport and metabolism	calcium-transporting ATPase, endoplasmic reticulum-type [Solanum lycopersicum]
Solyc06g052050.4	67	67	42	113	158	112	0.775466	0.789218	0.4878	1.29795	1.80635	1.38307	0.0368412	0.890088	up	[O]	Posttranslational modification, protein turnover, chaperones	Molecular Function: ATP binding (GO:0005524);;	K09490|0.0e+00|spen:107021803|K09490 endoplasmic reticulum chaperone BiP [EC:3.6.4.10] | (RefSeq) luminal-binding protein 4-like	Protein export (ko03060);; Protein processing in endoplasmic reticulum (ko04141)	[O]	Posttranslational modification, protein turnover, chaperones	Hsp70 protein	Luminal-binding protein 4 OS=Nicotiana tabacum OX=4097 GN=BIP4 PE=2 SV=1	O	Posttranslational modification, protein turnover, chaperones	luminal-binding protein 4-like [Solanum pennellii]
Solyc05g056120.3	373	652	1574	98	236	282	6.16294	10.9015	25.8874	1.59419	3.80262	4.91865	0.00693087	-1.28586	down	--	--	Cellular Component: nucleus (GO:0005634);; Molecular Function: zinc ion binding (GO:0008270);; Molecular Function: sequence-specific DNA binding (GO:0043565);; Biological Process: positive regulation of transcription, DNA-templated (GO:0045893);;	K09184|1.4e-27|vvi:104879571|K09184 GATA-binding protein, other eukaryote | (RefSeq) GATA transcription factor 8	--	[K]	Transcription	GATA zinc finger	GATA transcription factor 8 OS=Arabidopsis thaliana OX=3702 GN=GATA8 PE=1 SV=1	K	Transcription	GATA transcription factor 8-like isoform X2 [Solanum lycopersicum]
Solyc07g055930.3	943	998	969	623	666	573	10.914	11.6787	11.1483	7.10619	7.52013	6.9939	0.000111629	-0.616233	down	[M]	Cell wall/membrane/envelope biogenesis	Cellular Component: Golgi membrane (GO:0000139);; Cellular Component: integral component of membrane (GO:0016021);; Biological Process: pectin biosynthetic process (GO:0045489);; Molecular Function: polygalacturonate 4-alpha-galacturonosyltransferase activity (GO:0047262);; Biological Process: cell wall organization (GO:0071555);;	K20867|0.0e+00|sly:101256305|K20867 galacturonosyltransferase 12/13/14/15 [EC:2.4.1.-] | (RefSeq) probable galacturonosyltransferase 15	--	--	--	Glycosyl transferase family 8	Probable galacturonosyltransferase 15 OS=Arabidopsis thaliana OX=3702 GN=GAUT15 PE=2 SV=1	G	Carbohydrate transport and metabolism	probable galacturonosyltransferase 15 [Solanum lycopersicum]
Solyc12g014610.2	298	378	328	561	490	484	3.33309	4.27922	3.64433	6.1902	5.34358	5.71272	0.0120329	0.58861	up	--	--	Molecular Function: transcription factor activity, sequence-specific DNA binding (GO:0003700);; Cellular Component: nucleus (GO:0005634);; Molecular Function: sequence-specific DNA binding (GO:0043565);;	K18835|1.5e-83|atr:18447391|K18835 WRKY transcription factor 2 | (RefSeq) probable WRKY transcription factor 2	--	--	--	WRKY DNA -binding domain	Probable WRKY transcription factor 20 OS=Arabidopsis thaliana OX=3702 GN=WRKY20 PE=2 SV=1	K	Transcription	probable WRKY transcription factor 20 [Solanum lycopersicum]
Solyc01g100010.3	182	221	188	1660	548	329	4.30067	5.29364	4.43215	38.8415	12.6731	8.22966	0.00427856	1.34291	up	--	--	Molecular Function: molecular_function (GO:0003674);; Molecular Function: binding (GO:0005488);; Cellular Component: cellular_component (GO:0005575);; Cellular Component: intracellular (GO:0005622);; Cellular Component: cell (GO:0005623);; Cellular Component: nucleus (GO:0005634);; Cellular Component: cytoplasm (GO:0005737);; Molecular Function: carbohydrate binding (GO:0030246);; Cellular Compon…	K03188|1.5e-54|dcr:108224146|K03188 urease accessory protein | (RefSeq) uncharacterized protein LOC108224146 isoform X1	--	--	--	Phloem protein 2	F-box protein PP2-B15 OS=Arabidopsis thaliana OX=3702 GN=PP2B15 PE=2 SV=2	S	Function unknown	F-box protein PP2-B15-like [Solanum lycopersicum]
Solyc07g041750.3	26439	21147	19379	6039	13119	12419	237.818	192.462	173.413	53.5524	115.157	117.971	0.0160115	-0.909591	down	--	--	Biological Process: fucose metabolic process (GO:0006004);; Cellular Component: integral component of membrane (GO:0016021);; Molecular Function: transferase activity, transferring glycosyl groups (GO:0016757);;	K23280|2.0e-113|lsv:111906298|K23280 rhamnogalacturonan I rhamnosyltransferase [EC:2.4.1.351] | (RefSeq) O-fucosyltransferase 3-like	--	--	--	GDP-fucose protein O-fucosyltransferase	O-fucosyltransferase 35 OS=Arabidopsis thaliana OX=3702 GN=OFUT35 PE=2 SV=1	G	Carbohydrate transport and metabolism	O-fucosyltransferase 35 [Solanum lycopersicum]
Solyc01g091910.4	7622	8441	6170	1616	3457	3550	32.8321	36.7911	26.4391	6.85977	14.5328	16.1473	0.00143884	-1.13643	down	[I]	Lipid transport and metabolism	Molecular Function: catalytic activity (GO:0003824);;	K01115|0.0e+00|spen:107007945|K01115 phospholipase D1/2 [EC:3.1.4.4] | (RefSeq) phospholipase D gamma 1-like isoform X1	Glycerophospholipid metabolism (ko00564);; Ether lipid metabolism (ko00565);; Endocytosis (ko04144)	[I]	Lipid transport and metabolism	Phospholipase D C terminal	Phospholipase D beta 1 OS=Arabidopsis thaliana OX=3702 GN=PLDBETA1 PE=1 SV=4	I	Lipid transport and metabolism	phospholipase D gamma 1-like isoform X1 [Solanum pennellii]
Solyc11g008100.3	736	971	1183	668	594	573	19.7351	26.3458	31.552	17.6528	15.5198	16.2051	0.0206739	-0.5915	down	--	--	--	--	--	--	--	--	--	--	--	uncharacterized protein LOC101264582 isoform X2 [Solanum lycopersicum]
Solanum_lycopersicum_newGene_2569	2830	2136	1552	5571	6282	3581	31.5035	22.4756	14.2876	61.9294	70.5513	42.5058	0.00386033	1.03357	up	[I]	Lipid transport and metabolism	Molecular Function: hydrolase activity (GO:0016787);;	K20506|8.1e-62|egu:105060863|K20506 tuliposide A-converting enzyme [EC:4.2.99.22] | (RefSeq) tuliposide A-converting enzyme 2, chloroplastic-like	--	[V]	Defense mechanisms	alpha/beta hydrolase fold	Probable carboxylesterase 7 OS=Arabidopsis thaliana OX=3702 GN=CXE7 PE=2 SV=1	V	Defense mechanisms	carboxylesterase 1 [Solanum lycopersicum]
Solyc02g077630.3	353	389	311	640	622	544	2.60752	2.91135	2.29111	4.66934	4.49346	4.24866	0.00168181	0.733562	up	[T]	Signal transduction mechanisms	Molecular Function: protein serine/threonine kinase activity (GO:0004674);; Molecular Function: ATP binding (GO:0005524);; Cellular Component: integral component of membrane (GO:0016021);;	K00924|0.0e+00|nta:107786509|K00924 kinase [EC:2.7.1.-] | (RefSeq) receptor-like protein kinase HSL1	--	--	--	Protein kinase domain	Receptor-like protein kinase HSL1 OS=Arabidopsis thaliana OX=3702 GN=HSL1 PE=2 SV=1	T	Signal transduction mechanisms	receptor-like protein kinase HSL1 [Solanum lycopersicum]
Solyc01g068480.4	2880	4016	4476	2176	2080	2722	13.5703	19.152	20.9854	10.1071	9.5667	13.5477	0.0179708	-0.630404	down	[L]	Replication, recombination and repair	Biological Process: mRNA splicing, via spliceosome (GO:0000398);; Cellular Component: spliceosomal complex (GO:0005681);;	K12874|0.0e+00|sly:101244224|K12874 intron-binding protein aquarius | (RefSeq) RNA helicase aquarius	Spliceosome (ko03040)	[L]	Replication, recombination and repair	Intron-binding protein aquarius N-terminus	--	L	Replication, recombination and repair	RNA helicase aquarius [Solanum lycopersicum]
Solyc07g006630.4	152	127	152	30	53	57	2.93403	2.47596	2.91759	0.566562	0.996473	1.14809	0.000571242	-1.29411	down	--	--	Cellular Component: nucleus (GO:0005634);; Molecular Function: zinc ion binding (GO:0008270);; Biological Process: regulation of flower development (GO:0009909);;	K12135|3.4e-28|thj:104802991|K12135 zinc finger protein CONSTANS | (RefSeq) zinc finger protein CONSTANS-LIKE 2-like	Circadian rhythm - plant (ko04712)	[K]	Transcription	CCT motif	Zinc finger protein CONSTANS-LIKE 5 OS=Arabidopsis thaliana OX=3702 GN=COL5 PE=2 SV=2	K	Transcription	CONSTANS-like protein [Solanum lycopersicum]
Solyc02g085010.1	104	100	56	2122	296	440	7.27479	7.08147	3.89989	146.499	20.1785	32.4922	0.000162604	1.73909	up	--	--	--	--	--	--	--	--	--	S	Function unknown	hypothetical protein EJD97_004166 [Solanum chilense]
Solyc10g076610.2	153	220	1392	44	47	103	2.00197	2.92445	18.1956	0.568619	0.590138	1.4287	0.00427673	-1.39935	down	[J]	Translation, ribosomal structure and biogenesis	Molecular Function: nucleic acid binding (GO:0003676);; Molecular Function: lysine-tRNA ligase activity (GO:0004824);; Molecular Function: ATP binding (GO:0005524);; Cellular Component: cytoplasm (GO:0005737);; Biological Process: lysyl-tRNA aminoacylation (GO:0006430);;	K04567|0.0e+00|sly:778357|K04567 lysyl-tRNA synthetase, class II [EC:6.1.1.6] | (RefSeq) LysRS; lysine--tRNA ligase	Aminoacyl-tRNA biosynthesis (ko00970)	[J]	Translation, ribosomal structure and biogenesis	tRNA synthetases class II (D, K and N)	Lysine--tRNA ligase OS=Solanum lycopersicum OX=4081 GN=LYSRS PE=2 SV=1	J	Translation, ribosomal structure and biogenesis	lysine--tRNA ligase [Solanum lycopersicum]
Solyc07g056050.1	3263	3532	3579	1426	1881	2166	42.2375	46.268	46.0954	18.1923	23.7624	29.6112	0.000235181	-0.849611	down	--	--	Cellular Component: integral component of membrane (GO:0016021);;	K17086|0.0e+00|sly:101253394|K17086 transmembrane 9 superfamily member 2/4 | (RefSeq) transmembrane 9 superfamily member 12	--	[U]	Intracellular trafficking, secretion, and vesicular transport	Endomembrane protein 70	Transmembrane 9 superfamily member 12 OS=Arabidopsis thaliana OX=3702 GN=TMN12 PE=2 SV=1	U	Intracellular trafficking, secretion, and vesicular transport	transmembrane 9 superfamily member 12 [Solanum lycopersicum]
Solyc07g051950.3	1107	618	436	3820	2743	2084	21.8117	12.3045	8.52935	74.1949	52.7384	43.3637	0.00011481	1.50906	up	[V]	Defense mechanisms	Cellular Component: integral component of membrane (GO:0016021);; Biological Process: transmembrane transport (GO:0055085);;	--	--	--	--	Voltage-dependent anion channel	S-type anion channel SLAH1 OS=Arabidopsis thaliana OX=3702 GN=SLAH1 PE=2 SV=1	S	Function unknown	S-type anion channel SLAH1 [Solanum lycopersicum]
Solyc01g091590.3	474	259	233	1424	726	538	15.5131	8.57254	7.57643	45.9602	23.1886	18.5747	0.0247944	1.04908	up	--	--	--	--	--	--	--	C2 domain	BON1-associated protein 2 OS=Arabidopsis thaliana OX=3702 GN=BAP2 PE=1 SV=1	S	Function unknown	BON1-associated protein 2 [Solanum lycopersicum]
Solyc02g068920.3	4251	3225	3217	6778	5639	4809	49.1485	37.7222	37.0067	77.2603	63.6305	58.7251	0.034626	0.627482	up	[I]	Lipid transport and metabolism	Biological Process: lipid metabolic process (GO:0006629);; Molecular Function: O-acyltransferase activity (GO:0008374);;	K22389|0.0e+00|sly:544234|K22389 phospholipase A1 [EC:3.1.1.32] | (RefSeq) lecithine cholesterol acyltransferase-like protein	Glycerophospholipid metabolism (ko00564);; alpha-Linolenic acid metabolism (ko00592)	[I]	Lipid transport and metabolism	Lecithin:cholesterol acyltransferase	Lecithin-cholesterol acyltransferase-like 4 OS=Arabidopsis thaliana OX=3702 GN=LCAT4 PE=1 SV=1	I	Lipid transport and metabolism	lecithine cholesterol acyltransferase-like protein [Solanum lycopersicum]
Solyc10g009430.3	607	329	446	1000	1648	1001	8.59606	4.71305	6.28981	13.9708	22.7935	14.9762	0.00107618	1.16037	up	[Q]	Secondary metabolites biosynthesis, transport and catabolism	Molecular Function: diacylglycerol O-acyltransferase activity (GO:0004144);; Cellular Component: integral component of membrane (GO:0016021);; Biological Process: glycerolipid biosynthetic process (GO:0045017);;	K15406|1.0e-96|boe:106300527|K15406 wax-ester synthase / diacylglycerol O-acyltransferase [EC:2.3.1.75 2.3.1.20] | (RefSeq) O-acyltransferase WSD1	Cutin, suberine and wax biosynthesis (ko00073)	--	--	WS/DGAT C-terminal domain	O-acyltransferase WSD1 OS=Arabidopsis thaliana OX=3702 GN=WSD1 PE=2 SV=1	S	Function unknown	O-acyltransferase WSD1 [Solanum lycopersicum]
Solyc02g082550.3	821	567	748	1909	1615	1135	9.10345	6.35378	8.24982	20.8693	17.4761	13.286	0.00106331	0.997359	up	[M]	Cell wall/membrane/envelope biogenesis	Molecular Function: protein serine/threonine kinase activity (GO:0004674);; Molecular Function: ATP binding (GO:0005524);;	K08832|6.7e-254|sot:102601097|K08832 serine/threonine-protein kinase SRPK3 [EC:2.7.11.1] | (RefSeq) SRSF protein kinase 1	--	[T]	Signal transduction mechanisms	Protein kinase domain	Serine/threonine-protein kinase AFC3 OS=Arabidopsis thaliana OX=3702 GN=AFC3 PE=1 SV=2	T	Signal transduction mechanisms	hypothetical protein EJD97_017840 [Solanum chilense]
Solyc04g015590.4	40	36	29	220	68	98	0.848456	0.753546	0.604377	4.60128	1.39991	2.1747	0.0147371	1.19203	up	[M]	Cell wall/membrane/envelope biogenesis	Molecular Function: catalytic activity (GO:0003824);;	K08695|8.5e-27|atr:18427888|K08695 anthocyanidin reductase [EC:1.3.1.77] | (RefSeq) anthocyanidin reductase ((2S)-flavan-3-ol-forming)	Flavonoid biosynthesis (ko00941)	[V]	Defense mechanisms	NAD dependent epimerase/dehydratase family	Putative anthocyanidin reductase OS=Ginkgo biloba OX=3311 PE=2 SV=1	V	Defense mechanisms	putative anthocyanidin reductase [Solanum lycopersicum]
Solyc10g079730.3	38	49	37	125	76	124	0.225138	0.297097	0.217899	0.740798	0.447954	0.790957	0.00878293	1.08925	up	--	--	Molecular Function: cystathionine beta-lyase activity (GO:0004121);; Cellular Component: nucleus (GO:0005634);; Biological Process: mitotic chromosome condensation (GO:0007076);; Biological Process: transsulfuration (GO:0019346);; Molecular Function: pyridoxal phosphate binding (GO:0030170);; Biological Process: 'de novo' L-methionine biosynthetic process (GO:0071266);;	K06677|0.0e+00|sly:101258510|K06677 condensin complex subunit 1 | (RefSeq) condensin complex subunit 1	--	[BD]	Chromatin structure and dynamics;; Cell cycle control, cell division, chromosome partitioning	non-SMC mitotic condensation complex subunit 1	--	--	--	condensin complex subunit 1 [Solanum lycopersicum]
Solyc01g107825.1	5246	5174	3366	15107	8693	8197	66.8978	66.7642	42.709	189.95	108.201	110.405	0.00502563	1.01582	up	[G]	Carbohydrate transport and metabolism	Molecular Function: UDP-glycosyltransferase activity (GO:0008194);;	K23260|8.8e-273|sly:101258702|K23260 scopoletin glucosyltransferase [EC:2.4.1.128] | (RefSeq) scopoletin glucosyltransferase-like	Phenylpropanoid biosynthesis (ko00940)	[GC]	Carbohydrate transport and metabolism;; Energy production and conversion	UDP-glucoronosyl and UDP-glucosyl transferase	Scopoletin glucosyltransferase OS=Nicotiana tabacum OX=4097 GN=TOGT1 PE=1 SV=1	--	--	scopoletin glucosyltransferase-like [Solanum lycopersicum]
Solyc06g061020.3	2198	1314	1241	5644	3915	2166	34.3691	20.7893	19.2985	87.0244	59.7526	35.773	0.0219159	0.995009	up	--	--	--	K19042|3.6e-180|sly:101246257|K19042 E3 ubiquitin-protein ligase BOI and related proteins [EC:2.3.2.27] | (RefSeq) BOI-related E3 ubiquitin-protein ligase 1	--	[O]	Posttranslational modification, protein turnover, chaperones	Zinc finger, C3HC4 type (RING finger)	E3 ubiquitin-protein ligase BOI OS=Arabidopsis thaliana OX=3702 GN=BOI PE=1 SV=1	O	Posttranslational modification, protein turnover, chaperones	BOI-related E3 ubiquitin-protein ligase 1 [Solanum lycopersicum]
Solyc09g075080.3	490	679	797	329	461	339	8.57745	12.0266	13.8868	5.67321	7.87395	6.27047	0.0160927	-0.709929	down	--	--	Molecular Function: RNA binding (GO:0003723);;	--	--	--	--	F-box domain	Phytochrome A-associated F-box protein OS=Arabidopsis thaliana OX=3702 GN=EID1 PE=1 SV=2	S	Function unknown	phytochrome A-associated F-box protein [Solanum lycopersicum]
Solyc04g005300.4	153	106	124	368	234	209	5.82055	4.09044	4.70217	13.8578	8.72272	8.41203	0.024758	0.891925	up	--	--	Molecular Function: D-aminoacyl-tRNA deacylase activity (GO:0051499);;	K09716|1.2e-97|sly:101244765|K09716 D-aminoacyl-tRNA deacylase [EC:3.1.1.96] | (RefSeq) D-aminoacyl-tRNA deacylase	--	--	--	D-aminoacyl-tRNA deacylase	D-aminoacyl-tRNA deacylase OS=Arabidopsis thaliana OX=3702 GN=GEK1 PE=1 SV=2	S	Function unknown	D-aminoacyl-tRNA deacylase [Solanum lycopersicum]
Solyc12g055930.3	5996	8605	7606	2172	3200	4263	86.2027	125.18	108.794	30.7769	44.8929	64.7287	0.00107766	-1.03577	down	[M]	Cell wall/membrane/envelope biogenesis	Molecular Function: UDP-glucose 4-epimerase activity (GO:0003978);; Biological Process: galactose metabolic process (GO:0006012);;	K01784|1.3e-204|sly:101248179|K01784 UDP-glucose 4-epimerase [EC:5.1.3.2] | (RefSeq) UDP-glucose 4-epimerase GEPI48-like	Galactose metabolism (ko00052);; Amino sugar and nucleotide sugar metabolism (ko00520)	[M]	Cell wall/membrane/envelope biogenesis	GDP-mannose 4,6 dehydratase	UDP-glucose 4-epimerase GEPI48 OS=Cyamopsis tetragonoloba OX=3832 PE=2 SV=1	Q	Secondary metabolites biosynthesis, transport and catabolism	UDP-glucose 4-epimerase GEPI48-like [Solanum lycopersicum]
Solyc02g080890.3	984	1020	330	4703	2206	2902	12.6184	13.2316	4.19919	59.4539	27.6047	39.2958	0.00087974	1.44469	up	--	--	Molecular Function: transcription factor activity, sequence-specific DNA binding (GO:0003700);; Cellular Component: nucleus (GO:0005634);; Molecular Function: sequence-specific DNA binding (GO:0043565);;	K18834|1.5e-21|soe:110803840|K18834 WRKY transcription factor 1 | (RefSeq) WRKY transcription factor 1	Plant-pathogen interaction (ko04626)	--	--	WRKY DNA -binding domain	WRKY transcription factor 6 OS=Arabidopsis thaliana OX=3702 GN=WRKY6 PE=1 SV=1	K	Transcription	WRKY transcription factor 6 isoform 1 [Solanum lycopersicum]
Solyc01g087850.2	27	17	63	959	121	115	0.217266	0.140777	0.515014	7.79446	0.970525	1.00007	0.00490135	1.36883	up	[O]	Posttranslational modification, protein turnover, chaperones	Molecular Function: serine-type endopeptidase activity (GO:0004252);;	K15333|4.6e-85|nsy:104224633|K15333 tRNA guanosine-2'-O-methyltransferase [EC:2.1.1.34] | (RefSeq) uncharacterized protein LOC104224633	--	--	--	Subtilase family	Subtilisin-like protease SBT3 OS=Solanum lycopersicum OX=4081 GN=sbt3 PE=1 SV=1	O	Posttranslational modification, protein turnover, chaperones	subtilisin-like protease precursor [Solanum lycopersicum]
Solyc02g091630.1	383	451	491	197	345	246	7.29392	8.6823	9.29298	3.6952	6.4085	4.94248	0.0484717	-0.659007	down	--	--	--	K08739|1.2e-25|cann:107859776|K08739 DNA mismatch repair protein MLH3 | (RefSeq) DNA mismatch repair protein MLH3	Mismatch repair (ko03430)	--	--	--	--	--	--	DNA mismatch repair protein MLH3 [Capsicum baccatum]
Solyc04g007450.4	486	524	403	1083	1132	670	5.24908	5.72996	4.33202	11.53	11.9361	7.64555	0.00364262	0.909377	up	[I]	Lipid transport and metabolism	--	--	--	--	--	Serine aminopeptidase, S33	--	S	Function unknown	uncharacterized protein LOC101250206 [Solanum lycopersicum]
Solanum_lycopersicum_newGene_2824	410	595	450	247	358	262	1.49599	2.09427	1.73314	1.04917	1.43054	0.994318	0.0412088	-0.663007	down	--	--	Cellular Component: integral component of membrane (GO:0016021);;	--	--	--	--	Domain of unknown function (DUF4283)	--	--	--	hypothetical protein FXO38_34293 [Capsicum annuum]
Solyc02g092920.4	2460	1823	1544	3996	4140	2802	21.5991	16.1913	13.4877	34.5964	35.4809	25.9882	0.0176316	0.791071	up	[P]	Inorganic ion transport and metabolism	Molecular Function: ATP binding (GO:0005524);; Biological Process: cellular copper ion homeostasis (GO:0006878);; Biological Process: response to light intensity (GO:0009642);; Cellular Component: chloroplast envelope (GO:0009941);; Molecular Function: zinc-transporting ATPase activity (GO:0015633);; Cellular Component: integral component of membrane (GO:0016021);; Molecular Function: ATPase acti…	K01534|0.0e+00|sly:101249509|K01534 Zn2+/Cd2+-exporting ATPase [EC:7.2.2.12 7.2.2.21] | (RefSeq) probable cadmium/zinc-transporting ATPase HMA1, chloroplastic	--	[P]	Inorganic ion transport and metabolism	E1-E2 ATPase	Probable cadmium/zinc-transporting ATPase HMA1, chloroplastic OS=Arabidopsis thaliana OX=3702 GN=HMA1 PE=2 SV=2	P	Inorganic ion transport and metabolism	probable cadmium/zinc-transporting ATPase HMA1, chloroplastic [Solanum lycopersicum]
Solyc04g080850.3	14541	14615	15516	7433	10286	9000	442.196	449.685	469.402	222.845	305.264	289.014	0.000138671	-0.702454	down	[O]	Posttranslational modification, protein turnover, chaperones	Biological Process: glycerol ether metabolic process (GO:0006662);; Molecular Function: protein disulfide oxidoreductase activity (GO:0015035);; Biological Process: cell redox homeostasis (GO:0045454);;	K03671|1.1e-65|sly:101248480|K03671 thioredoxin 1 | (RefSeq) thioredoxin H-type 1	--	[O]	Posttranslational modification, protein turnover, chaperones	Thioredoxin	Thioredoxin H-type 1 OS=Nicotiana tabacum OX=4097 PE=2 SV=1	O	Posttranslational modification, protein turnover, chaperones	thioredoxin H-type 1 [Solanum lycopersicum]
Solyc02g090970.1	322	230	70	1025	430	639	7.59969	5.50713	1.64326	23.9151	9.932	15.9541	0.0395497	1.0644	up	[T]	Signal transduction mechanisms	Molecular Function: protein serine/threonine kinase activity (GO:0004674);; Molecular Function: ATP binding (GO:0005524);;	K20716|4.8e-69|bna:106350075|K20716 mitogen-activated protein kinase kinase kinase 17/18 | (RefSeq) mitogen-activated protein kinase kinase kinase 18-like	MAPK signaling pathway - plant (ko04016)	[T]	Signal transduction mechanisms	Protein kinase domain	Mitogen-activated protein kinase kinase kinase 20 OS=Arabidopsis thaliana OX=3702 GN=MAPKKK20 PE=1 SV=1	T	Signal transduction mechanisms	mitogen-activated protein kinase kinase kinase 17-like [Solanum lycopersicum]
Solanum_lycopersicum_newGene_1513	553	773	1054	230	455	431	5.70851	8.14905	10.8729	2.52863	4.66519	4.88019	0.0249089	-0.882048	down	--	--	Molecular Function: nucleic acid binding (GO:0003676);; Biological Process: DNA integration (GO:0015074);;	K12447|1.3e-62|thj:104808371|K12447 UDP-sugar pyrophosphorylase [EC:2.7.7.64] | (RefSeq) uncharacterized protein LOC104808371	Pentose and glucuronate interconversions (ko00040);; Galactose metabolism (ko00052);; Ascorbate and aldarate metabolism (ko00053);; Amino sugar and nucleotide sugar metabolism (ko00520)	[R]	General function prediction only	Reverse transcriptase (RNA-dependent DNA polymerase)	Retrovirus-related Pol polyprotein from transposon TNT 1-94 OS=Nicotiana tabacum OX=4097 PE=2 SV=1	L	Replication, recombination and repair	PREDICTED: uncharacterized protein LOC109224338 [Nicotiana attenuata]
Solyc08g061480.3	951	1126	1215	545	790	664	11.2126	13.4249	14.2527	6.33444	9.08159	8.26582	0.00418485	-0.66431	down	--	--	Molecular Function: intramolecular lyase activity (GO:0016872);;	--	--	--	--	Chalcone isomerase like	Fatty-acid-binding protein 2 OS=Arabidopsis thaliana OX=3702 GN=FAP2 PE=2 SV=2	S	Function unknown	fatty-acid-binding protein 2 isoform X3 [Solanum lycopersicum]
Solyc02g086440.4	1165	1611	2004	653	974	1013	26.0998	36.5108	44.6643	14.426	21.2838	23.9694	0.0208427	-0.741865	down	--	--	Molecular Function: protein binding (GO:0005515);;	K10268|2.1e-98|sly:101252555|K10268 F-box and leucine-rich repeat protein 2/20 | (RefSeq) F-box/LRR-repeat protein 4 isoform X1	--	[R]	General function prediction only	F-box-like	--	S	Function unknown	F-box/LRR-repeat protein 3 isoform X3 [Solanum lycopersicum]
Solyc12g005110.2	107	155	97	276	204	240	2.62539	3.84831	2.35133	6.68378	4.87356	6.21766	0.0179419	0.863028	up	--	--	--	--	--	[R]	General function prediction only	--	--	V	Defense mechanisms	uncharacterized protein LOC101259217 [Solanum lycopersicum]
Solyc02g085940.4	70	46	79	303	323	121	0.578258	0.382643	0.651305	2.48858	2.62421	1.05639	0.00103556	1.39848	up	[G]	Carbohydrate transport and metabolism	Molecular Function: monooxygenase activity (GO:0004497);; Cellular Component: chloroplast (GO:0009507);; Biological Process: photorespiration (GO:0009853);; Biological Process: carbon fixation (GO:0015977);; Biological Process: photosynthesis (GO:0015979);; Molecular Function: ribulose-bisphosphate carboxylase activity (GO:0016984);;	K01602|2.5e-83|sly:101268337|K01602 ribulose-bisphosphate carboxylase small chain [EC:4.1.1.39] | (RefSeq) Rbcs-3B; ribulose bisphosphate carboxylase small chain 3B, chloroplastic	Glyoxylate and dicarboxylate metabolism (ko00630);; Carbon fixation in photosynthetic organisms (ko00710);; Carbon metabolism (ko01200)	--	--	Ribulose bisphosphate carboxylase, small chain	Ribulose bisphosphate carboxylase small chain 3B, chloroplastic OS=Solanum lycopersicum OX=4081 GN=RBCS-3B PE=3 SV=1	E	Amino acid transport and metabolism	ribulose bisphosphate carboxylase small chain 3B, chloroplastic [Solanum lycopersicum]
Solyc03g118200.4	11572	13551	12387	3434	7421	7784	137.463	162.88	146.39	40.2095	86.0234	97.6487	0.0240663	-0.845033	down	--	--	Biological Process: response to acid chemical (GO:0001101);; Molecular Function: molecular_function (GO:0003674);; Molecular Function: binding (GO:0005488);; Molecular Function: phospholipid binding (GO:0005543);; Molecular Function: calcium-dependent phospholipid binding (GO:0005544);; Cellular Component: cellular_component (GO:0005575);; Cellular Component: cell (GO:0005623);; Cellular Componen…	K16280|2.5e-19|boe:106293281|K16280 E3 ubiquitin-protein ligase RGLG [EC:2.3.2.27] | (RefSeq) E3 ubiquitin-protein ligase RGLG1-like	--	[T]	Signal transduction mechanisms	Copine	Protein BONZAI 1 OS=Arabidopsis thaliana OX=3702 GN=BON1 PE=1 SV=2	T	Signal transduction mechanisms	protein BONZAI 1-like isoform X1 [Solanum lycopersicum]
Solyc11g006540.2	144	141	165	407	364	253	2.00675	1.99223	2.29199	5.59731	4.9615	3.72184	0.000222116	1.06613	up	[C]	Energy production and conversion	Molecular Function: oxidoreductase activity (GO:0016491);;	K17871|4.6e-11|ath:AT4G05020|K17871 NADH:ubiquinone reductase (non-electrogenic) [EC:1.6.5.9] | (RefSeq) NDB2; NAD(P)H dehydrogenase B2	--	[C]	Energy production and conversion	Pyridine nucleotide-disulphide oxidoreductase	External alternative NAD(P)H-ubiquinone oxidoreductase B2, mitochondrial OS=Arabidopsis thaliana OX=3702 GN=NDB2 PE=1 SV=1	C	Energy production and conversion	apoptosis-inducing factor homolog A [Solanum lycopersicum]
Solanum_lycopersicum_newGene_1784	47	27	12	69	292	350	0.530495	0.393554	0.205096	0.692405	3.36637	4.82377	0.00201472	1.48528	up	--	--	--	--	--	--	--	gag-polypeptide of LTR copia-type	--	S	Function unknown	uncharacterized protein LOC112940125 [Solanum lycopersicum]
Solyc07g043230.3	323	185	128	1479	934	411	5.82268	3.36779	2.28563	26.3518	16.4743	7.83529	0.00217405	1.39664	up	--	--	Molecular Function: zinc ion transmembrane transporter activity (GO:0005385);; Cellular Component: integral component of membrane (GO:0016021);;	K14709|6.4e-188|sly:101257981|K14709 solute carrier family 39 (zinc transporter), member 1/2/3 | (RefSeq) zinc transporter 5-like	--	[P]	Inorganic ion transport and metabolism	ZIP Zinc transporter	Zinc transporter 3 OS=Arabidopsis thaliana OX=3702 GN=ZIP3 PE=2 SV=1	P	Inorganic ion transport and metabolism	zinc transporter 5-like [Solanum lycopersicum]
Solyc11g068710.3	469	564	295	1759	651	1122	19.8122	24.0989	12.3987	73.3527	26.8484	50.1105	0.0166258	1.06021	up	--	--	Cellular Component: integral component of membrane (GO:0016021);;	--	--	--	--	--	F-box protein At2g27310 OS=Arabidopsis thaliana OX=3702 GN=At2g27310 PE=2 SV=1	S	Function unknown	F-box protein At2g27310 [Solanum lycopersicum]
Solyc01g109890.3	4578	5128	5340	1886	3198	2639	76.904	87.1531	89.2385	31.2213	52.4181	46.8039	0.000474311	-0.878681	down	[O]	Posttranslational modification, protein turnover, chaperones	--	K09503|2.6e-16|ats:109780681|K09503 DnaJ homolog subfamily A member 2 | (RefSeq) LOC109780681; dnaJ protein homolog 2-like isoform X1	Protein processing in endoplasmic reticulum (ko04141)	[O]	Posttranslational modification, protein turnover, chaperones	X-domain of DnaJ-containing	Chaperone protein dnaJ 10 OS=Arabidopsis thaliana OX=3702 GN=ATJ10 PE=2 SV=2	O	Posttranslational modification, protein turnover, chaperones	chaperone protein dnaJ 10 [Solanum lycopersicum]
Solyc01g107860.3	2191	2627	2773	1602	1584	1672	39.2508	47.6062	49.4124	28.2907	27.6841	31.6196	2.1388e-05	-0.61128	down	[T]	Signal transduction mechanisms	--	K14595|2.0e-63|mtr:MTR_4g485640|K14595 abscisate beta-glucosyltransferase [EC:2.4.1.263] | (RefSeq) UDP-glucosyltransferase 73B2	Carotenoid biosynthesis (ko00906)	--	--	CBS domain	CBS domain-containing protein CBSX1, chloroplastic OS=Arabidopsis thaliana OX=3702 GN=CBSX1 PE=1 SV=2	S	Function unknown	CBS domain-containing protein CBSX1, chloroplastic [Solanum lycopersicum]
Solyc12g008430.3	8	30	22	124	74	100	0.108428	0.422184	0.298357	1.71244	1.00735	1.46962	0.00107386	1.49135	up	[C]	Energy production and conversion	Molecular Function: malate dehydrogenase (decarboxylating) (NAD+) activity (GO:0004471);; Molecular Function: metal ion binding (GO:0046872);; Molecular Function: NAD binding (GO:0051287);;	K00029|0.0e+00|sly:101258131|K00029 malate dehydrogenase (oxaloacetate-decarboxylating)(NADP+) [EC:1.1.1.40] | (RefSeq) NADP-dependent malic enzyme	Pyruvate metabolism (ko00620);; Carbon fixation in photosynthetic organisms (ko00710);; Carbon metabolism (ko01200)	[C]	Energy production and conversion	Malic enzyme, NAD binding domain	NADP-dependent malic enzyme OS=Vitis vinifera OX=29760 PE=2 SV=1	C	Energy production and conversion	NADP-dependent malic enzyme [Solanum lycopersicum]
Solyc01g106950.3	5294	7143	8110	2000	3723	3785	56.9699	77.7762	86.8294	21.2125	39.1029	43.0089	0.0037144	-0.950681	down	--	--	--	--	--	--	--	--	--	--	--	MAR-binding filament-like protein 1-1 isoform X1 [Solanum lycopersicum]
Solyc12g009270.1	55	83	83	405	174	237	2.49241	3.77801	3.71227	18.1399	7.68185	11.3331	0.000204854	1.4577	up	--	--	Molecular Function: enzyme inhibitor activity (GO:0004857);;	K01051|2.5e-16|ccav:112509649|K01051 pectinesterase [EC:3.1.1.11] | (RefSeq) pectinesterase	Pentose and glucuronate interconversions (ko00040)	--	--	Plant invertase/pectin methylesterase inhibitor	Pectinesterase inhibitor 3 OS=Arabidopsis thaliana OX=3702 GN=PMEI3 PE=2 SV=1	S	Function unknown	pectinesterase inhibitor 3 [Solanum lycopersicum]
Solyc02g087180.4	321	536	517	189	264	264	5.35522	9.03956	8.5794	3.09644	4.29606	4.64951	0.0148207	-0.806797	down	--	--	Molecular Function: transcription cofactor activity (GO:0003712);; Biological Process: regulation of transcription from RNA polymerase II promoter (GO:0006357);; Cellular Component: mediator complex (GO:0016592);;	--	--	--	--	Vitamin-D-receptor interacting Mediator subunit 4	Mediator of RNA polymerase II transcription subunit 4 OS=Arabidopsis thaliana OX=3702 GN=MED4 PE=1 SV=1	S	Function unknown	mediator of RNA polymerase II transcription subunit 4 isoform X1 [Solanum lycopersicum]
Solyc03g114730.3	181	177	157	77	64	85	1.58973	1.57828	1.36881	0.669117	0.549233	0.788869	0.00136257	-1.02716	down	--	--	Biological Process: fucose metabolic process (GO:0006004);; Cellular Component: integral component of membrane (GO:0016021);; Molecular Function: transferase activity, transferring glycosyl groups (GO:0016757);;	K23280|5.0e-309|sly:101263008|K23280 rhamnogalacturonan I rhamnosyltransferase [EC:2.4.1.351] | (RefSeq) O-fucosyltransferase 34-like	--	--	--	GDP-fucose protein O-fucosyltransferase	Rhamnogalacturonan I rhamnosyltransferase 1 OS=Arabidopsis thaliana OX=3702 GN=RRT1 PE=1 SV=1	G	Carbohydrate transport and metabolism	O-fucosyltransferase 34-like [Solanum lycopersicum]
Solyc08g014470.4	2535	3687	2997	1025	1689	1901	29.3433	43.1929	34.5168	11.6936	19.0834	23.2404	0.0088469	-0.86177	down	[R]	General function prediction only	Molecular Function: hydrolase activity, acting on carbon-nitrogen (but not peptide) bonds (GO:0016810);;	K01880|9.8e-30|gsl:Gasu_19070|K01880 glycyl-tRNA synthetase [EC:6.1.1.14] | (RefSeq) glycyl-tRNA synthetase	Aminoacyl-tRNA biosynthesis (ko00970)	--	--	Amidohydrolase family	Protein LONG AFTER FAR-RED 3 OS=Arabidopsis thaliana OX=3702 GN=LAF3 PE=2 SV=1	S	Function unknown	uncharacterized protein LOC101256311 isoform X2 [Solanum lycopersicum]
Solyc02g065765.1	445	774	1174	308	172	277	6.84551	12.0644	17.9928	4.66824	2.58284	4.49999	0.00124109	-1.26941	down	--	--	Biological Process: plant-type cell wall organization (GO:0009664);; Biological Process: plant-type cell wall biogenesis (GO:0009832);; Biological Process: cellulose microfibril organization (GO:0010215);; Cellular Component: anchored component of plasma membrane (GO:0046658);; Biological Process: plant-type cell wall cellulose biosynthetic process (GO:0052324);;	--	--	--	--	COBRA-like protein	Protein COBRA OS=Arabidopsis thaliana OX=3702 GN=COB PE=2 SV=1	S	Function unknown	protein COBRA-like precursor [Solanum lycopersicum]
Solyc04g081650.3	290	370	287	124	197	169	12.6053	16.3048	12.4269	5.29132	8.34182	7.75518	0.0106891	-0.831472	down	--	--	Cellular Component: host cell nucleus (GO:0042025);;	K21777|9.8e-59|sly:101258748|K21777 G2/mitotic-specific cyclin-B, other | (RefSeq) G2/mitotic-specific cyclin-2	--	[D]	Cell cycle control, cell division, chromosome partitioning	Cyclin, C-terminal domain	G2/mitotic-specific cyclin-2 (Fragment) OS=Medicago sativa OX=3879 PE=2 SV=1	D	Cell cycle control, cell division, chromosome partitioning	hypothetical protein EJD97_002643 [Solanum chilense]
Solyc04g078870.4	2097	3575	3660	1001	1161	1546	25.2943	43.6353	43.9187	11.9038	13.661	19.6903	0.000111629	-1.14962	down	[R]	General function prediction only	Molecular Function: protein serine/threonine kinase activity (GO:0004674);; Molecular Function: ATP binding (GO:0005524);;	K08790|1.9e-308|sly:101253582|K08790 serine/threonine kinase 38 [EC:2.7.11.1] | (RefSeq) serine/threonine-protein kinase tricorner	--	[R]	General function prediction only	Protein kinase domain	Probable serine/threonine protein kinase IREH1 OS=Arabidopsis thaliana OX=3702 GN=IREH1 PE=1 SV=1	T	Signal transduction mechanisms	serine/threonine-protein kinase tricorner [Solanum lycopersicum]
Solyc07g061740.4	98	95	132	26	35	50	1.38308	1.36105	1.85886	0.361625	0.472886	0.742608	0.00359932	-1.18485	down	--	--	Cellular Component: integral component of membrane (GO:0016021);;	K15503|1.4e-154|cann:107862282|K15503 serine/threonine-protein phosphatase 6 regulatory ankyrin repeat subunit B | (RefSeq) ankyrin-3-like	--	[R]	General function prediction only	Ankyrin repeats (3 copies)	Protein ACCELERATED CELL DEATH 6 OS=Arabidopsis thaliana OX=3702 GN=ACD6 PE=1 SV=1	S	Function unknown	uncharacterized protein LOC101256692 [Solanum lycopersicum]
Solyc05g006660.4	948	1216	1174	641	649	779	10.9919	14.2679	13.5526	7.33056	7.34972	9.53653	0.00338344	-0.637779	down	--	--	--	--	--	--	--	Protein of unknown function (DUF1336)	--	S	Function unknown	uncharacterized protein LOC101249264 [Solanum lycopersicum]
Solyc02g088630.4	5536	5474	3977	1573	3097	3165	58.8553	58.8856	42.0671	16.4851	32.1323	35.5349	0.0439222	-0.78842	down	[M]	Cell wall/membrane/envelope biogenesis	Cellular Component: Golgi membrane (GO:0000139);; Cellular Component: integral component of membrane (GO:0016021);; Biological Process: pectin biosynthetic process (GO:0045489);; Molecular Function: polygalacturonate 4-alpha-galacturonosyltransferase activity (GO:0047262);; Biological Process: cell wall organization (GO:0071555);;	K20867|0.0e+00|sly:101264880|K20867 galacturonosyltransferase 12/13/14/15 [EC:2.4.1.-] | (RefSeq) probable galacturonosyltransferase 14	--	--	--	Glycosyl transferase family 8	Probable galacturonosyltransferase 14 OS=Arabidopsis thaliana OX=3702 GN=GAUT14 PE=2 SV=1	G	Carbohydrate transport and metabolism	probable galacturonosyltransferase 14 [Solanum lycopersicum]
Solyc02g080640.4	1319	1115	808	4536	2103	1554	19.397	16.5932	11.8147	65.7709	30.1727	24.1332	0.0265559	0.999432	up	[EH]	Amino acid transport and metabolism;; Coenzyme transport and metabolism	Molecular Function: oxidoreductase activity, acting on a sulfur group of donors, disulfide as acceptor (GO:0016671);; Biological Process: sulfate reduction (GO:0019419);;	K05907|8.4e-268|sly:544267|K05907 adenylyl-sulfate reductase (glutathione) [EC:1.8.4.9] | (RefSeq) adenylyl-sulfate reductase	Sulfur metabolism (ko00920)	[E]	Amino acid transport and metabolism	Phosphoadenosine phosphosulfate reductase family	5'-adenylylsulfate reductase 1, chloroplastic OS=Arabidopsis thaliana OX=3702 GN=APR1 PE=1 SV=2	--	--	adenylyl-sulfate reductase [Solanum lycopersicum]
Solyc02g079750.4	381	444	541	2219	745	724	10.8115	12.7481	15.2951	62.1655	20.6509	21.7201	0.0230747	1.05244	up	[C]	Energy production and conversion	Molecular Function: NAD(P)H dehydrogenase (quinone) activity (GO:0003955);; Molecular Function: FMN binding (GO:0010181);;	K03809|2.3e-90|spen:107008778|K03809 NAD(P)H dehydrogenase (quinone) [EC:1.6.5.2] | (RefSeq) probable NAD(P)H dehydrogenase (quinone) FQR1-like 1	Ubiquinone and other terpenoid-quinone biosynthesis (ko00130)	[R]	General function prediction only	NADPH-dependent FMN reductase	Probable NAD(P)H dehydrogenase (quinone) FQR1-like 1 OS=Arabidopsis thaliana OX=3702 GN=At4g27270 PE=1 SV=1	S	Function unknown	probable NAD(P)H dehydrogenase (quinone) FQR1-like 1 [Solanum pennellii]
Solanum_lycopersicum_newGene_2355	10	16	4	46	113	173	0.111945	0.149699	0.048694	0.478078	1.4655	2.18861	0.000261591	1.69751	up	--	--	--	--	--	--	--	Domain of unknown function (DUF1985)	--	--	--	uncharacterized protein LOC114074285 [Solanum pennellii]
Solyc08g066210.3	1513	1003	858	5160	2634	2125	10.594	7.10726	5.97299	35.6265	18.001	15.7134	0.00347914	1.19455	up	[M]	Cell wall/membrane/envelope biogenesis	Molecular Function: protein serine/threonine kinase activity (GO:0004674);; Molecular Function: ATP binding (GO:0005524);; Cellular Component: integral component of membrane (GO:0016021);;	K00924|7.2e-267|nto:104085526|K00924 kinase [EC:2.7.1.-] | (RefSeq) receptor-like protein kinase HSL1	--	--	--	Protein kinase domain	Receptor-like protein kinase 5 OS=Arabidopsis thaliana OX=3702 GN=RLK5 PE=1 SV=1	T	Signal transduction mechanisms	receptor-like protein kinase HSL1 [Solanum lycopersicum]
Solyc06g035620.3	1645	1403	492	4592	2925	2514	22.2671	19.224	6.62496	61.2995	38.6512	35.9526	0.0245097	1.05617	up	--	--	--	K14494|4.1e-43|pavi:110759924|K14494 DELLA protein | (RefSeq) DELLA protein DWARF8-like isoform X1	Plant hormone signal transduction (ko04075)	--	--	GRAS domain family	Chitin-inducible gibberellin-responsive protein 1 OS=Oryza sativa subsp. japonica OX=39947 GN=CIGR1 PE=2 SV=1	K	Transcription	Hop-interacting protein THI039 [Solanum lycopersicum]
Solyc01g105280.3	3499	4754	6230	2967	2703	2989	65.0871	89.4778	115.298	54.4133	49.061	58.7092	0.0110083	-0.663081	down	[T]	Signal transduction mechanisms	Molecular Function: protein serine/threonine phosphatase activity (GO:0004722);;	K17506|2.0e-158|sly:101254846|K17506 protein phosphatase 1L [EC:3.1.3.16] | (RefSeq) probable protein phosphatase 2C 10	--	[T]	Signal transduction mechanisms	Protein phosphatase 2C	Probable protein phosphatase 2C 10 OS=Arabidopsis thaliana OX=3702 GN=At1g34750 PE=2 SV=1	T	Signal transduction mechanisms	probable protein phosphatase 2C 10 [Solanum lycopersicum]
Solyc07g064900.3	7561	12099	15875	2028	5295	5434	109.014	176.502	227.711	28.8222	74.5039	82.7354	0.00714405	-1.11895	down	--	--	Cellular Component: integral component of membrane (GO:0016021);;	--	--	--	--	Protein of unknown function (DUF3537)	--	S	Function unknown	uncharacterized protein LOC101266537 [Solanum lycopersicum]
Solyc01g095580.3	945	804	693	1754	1308	1096	10.4726	9.01327	7.63976	19.1724	14.1438	12.827	0.0434382	0.680948	up	[H]	Coenzyme transport and metabolism	Biological Process: biological_process (GO:0008150);; Biological Process: response to radiation (GO:0009314);; Biological Process: response to light stimulus (GO:0009416);; Biological Process: response to abiotic stimulus (GO:0009628);; Biological Process: response to endogenous stimulus (GO:0009719);; Biological Process: response to hormone (GO:0009725);; Biological Process: response to auxin (G…	K14506|0.0e+00|sly:101268624|K14506 jasmonic acid-amino synthetase [EC:6.3.2.52] | (RefSeq) jasmonic acid-amido synthetase JAR1-like	Plant hormone signal transduction (ko04075)	--	--	GH3 auxin-responsive promoter	Jasmonoyl--L-amino acid synthetase JAR6 OS=Nicotiana attenuata OX=49451 GN=JAR6 PE=1 SV=2	S	Function unknown	jasmonic acid-amido synthetase JAR1-like [Solanum lycopersicum]
Solyc06g068090.3	15500	13785	13003	8605	9490	8565	132.757	119.464	110.792	72.6601	79.3192	77.4698	0.000969721	-0.6352	down	[I]	Lipid transport and metabolism	Molecular Function: phospholipase D activity (GO:0004630);; Molecular Function: calcium ion binding (GO:0005509);; Cellular Component: plasma membrane (GO:0005886);; Biological Process: phospholipid catabolic process (GO:0009395);; Biological Process: phosphatidylcholine metabolic process (GO:0046470);;	K01115|0.0e+00|sly:543819|K01115 phospholipase D1/2 [EC:3.1.4.4] | (RefSeq) PLDa1; phospholipase PLDa1	Glycerophospholipid metabolism (ko00564);; Ether lipid metabolism (ko00565);; Endocytosis (ko04144)	[I]	Lipid transport and metabolism	Phospholipase D C terminal	Phospholipase D alpha 1 OS=Nicotiana tabacum OX=4097 GN=PLD1 PE=2 SV=2	I	Lipid transport and metabolism	phospholipase PLDa1 [Solanum lycopersicum]
Solyc03g123460.4	148	80	109	251	210	204	5.62086	3.08406	4.12216	9.4528	7.82451	8.1955	0.0447287	0.811465	up	--	--	--	--	--	--	--	zinc-finger of the FCS-type, C2-C2	FCS-Like Zinc finger 17 OS=Arabidopsis thaliana OX=3702 GN=FLZ17 PE=1 SV=1	S	Function unknown	uncharacterized protein LOC101249443 [Solanum lycopersicum]
Solyc02g087220.4	1871	2304	2107	1117	1629	1164	22.0054	27.4245	24.6533	12.9478	18.6955	14.4544	0.00924284	-0.633498	down	--	--	--	--	--	--	--	--	--	A	RNA processing and modification	protein bicaudal C homolog 1 [Solanum lycopersicum]
Solyc01g100110.4	4324	4260	5769	2234	3448	3280	61.4811	61.2813	81.6032	31.3062	47.8355	49.2466	0.0325341	-0.610253	down	[T]	Signal transduction mechanisms	Molecular Function: protein serine/threonine phosphatase activity (GO:0004722);;	K17500|1.8e-131|dosa:Os09t0459600-01|K17500 integrin-linked kinase-associated serine/threonine phosphatase 2C [EC:3.1.3.16] | (RefSeq) Os09g0459600; Similar to Calmodulin-binding protein phosphatase.	--	[T]	Signal transduction mechanisms	Protein phosphatase 2C	Probable protein phosphatase 2C 5 OS=Arabidopsis thaliana OX=3702 GN=At1g09160 PE=2 SV=1	T	Signal transduction mechanisms	probable protein phosphatase 2C 5 [Solanum lycopersicum]
Solyc07g056420.4	14424	10531	10396	28287	19608	17926	222.484	164.343	159.524	430.159	295.158	292.01	0.0138911	0.793194	up	[O]	Posttranslational modification, protein turnover, chaperones	Molecular Function: transferase activity (GO:0016740);;	K00799|3.3e-129|sly:543836|K00799 glutathione S-transferase [EC:2.5.1.18] | (RefSeq) glutathione S-transferase-like protein	Glutathione metabolism (ko00480)	[O]	Posttranslational modification, protein turnover, chaperones	Glutathione S-transferase, N-terminal domain	Probable glutathione S-transferase parC OS=Nicotiana tabacum OX=4097 GN=PARC PE=2 SV=1	O	Posttranslational modification, protein turnover, chaperones	glutathione S-transferase-like protein [Solanum lycopersicum]
Solyc04g072460.3	35	39	36	111	75	62	0.548983	0.615433	0.568824	1.73388	1.16138	1.03917	0.0444858	0.908006	up	--	--	Molecular Function: transcription factor activity, sequence-specific DNA binding (GO:0003700);; Biological Process: transcription, DNA-templated (GO:0006351);; Molecular Function: sequence-specific DNA binding (GO:0043565);;	K14431|3.7e-202|sly:101265431|K14431 transcription factor TGA | (RefSeq) transcription factor TGA1 isoform X2	Plant hormone signal transduction (ko04075)	--	--	Seed dormancy control	Transcription factor TGA1 OS=Arabidopsis thaliana OX=3702 GN=TGA1 PE=1 SV=2	K	Transcription	transcription factor TGA1 isoform X2 [Solanum lycopersicum]
Solyc12g008940.2	17926	22626	24387	12020	11701	12988	325.682	415.934	440.779	215.303	207.455	249.191	7.95295e-07	-0.776626	down	--	--	Cellular Component: nucleus (GO:0005634);; Biological Process: nucleosome assembly (GO:0006334);;	K11279|1.3e-189|sly:101245031|K11279 nucleosome assembly protein 1-like 1 | (RefSeq) nucleosome assembly protein 1;2 isoform X1	--	[BD]	Chromatin structure and dynamics;; Cell cycle control, cell division, chromosome partitioning	Nucleosome assembly protein (NAP)	Nucleosome assembly protein 1;2 OS=Nicotiana tabacum OX=4097 GN=NAP1;2 PE=1 SV=1	--	--	nucleosome assembly protein 1;2 isoform X1 [Solanum lycopersicum]
Solyc07g063300.3	1130	1509	1985	872	784	983	14.5979	19.7362	25.5206	11.1045	9.88652	13.4085	0.0112788	-0.714074	down	[DZ]	Cell cycle control, cell division, chromosome partitioning;; Cytoskeleton	--	K10615|4.7e-36|ppp:112282946|K10615 E3 ubiquitin-protein ligase HERC4 [EC:2.3.2.26] | (RefSeq) probable E3 ubiquitin-protein ligase HERC4 isoform X1	Ubiquitin mediated proteolysis (ko04120)	[S]	Function unknown	Regulator of chromosome condensation (RCC1) repeat	RCC1 domain-containing protein RUG3, mitochondrial OS=Arabidopsis thaliana OX=3702 GN=RUG3 PE=1 SV=1	--	--	ultraviolet-B receptor UVR8 [Solanum lycopersicum]
Solyc10g007280.4	72	150	108	512	257	298	1.11718	2.37556	1.67208	7.91786	3.93291	4.93229	0.000994403	1.31878	up	[MDT]	Cell wall/membrane/envelope biogenesis;; Cell cycle control, cell division, chromosome partitioning;; Signal transduction mechanisms	Molecular Function: ATP binding (GO:0005524);;	K08900|2.9e-263|sly:101261461|K08900 mitochondrial chaperone BCS1 | (RefSeq) AAA-ATPase At3g50940-like	--	[O]	Posttranslational modification, protein turnover, chaperones	Domain associated at C-terminal with AAA	Protein HYPER-SENSITIVITY-RELATED 4 OS=Arabidopsis thaliana OX=3702 GN=HSR4 PE=2 SV=1	O	Posttranslational modification, protein turnover, chaperones	AAA-ATPase At3g50940-like [Solanum lycopersicum]
Solyc11g012070.3	173	200	208	478	312	308	4.08793	4.78969	4.90961	11.1866	7.234	7.71262	0.00943328	0.826253	up	[R]	General function prediction only	Cellular Component: integral component of membrane (GO:0016021);; Molecular Function: hydrolase activity (GO:0016787);;	K06130|9.2e-99|han:110865171|K06130 lysophospholipase II [EC:3.1.1.5] | (RefSeq) probable carboxylesterase SOBER1-like isoform X1	Glycerophospholipid metabolism (ko00564)	[I]	Lipid transport and metabolism	Phospholipase/Carboxylesterase	Probable carboxylesterase SOBER1-like OS=Arabidopsis thaliana OX=3702 GN=At4g22300 PE=2 SV=1	I	Lipid transport and metabolism	probable carboxylesterase SOBER1-like [Solanum lycopersicum]
Solyc12g013560.2	31	31	29	69	59	77	0.449439	0.445816	0.41593	0.982575	0.839197	1.18701	0.0282538	0.933604	up	[P]	Inorganic ion transport and metabolism	Biological Process: sulfur compound metabolic process (GO:0006790);; Molecular Function: 3'(2'),5'-bisphosphate nucleotidase activity (GO:0008441);; Biological Process: phosphatidylinositol phosphorylation (GO:0046854);; Biological Process: inositol phosphate dephosphorylation (GO:0046855);;	K01082|1.7e-221|sly:101246318|K01082 3'(2'), 5'-bisphosphate nucleotidase [EC:3.1.3.7] | (RefSeq) PAP-specific phosphatase HAL2-like	Sulfur metabolism (ko00920)	[FP]	Nucleotide transport and metabolism;; Inorganic ion transport and metabolism	Inositol monophosphatase family	PAP-specific phosphatase HAL2-like OS=Arabidopsis thaliana OX=3702 GN=AHL PE=2 SV=1	--	--	PAP-specific phosphatase HAL2-like [Solanum lycopersicum]
Solyc04g055000.3	121	204	166	29	52	86	1.49822	2.56471	2.04211	0.349331	0.623323	1.11944	0.0230447	-1.07605	down	[R]	General function prediction only	Biological Process: regionalization (GO:0003002);; Molecular Function: protein binding (GO:0005515);; Biological Process: response to stress (GO:0006950);; Biological Process: response to osmotic stress (GO:0006970);; Biological Process: cell communication (GO:0007154);; Biological Process: signal transduction (GO:0007165);; Biological Process: multicellular organism development (GO:0007275);; Bi…	K09527|7.5e-128|qsu:111999676|K09527 DnaJ homolog subfamily C member 7 | (RefSeq) TPR repeat-containing thioredoxin TTL1-like	--	[R]	General function prediction only	Tetratricopeptide repeat	TPR repeat-containing thioredoxin TTL4 OS=Arabidopsis thaliana OX=3702 GN=TTL4 PE=2 SV=1	S	Function unknown	inactive TPR repeat-containing thioredoxin TTL3-like [Solanum lycopersicum]
Solyc03g097990.3	2192	2074	2551	1050	1507	1530	52.6153	50.3575	60.901	24.8303	35.2983	38.784	0.00706939	-0.675428	down	--	--	Molecular Function: phosphoprotein phosphatase activity (GO:0004721);; Cellular Component: nucleus (GO:0005634);; Biological Process: mRNA processing (GO:0006397);;	K15544|2.6e-109|sly:101248465|K15544 RNA polymerase II subunit A C-terminal domain phosphatase SSU72 [EC:3.1.3.16] | (RefSeq) RNA polymerase II subunit A C-terminal domain phosphatase SSU72	mRNA surveillance pathway (ko03015)	[K]	Transcription	Ssu72-like protein	--	K	Transcription	RNA polymerase II subunit A C-terminal domain phosphatase SSU72 [Solanum lycopersicum]
Solyc05g054390.4	5346	5008	6648	2379	3097	3562	47.4153	44.9454	58.6656	20.8003	26.8043	33.3664	0.000709796	-0.830523	down	[T]	Signal transduction mechanisms	Biological Process: phosphorelay signal transduction system (GO:0000160);; Molecular Function: DNA binding (GO:0003677);; Molecular Function: transcription factor activity, sequence-specific DNA binding (GO:0003700);; Cellular Component: nucleus (GO:0005634);;	K14491|1.3e-229|vvi:100263661|K14491 two-component response regulator ARR-B family | (RefSeq) RRB6; two-component response regulator ARR1	Plant hormone signal transduction (ko04075)	[K]	Transcription	Response regulator receiver domain	Two-component response regulator ARR1 OS=Arabidopsis thaliana OX=3702 GN=ARR1 PE=1 SV=2	K	Transcription	two-component response regulator ARR1 [Solanum lycopersicum]
Solyc07g017780.4	1016	965	817	3151	1681	1562	7.34352	7.05613	5.86975	22.4553	11.859	11.922	0.00510011	1.00573	up	[P]	Inorganic ion transport and metabolism	Molecular Function: ATP binding (GO:0005524);; Cellular Component: plasma membrane (GO:0005886);; Molecular Function: hydrogen-exporting ATPase activity, phosphorylative mechanism (GO:0008553);; Cellular Component: integral component of membrane (GO:0016021);; Biological Process: hydrogen ion export across plasma membrane (GO:0120029);;	K01535|0.0e+00|sly:101263827|K01535 H+-transporting ATPase [EC:7.1.2.1] | (RefSeq) LHA4; H(+)-ATPase 4	Oxidative phosphorylation (ko00190)	[P]	Inorganic ion transport and metabolism	E1-E2 ATPase	Plasma membrane ATPase 4 OS=Nicotiana plumbaginifolia OX=4092 GN=PMA4 PE=2 SV=1	P	Inorganic ion transport and metabolism	H(+)-ATPase 4 [Solanum lycopersicum]
Solyc06g073450.4	1104	1931	2212	691	1064	1089	22.9538	40.6494	45.7891	14.1702	21.5925	23.9098	0.0479442	-0.736765	down	--	--	--	--	--	[R]	General function prediction only	Protein of unknown function (DUF1685)	--	S	Function unknown	uncharacterized protein LOC101248208 [Solanum lycopersicum]
Solyc06g076560.2	9608	5136	6487	9819	18530	14953	291.138	157.443	195.548	293.317	547.972	478.521	0.0314872	0.847274	up	[O]	Posttranslational modification, protein turnover, chaperones	Biological Process: response to reactive oxygen species (GO:0000302);; Biological Process: protein folding (GO:0006457);; Biological Process: response to heat (GO:0009408);; Biological Process: response to salt stress (GO:0009651);; Biological Process: response to hydrogen peroxide (GO:0042542);; Molecular Function: protein self-association (GO:0043621);; Molecular Function: unfolded protein bind…	K13993|6.8e-81|sly:543848|K13993 HSP20 family protein | (RefSeq) type I small heat shock protein 17.6 kDa isoform	Protein processing in endoplasmic reticulum (ko04141)	[O]	Posttranslational modification, protein turnover, chaperones	Hsp20/alpha crystallin family	17.8 kDa class I heat shock protein OS=Solanum lycopersicum OX=4081 PE=2 SV=1	O	Posttranslational modification, protein turnover, chaperones	heat shock protein HSP 17-6 [Solanum lycopersicum]
Solyc04g009170.3	103	106	113	203	157	182	2.83799	2.95499	3.0844	5.49789	4.20816	5.29147	0.027898	0.688494	up	--	--	Molecular Function: ubiquitin protein ligase activity (GO:0061630);;	K11982|9.9e-164|sly:101264918|K11982 E3 ubiquitin-protein ligase RNF115/126 [EC:2.3.2.27] | (RefSeq) E3 ubiquitin-protein ligase RING1-like	--	[O]	Posttranslational modification, protein turnover, chaperones	Ring finger domain	E3 ubiquitin-protein ligase RING1-like OS=Arabidopsis thaliana OX=3702 GN=At3g19950 PE=1 SV=1	O	Posttranslational modification, protein turnover, chaperones	E3 ubiquitin-protein ligase RING1-like [Solanum lycopersicum]
Solyc03g120910.4	747	665	566	1137	1138	978	5.76113	5.18532	4.33971	8.64957	8.56571	7.96874	0.00890515	0.666963	up	--	--	Molecular Function: DNA binding (GO:0003677);; Cellular Component: nucleus (GO:0005634);; Molecular Function: lipid binding (GO:0008289);;	K09338|0.0e+00|sly:101257548|K09338 homeobox-leucine zipper protein | (RefSeq) homeobox-leucine zipper protein ATHB-15	--	--	--	START domain	Homeobox-leucine zipper protein ATHB-15 OS=Arabidopsis thaliana OX=3702 GN=ATHB-15 PE=1 SV=1	K	Transcription	homeobox-leucine zipper protein ATHB-15 [Solanum lycopersicum]
Solanum_lycopersicum_newGene_2350	52	55	32	94	172	122	0.764906	0.841551	0.456619	1.38434	2.61752	1.90079	0.0103307	1.10882	up	--	--	--	--	--	--	--	Plant mobile domain	--	--	--	uncharacterized protein LOC104645154 [Solanum lycopersicum]
Solyc10g079930.1	1141	995	1389	2874	2179	1627	22.2431	19.6336	26.9563	55.2625	41.4716	33.5168	0.00521949	0.837834	up	[G]	Carbohydrate transport and metabolism	Molecular Function: UDP-glycosyltransferase activity (GO:0008194);;	K13495|1.8e-256|sly:101246295|K13495 cis-zeatin O-glucosyltransferase [EC:2.4.1.215] | (RefSeq) zeatin O-glucosyltransferase	Zeatin biosynthesis (ko00908)	[GC]	Carbohydrate transport and metabolism;; Energy production and conversion	UDP-glucoronosyl and UDP-glucosyl transferase	Zeatin O-glucosyltransferase OS=Phaseolus lunatus OX=3884 GN=ZOG1 PE=2 SV=1	--	--	zeatin O-glucosyltransferase [Solanum lycopersicum]
Solyc08g081190.3	14861	11606	10271	18435	19417	20080	309.983	244.945	213.12	379.11	395.251	442.337	0.0321028	0.604026	up	[G]	Carbohydrate transport and metabolism	Molecular Function: channel activity (GO:0015267);; Cellular Component: integral component of membrane (GO:0016021);;	K09872|4.6e-163|sly:544086|K09872 aquaporin PIP | (RefSeq) SlPIP1.5; plasma membrane intrinsic protein 1.5	--	[G]	Carbohydrate transport and metabolism	Major intrinsic protein	Probable aquaporin PIP-type pTOM75 OS=Solanum lycopersicum OX=4081 PE=2 SV=1	P	Inorganic ion transport and metabolism	aquaporin PIP1-5 [Solanum lycopersicum]
Solyc05g006640.4	5254	5678	6254	2638	3839	3454	32.7365	35.7988	38.7676	16.2042	23.3404	22.7263	0.000406905	-0.738469	down	[P]	Inorganic ion transport and metabolism	Molecular Function: magnesium ion binding (GO:0000287);; Molecular Function: ATP binding (GO:0005524);; Biological Process: phospholipid transport (GO:0015914);; Cellular Component: integral component of membrane (GO:0016021);;	K14802|0.0e+00|sly:101248674|K14802 phospholipid-transporting ATPase [EC:7.6.2.1] | (RefSeq) phospholipid-transporting ATPase 3-like isoform X1	--	[R]	General function prediction only	Phospholipid-translocating P-type ATPase C-terminal	Phospholipid-transporting ATPase 3 OS=Arabidopsis thaliana OX=3702 GN=ALA3 PE=1 SV=2	P	Inorganic ion transport and metabolism	phospholipid-transporting ATPase 3-like isoform X1 [Solanum lycopersicum]
Solyc03g007040.4	711	758	725	1351	1071	952	8.41486	9.07842	8.53234	15.7716	12.3703	11.8978	0.0165168	0.590835	up	[P]	Inorganic ion transport and metabolism	Molecular Function: solute:proton antiporter activity (GO:0015299);; Cellular Component: integral component of membrane (GO:0016021);;	--	--	[P]	Inorganic ion transport and metabolism	Sodium/hydrogen exchanger family	K(+) efflux antiporter 5 OS=Arabidopsis thaliana OX=3702 GN=KEA5 PE=2 SV=1	P	Inorganic ion transport and metabolism	K(+) efflux antiporter 5 [Solanum lycopersicum]
Solyc04g058170.1	20	9	21	212	145	60	1.0355	0.45016	1.10715	11.3343	7.66247	3.44239	7.36964e-05	1.77832	up	--	--	Molecular Function: calcium ion binding (GO:0005509);;	K13448|1.9e-86|sly:101245247|K13448 calcium-binding protein CML | (RefSeq) probable calcium-binding protein CML44	Plant-pathogen interaction (ko04626)	[T]	Signal transduction mechanisms	EF hand	Probable calcium-binding protein CML44 OS=Arabidopsis thaliana OX=3702 GN=CML44 PE=2 SV=2	T	Signal transduction mechanisms	probable calcium-binding protein CML44 [Solanum lycopersicum]
Solyc01g107900.3	1732	1899	1661	4399	2471	2467	21.3559	23.6842	20.3725	53.4782	29.7358	32.1163	0.0383622	0.725591	up	[Q]	Secondary metabolites biosynthesis, transport and catabolism	Molecular Function: diacylglycerol O-acyltransferase activity (GO:0004144);; Biological Process: glycerolipid biosynthetic process (GO:0045017);;	K15406|5.4e-57|crb:17878727|K15406 wax-ester synthase / diacylglycerol O-acyltransferase [EC:2.3.1.75 2.3.1.20] | (RefSeq) O-acyltransferase WSD1	Cutin, suberine and wax biosynthesis (ko00073)	--	--	WS/DGAT C-terminal domain	O-acyltransferase WSD1 OS=Arabidopsis thaliana OX=3702 GN=WSD1 PE=2 SV=1	S	Function unknown	O-acyltransferase WSD1 [Solanum lycopersicum]
Solanum_lycopersicum_newGene_1821	777	943	1062	360	474	408	3.57899	4.39724	4.86643	1.63389	2.12921	1.98623	1.30486e-08	-1.08559	down	--	--	--	--	--	--	--	--	--	--	--	hypothetical protein EJD97_021918, partial [Solanum chilense]
Solyc01g107670.2	1512	1653	1928	830	974	1250	27.7365	30.6898	35.1804	15.0129	17.4341	24.2095	0.0112788	-0.665985	down	--	--	Molecular Function: protein binding (GO:0005515);;	--	--	[R]	General function prediction only	Leucine rich repeat	Receptor-like protein 7 OS=Arabidopsis thaliana OX=3702 GN=RLP7 PE=3 SV=2	S	Function unknown	probable inactive leucine-rich repeat receptor kinase XIAO [Solanum lycopersicum]
Solyc09g065390.1	82	113	69	277	160	173	3.75843	5.2716	3.15695	12.6102	7.19305	8.41183	0.0211999	0.963811	up	--	--	--	--	--	--	--	--	Protein MARD1 OS=Arabidopsis thaliana OX=3702 GN=MARD1 PE=1 SV=2	--	--	protein MARD1 [Solanum lycopersicum]
Solyc06g005230.3	1134	1311	1779	679	758	856	25.8212	30.209	40.311	15.2332	16.8409	20.5923	0.00103556	-0.797808	down	[M]	Cell wall/membrane/envelope biogenesis	Molecular Function: protein kinase activity (GO:0004672);; Molecular Function: ATP binding (GO:0005524);; Cellular Component: integral component of membrane (GO:0016021);;	K13435|1.8e-119|spen:107018783|K13435 serine/threonine-protein kinase Pto | (RefSeq) receptor-like protein kinase HERK 1 isoform X2	Plant-pathogen interaction (ko04626)	[T]	Signal transduction mechanisms	Protein tyrosine and serine/threonine kinase	Receptor-like protein kinase HERK 1 OS=Arabidopsis thaliana OX=3702 GN=HERK1 PE=1 SV=1	T	Signal transduction mechanisms	hypothetical protein EJD97_005259 [Solanum chilense]
Solyc02g092000.3	1570	2577	1716	227	557	832	30.6482	50.8993	33.3209	4.36402	10.6007	17.1552	0.00176678	-1.33642	down	--	--	Cellular Component: integral component of membrane (GO:0016021);;	K23871|1.9e-147|sly:101245514|K23871 putative pectin methylesterase [EC:2.1.1.-] | (RefSeq) probable pectin methylesterase CGR2	--	--	--	--	Probable pectin methylesterase CGR2 OS=Arabidopsis thaliana OX=3702 GN=CGR2 PE=2 SV=1	S	Function unknown	probable pectin methylesterase CGR2 [Solanum lycopersicum]
Solyc04g072810.4	83	102	68	199	192	129	0.644295	0.79931	0.52219	1.53037	1.45923	1.05533	0.0262313	0.865461	up	--	--	--	K14399|1.6e-42|csl:COCSUDRAFT_47181|K14399 polyribonucleotide 5'-hydroxyl-kinase [EC:2.7.1.78] | (RefSeq) Clp1-domain-containing protein	mRNA surveillance pathway (ko03015)	[I]	Lipid transport and metabolism	CRAL/TRIO domain	--	I	Lipid transport and metabolism	phosphatidylinositol transfer protein 3 isoform X2 [Solanum lycopersicum]
Solyc07g063480.3	1173	1343	1929	751	766	1037	18.1215	20.9893	29.6426	11.4297	11.5434	16.9217	0.0230849	-0.697173	down	[T]	Signal transduction mechanisms	Molecular Function: protein kinase activity (GO:0004672);; Molecular Function: ATP binding (GO:0005524);;	K13435|6.6e-88|spen:107018783|K13435 serine/threonine-protein kinase Pto | (RefSeq) receptor-like protein kinase HERK 1 isoform X2	Plant-pathogen interaction (ko04626)	[T]	Signal transduction mechanisms	Protein tyrosine and serine/threonine kinase	Receptor-like protein kinase THESEUS 1 OS=Arabidopsis thaliana OX=3702 GN=THE1 PE=1 SV=1	T	Signal transduction mechanisms	receptor-like protein kinase THESEUS 1 [Solanum lycopersicum]
Solyc08g079630.3	111	127	75	252	205	183	1.69613	1.97532	1.15003	3.82565	3.06924	2.96599	0.0276146	0.858844	up	--	--	Molecular Function: AT DNA binding (GO:0003680);; Cellular Component: nucleus (GO:0005634);;	--	--	--	--	Plants and Prokaryotes Conserved (PCC) domain	AT-hook motif nuclear-localized protein 1 OS=Arabidopsis thaliana OX=3702 GN=AHL1 PE=1 SV=1	K	Transcription	AT-hook motif nuclear-localized protein 1 [Solanum lycopersicum]
Solyc02g062670.3	129	105	94	511	200	203	1.85556	1.51809	1.34687	7.25933	2.80925	3.08129	0.0230747	1.06035	up	--	--	Molecular Function: molecular_function (GO:0003674);; Molecular Function: transcription factor activity, sequence-specific DNA binding (GO:0003700);; Molecular Function: binding (GO:0005488);; Molecular Function: protein binding (GO:0005515);; Molecular Function: phospholipid binding (GO:0005543);; Cellular Component: cellular_component (GO:0005575);; Cellular Component: intracellular (GO:0005622…	K19600|7.3e-45|mis:MICPUN_63330|K19600 tubby-related protein 1 | (RefSeq) tubby-like protein	--	[R]	General function prediction only	Tub family	Tubby-like F-box protein 5 OS=Oryza sativa subsp. japonica OX=39947 GN=TULP5 PE=2 SV=1	S	Function unknown	tubby-like F-box protein 5 [Solanum lycopersicum]
Solyc04g051510.1	1476	1623	3360	877	1051	1211	10.4355	11.6125	23.6448	6.10988	7.2526	9.04215	0.0282538	-0.843074	down	[M]	Cell wall/membrane/envelope biogenesis	Molecular Function: protein serine/threonine kinase activity (GO:0004674);; Molecular Function: ATP binding (GO:0005524);; Cellular Component: integral component of membrane (GO:0016021);;	K13415|0.0e+00|sly:101261320|K13415 protein brassinosteroid insensitive 1 [EC:2.7.10.1 2.7.11.1] | (RefSeq) CURL3; brassinosteroid LRR receptor kinase precursor	Plant hormone signal transduction (ko04075)	--	--	Leucine rich repeat	Brassinosteroid LRR receptor kinase OS=Solanum lycopersicum OX=4081 GN=CURL3 PE=1 SV=1	T	Signal transduction mechanisms	brassinosteroid LRR receptor kinase precursor [Solanum lycopersicum]
Solyc04g007470.3	29	43	41	64	98	100	0.397935	0.589504	0.550948	0.857746	1.3029	1.43822	0.0250092	0.96111	up	--	--	Molecular Function: zinc ion binding (GO:0008270);;	K12135|5.9e-06|crb:17882893|K12135 zinc finger protein CONSTANS | (RefSeq) zinc finger protein CONSTANS isoform X2	Circadian rhythm - plant (ko04712)	--	--	--	Putative zinc finger protein At1g68190 OS=Arabidopsis thaliana OX=3702 GN=At1g68190 PE=2 SV=1	S	Function unknown	putative zinc finger protein At1g68190 isoform X2 [Solanum lycopersicum]
Solyc01g104920.3	23667	24532	31712	10407	15521	17786	221.353	232.145	295.06	95.9554	141.66	175.676	0.0073457	-0.772546	down	[O]	Posttranslational modification, protein turnover, chaperones	Molecular Function: ATP binding (GO:0005524);; Cellular Component: cytoplasm (GO:0005737);; Biological Process: protein transport (GO:0015031);; Molecular Function: ATPase activity (GO:0016887);; Biological Process: SNARE complex disassembly (GO:0035494);; Molecular Function: metal ion binding (GO:0046872);;	K06027|0.0e+00|sly:101264864|K06027 vesicle-fusing ATPase [EC:3.6.4.6] | (RefSeq) vesicle-fusing ATPase	--	[O]	Posttranslational modification, protein turnover, chaperones	ATPase family associated with various cellular activities (AAA)	Vesicle-fusing ATPase OS=Arabidopsis thaliana OX=3702 GN=NSF PE=2 SV=2	O	Posttranslational modification, protein turnover, chaperones	vesicle-fusing ATPase [Solanum lycopersicum]
Solyc08g080640.2	37402	45454	24246	106028	101227	80003	1288.76	1584.71	831.102	3601.84	3403.97	2911.24	3.52451e-05	1.24165	up	--	--	Biological Process: immune system process (GO:0002376);; Cellular Component: cellular_component (GO:0005575);; Cellular Component: intracellular (GO:0005622);; Cellular Component: cell (GO:0005623);; Cellular Component: cytoplasm (GO:0005737);; Biological Process: response to stress (GO:0006950);; Biological Process: defense response (GO:0006952);; Biological Process: immune response (GO:0006955)…	K12173|2.0e-26|gmx:100794341|K12173 BRCA1-A complex subunit BRE | (RefSeq) BRISC and BRCA1-A complex member 2	Homologous recombination (ko03440)	--	--	Thaumatin family	Protein NP24 OS=Solanum lycopersicum OX=4081 PE=1 SV=2	O	Posttranslational modification, protein turnover, chaperones	protein NP24 precursor [Solanum lycopersicum]
Solyc02g082950.3	17	17	15	415	49	48	0.283245	0.294461	0.248664	7.00949	0.817432	0.861256	0.00878293	1.29219	up	--	--	Cellular Component: integral component of membrane (GO:0016021);;	K23877|1.6e-44|cam:101514084|K23877 xyloglucan O-acetyltransferase | (RefSeq) protein ALTERED XYLOGLUCAN 4-like	--	--	--	GDSL/SGNH-like Acyl-Esterase family found in Pmr5 and Cas1p	Protein trichome birefringence-like 34 OS=Arabidopsis thaliana OX=3702 GN=TBL34 PE=2 SV=2	S	Function unknown	protein trichome birefringence-like 34 [Solanum lycopersicum]
Solyc08g083110.4	567	380	330	750	893	964	9.20701	6.25113	5.32957	12.0274	14.1681	16.5596	0.0115428	0.880405	up	[E]	Amino acid transport and metabolism	Molecular Function: catalytic activity (GO:0003824);; Biological Process: transsulfuration (GO:0019346);; Molecular Function: pyridoxal phosphate binding (GO:0030170);;	K01761|6.7e-254|sly:101263926|K01761 methionine-gamma-lyase [EC:4.4.1.11] | (RefSeq) methionine gamma-lyase	Cysteine and methionine metabolism (ko00270);; Selenocompound metabolism (ko00450)	[E]	Amino acid transport and metabolism	Cys/Met metabolism PLP-dependent enzyme	Methionine gamma-lyase OS=Arabidopsis thaliana OX=3702 GN=MGL PE=1 SV=1	E	Amino acid transport and metabolism	methionine gamma-lyase [Solanum lycopersicum]
Solyc10g008730.3	109	124	117	243	220	173	7.20816	8.2933	7.66467	15.8534	14.1773	12.0835	0.00884527	0.783849	up	--	--	Cellular Component: integral component of membrane (GO:0016021);;	--	--	--	--	--	Signaling peptide TAXIMIN 1 OS=Arabidopsis thaliana OX=3702 GN=TAX1 PE=2 SV=2	--	--	uncharacterized protein LOC101255929 [Solanum lycopersicum]
Solyc06g068410.3	823	1159	1472	681	669	658	17.0215	24.2487	30.2905	13.8866	13.4961	14.3766	0.0088469	-0.698521	down	--	--	Molecular Function: nucleic acid binding (GO:0003676);; Molecular Function: poly(A)-specific ribonuclease activity (GO:0004535);; Cellular Component: CCR4-NOT complex (GO:0030014);;	K12581|6.2e-140|sly:101258664|K12581 CCR4-NOT transcription complex subunit 7/8 | (RefSeq) probable CCR4-associated factor 1 homolog 6	RNA degradation (ko03018)	[A]	RNA processing and modification	CAF1 family ribonuclease	Probable CCR4-associated factor 1 homolog 6 OS=Arabidopsis thaliana OX=3702 GN=CAF1-6 PE=1 SV=1	A	RNA processing and modification	probable CCR4-associated factor 1 homolog 6 [Solanum lycopersicum]
Solyc03g093080.3	6684	4869	7707	1899	4184	3405	157.918	116.402	181.136	44.2229	96.4693	84.9412	0.0230923	-0.854496	down	[G]	Carbohydrate transport and metabolism	Molecular Function: hydrolase activity, hydrolyzing O-glycosyl compounds (GO:0004553);; Cellular Component: cell wall (GO:0005618);; Biological Process: xyloglucan metabolic process (GO:0010411);; Molecular Function: xyloglucan:xyloglucosyl transferase activity (GO:0016762);; Biological Process: cell wall biogenesis (GO:0042546);; Cellular Component: apoplast (GO:0048046);; Biological Process: ce…	K08235|1.0e-167|sly:101258345|K08235 xyloglucan:xyloglucosyl transferase [EC:2.4.1.207] | (RefSeq) probable xyloglucan endotransglucosylase/hydrolase protein 23	--	--	--	Glycosyl hydrolases family 16	Probable xyloglucan endotransglucosylase/hydrolase protein 23 OS=Arabidopsis thaliana OX=3702 GN=XTH23 PE=2 SV=1	G	Carbohydrate transport and metabolism	probable xyloglucan endotransglucosylase/hydrolase protein 23 [Solanum lycopersicum]
Solyc01g007750.3	118	122	103	224	246	202	2.87343	2.99185	2.48266	5.36448	5.84429	5.18944	0.00133223	0.885162	up	--	--	Molecular Function: double-stranded DNA binding (GO:0003690);; Biological Process: regulation of transcription, DNA-templated (GO:0006355);;	K15032|8.9e-176|sly:101255820|K15032 mTERF domain-containing protein, mitochondrial | (RefSeq) transcription termination factor MTEF1, chloroplastic isoform X3	--	[KR]	Transcription;; General function prediction only	mTERF	Transcription termination factor MTEF1, chloroplastic OS=Arabidopsis thaliana OX=3702 GN=MTERF1 PE=2 SV=2	K	Transcription	transcription termination factor MTEF1, chloroplastic isoform X3 [Solanum lycopersicum]
Solyc02g032860.3	505	494	593	1233	902	756	7.63735	7.56309	8.92536	18.3948	13.327	12.0818	0.00464934	0.794937	up	[EH]	Amino acid transport and metabolism;; Coenzyme transport and metabolism	Molecular Function: oxidoreductase activity, acting on a sulfur group of donors, disulfide as acceptor (GO:0016671);; Biological Process: sulfate reduction (GO:0019419);;	K05907|3.2e-267|sly:101257319|K05907 adenylyl-sulfate reductase (glutathione) [EC:1.8.4.9] | (RefSeq) 5'-adenylylsulfate reductase 3, chloroplastic	Sulfur metabolism (ko00920)	[E]	Amino acid transport and metabolism	Phosphoadenosine phosphosulfate reductase family	5'-adenylylsulfate reductase 1, chloroplastic OS=Arabidopsis thaliana OX=3702 GN=APR1 PE=1 SV=2	--	--	5'-adenylylsulfate reductase 3, chloroplastic [Solanum lycopersicum]
Solyc06g075960.1	584	627	561	2367	1366	897	47.9583	52.0772	45.8492	191.689	109.535	77.7609	0.00300743	1.12841	up	--	--	Cellular Component: nucleosome (GO:0000786);; Molecular Function: DNA binding (GO:0003677);; Cellular Component: nucleus (GO:0005634);; Cellular Component: host cell nucleus (GO:0042025);; Molecular Function: protein heterodimerization activity (GO:0046982);;	K11254|7.1e-50|cann:107838933|K11254 histone H4 | (RefSeq) histone H4	--	[B]	Chromatin structure and dynamics	Centromere kinetochore component CENP-T histone fold	Histone H4 OS=Capsicum annuum OX=4072 PE=3 SV=3	B	Chromatin structure and dynamics	PREDICTED: uncharacterized protein LOC102591967 [Solanum tuberosum]
Solyc02g079970.4	2377	2434	3032	1327	1781	1601	45.1879	46.8202	57.347	24.8698	33.0487	32.1521	0.000593968	-0.687725	down	--	--	Molecular Function: protein dimerization activity (GO:0046983);;	--	--	--	--	Helix-loop-helix DNA-binding domain	Transcription factor ILR3 OS=Arabidopsis thaliana OX=3702 GN=ILR3 PE=1 SV=1	K	Transcription	transcription factor ILR3 [Solanum lycopersicum]
Solyc03g120900.3	328	454	428	1122	784	524	9.26599	12.9811	12.0212	31.2765	21.6346	15.6525	0.0188592	0.864892	up	--	--	Molecular Function: structural molecule activity (GO:0005198);; Biological Process: protein transport (GO:0015031);;	K14004|1.3e-136|sly:101257847|K14004 protein transport protein SEC13 | (RefSeq) protein transport protein SEC13 homolog B	RNA transport (ko03013);; Protein processing in endoplasmic reticulum (ko04141)	[U]	Intracellular trafficking, secretion, and vesicular transport	WD domain, G-beta repeat	Protein transport protein SEC13 homolog A OS=Arabidopsis thaliana OX=3702 GN=SEC13A PE=1 SV=1	U	Intracellular trafficking, secretion, and vesicular transport	protein transport protein SEC13 homolog B [Solanum lycopersicum]
Solyc09g075910.1	82	75	36	564	119	213	0.882734	0.821112	0.383397	6.03648	1.25672	2.44555	0.0124096	1.2488	up	[M]	Cell wall/membrane/envelope biogenesis	Molecular Function: protein serine/threonine kinase activity (GO:0004674);; Molecular Function: ATP binding (GO:0005524);; Biological Process: recognition of pollen (GO:0048544);;	K13418|5.1e-55|smo:SELMODRAFT_443356|K13418 somatic embryogenesis receptor kinase 1 [EC:2.7.10.1 2.7.11.1] | (RefSeq) SERK2b-2; hypothetical protein	--	--	--	Protein kinase domain	G-type lectin S-receptor-like serine/threonine-protein kinase LECRK4 OS=Oryza sativa subsp. indica OX=39946 GN=LECRK4 PE=3 SV=1	G	Carbohydrate transport and metabolism	G-type lectin S-receptor-like serine/threonine-protein kinase LECRK4 [Solanum lycopersicum]
Solyc02g063250.3	1755	1991	2184	932	1259	1160	37.5032	43.0544	46.4382	19.641	26.2547	26.1848	4.9999e-05	-0.772543	down	[O]	Posttranslational modification, protein turnover, chaperones	Molecular Function: peptide-methionine (S)-S-oxide reductase activity (GO:0008113);;	K07304|5.0e-148|sly:101255856|K07304 peptide-methionine (S)-S-oxide reductase [EC:1.8.4.11] | (RefSeq) peptide methionine sulfoxide reductase isoform X1	--	--	--	Peptide methionine sulfoxide reductase	Peptide methionine sulfoxide reductase (Fragment) OS=Solanum lycopersicum OX=4081 GN=E4 PE=3 SV=1	O	Posttranslational modification, protein turnover, chaperones	peptide methionine sulfoxide reductase isoform X1 [Solanum lycopersicum]
Solyc03g118630.3	613	553	206	53	154	139	16.6309	15.177	5.54508	1.39955	4.07069	3.97979	0.00754088	-1.27576	down	--	--	--	--	--	--	--	--	Uncharacterized protein At3g17950 OS=Arabidopsis thaliana OX=3702 GN=Y-3 PE=1 SV=1	--	--	uncharacterized protein At3g17950 [Solanum lycopersicum]
Solyc01g068560.3	61	109	104	27	48	21	1.48442	2.68781	2.50965	0.64649	1.14557	0.535099	0.0253317	-1.05776	down	--	--	--	--	--	--	--	--	--	S	Function unknown	protein LNK2 isoform X1 [Solanum pennellii]
Solyc03g117630.1	1318	1643	2048	7408	4122	5669	17.1949	21.6859	26.5725	95.2823	52.4744	78.097	2.46335e-09	1.59817	up	[O]	Posttranslational modification, protein turnover, chaperones	Molecular Function: ATP binding (GO:0005524);;	K03283|0.0e+00|sly:101255185|K03283 heat shock 70kDa protein 1/2/6/8 | (RefSeq) heat shock 70 kDa protein 5	Spliceosome (ko03040);; Protein processing in endoplasmic reticulum (ko04141);; Endocytosis (ko04144)	[O]	Posttranslational modification, protein turnover, chaperones	Hsp70 protein	Heat shock cognate 70 kDa protein OS=Petunia hybrida OX=4102 GN=HSP70 PE=2 SV=1	O	Posttranslational modification, protein turnover, chaperones	heat shock 70 kDa protein 5 [Solanum lycopersicum]
Solyc11g010100.2	3511	4784	5525	2831	2640	3089	84.5121	116.505	132.295	67.1682	62.0137	78.5088	0.0065368	-0.628548	down	[R]	General function prediction only	Molecular Function: GTPase activity (GO:0003924);; Molecular Function: GTP binding (GO:0005525);;	K07904|3.1e-122|sly:101260785|K07904 Ras-related protein Rab-11A | (RefSeq) ras-related protein Rab11D	Endocytosis (ko04144)	[U]	Intracellular trafficking, secretion, and vesicular transport	Ras family	Ras-related protein Rab11D OS=Nicotiana tabacum OX=4097 GN=RAB11D PE=2 SV=1	U	Intracellular trafficking, secretion, and vesicular transport	ras-related protein RABA4a-like [Solanum lycopersicum]
Solyc07g054490.3	349	752	671	240	246	240	6.41966	14.0301	12.2972	4.34574	4.4228	4.67431	0.00128021	-1.08062	down	--	--	Cellular Component: plasma membrane (GO:0005886);; Biological Process: protein transport (GO:0015031);; Cellular Component: integral component of membrane (GO:0016021);; Cellular Component: transport vesicle membrane (GO:0030658);;	K19995|9.6e-153|sly:101259455|K19995 secretory carrier-associated membrane protein | (RefSeq) secretory carrier-associated membrane protein 1	--	[U]	Intracellular trafficking, secretion, and vesicular transport	SCAMP family	Secretory carrier-associated membrane protein 1 OS=Arabidopsis thaliana OX=3702 GN=SCAMP1 PE=2 SV=1	U	Intracellular trafficking, secretion, and vesicular transport	secretory carrier-associated membrane protein 1 [Solanum lycopersicum]
Solyc03g117660.4	67	90	103	166	167	146	0.700462	0.944519	1.06819	1.71129	1.70768	1.6127	0.0113445	0.799649	up	--	--	--	--	--	--	--	--	--	O	Posttranslational modification, protein turnover, chaperones	uncharacterized protein LOC107014525 isoform X1 [Solanum pennellii]
Solyc06g060110.3	3870	3834	2197	8498	6115	8362	48.9632	49.0835	27.6521	106.004	75.5036	111.735	0.00217405	1.0372	up	--	--	Cellular Component: integral component of membrane (GO:0016021);;	K14209|2.3e-10|smo:SELMODRAFT_54913|K14209 solute carrier family 36 (proton-coupled amino acid transporter) | (RefSeq) hypothetical protein	--	[E]	Amino acid transport and metabolism	Transmembrane amino acid transporter protein	Amino acid permease 3 OS=Arabidopsis thaliana OX=3702 GN=AAP3 PE=1 SV=2	E	Amino acid transport and metabolism	amino acid transporter isoform X1 [Solanum lycopersicum]
Solyc03g113980.3	435	225	253	809	721	558	6.28189	3.27892	3.62818	11.5241	10.1672	8.51093	0.0120138	0.970693	up	--	--	Molecular Function: calmodulin binding (GO:0005516);;	--	--	--	--	Calmodulin binding protein-like	Calmodulin-binding protein 60 A OS=Arabidopsis thaliana OX=3702 GN=CBP60A PE=2 SV=1	S	Function unknown	calmodulin-binding protein 60 A-like [Solanum pennellii]
Solyc03g082620.4	513	954	665	4266	1241	1386	5.3067	9.98961	6.84627	43.5439	12.5318	15.1546	0.0111235	1.17937	up	[S]	Function unknown	Cellular Component: integral component of membrane (GO:0016021);; Biological Process: transmembrane transport (GO:0055085);;	K15363|6.4e-51|bna:111210893|K15363 fanconi-associated nuclease 1 [EC:3.1.21.- 3.1.4.1] | (RefSeq) fanconi-associated nuclease 1 homolog	--	--	--	OPT oligopeptide transporter protein	Metal-nicotianamine transporter YSL3 OS=Arabidopsis thaliana OX=3702 GN=YSL3 PE=2 SV=1	S	Function unknown	metal-nicotianamine transporter YSL2 isoform X1 [Solanum lycopersicum]
Solyc02g080080.3	219	131	122	1269	345	319	2.4321	1.46748	1.3433	13.9117	3.73684	3.74455	0.0119639	1.2339	up	--		Molecular Function: protein kinase activity (GO:0004672);; Molecular Function: ATP binding (GO:0005524);; Cellular Component: integral component of membrane (GO:0016021);;	K24104|3.8e-83|thj:104799061|K24104 GPN-loop GTPase | (RefSeq) LOW QUALITY PROTEIN: uncharacterized protein LOC104799061	--	--	--	Protein tyrosine and serine/threonine kinase	Cysteine-rich receptor-like protein kinase 29 OS=Arabidopsis thaliana OX=3702 GN=CRK29 PE=2 SV=1	T	Signal transduction mechanisms	putative receptor-like protein kinase At4g00960 isoform X1 [Solanum lycopersicum]
Solyc12g007110.2	2745	3042	3452	1833	1631	1996	29.7985	33.4115	37.2856	19.6116	17.28	22.8805	6.05379e-05	-0.711672	down	[M]	Cell wall/membrane/envelope biogenesis	Molecular Function: protein kinase activity (GO:0004672);; Molecular Function: ATP binding (GO:0005524);; Molecular Function: serine-type peptidase activity (GO:0008236);; Cellular Component: integral component of membrane (GO:0016021);;	K01180|3.4e-124|cmax:111487562|K01180 endo-1,3(4)-beta-glucanase [EC:3.2.1.6] | (RefSeq) uncharacterized protein LOC111487562	--	[T]	Signal transduction mechanisms	Protein tyrosine and serine/threonine kinase	Proline-rich receptor-like protein kinase PERK1 OS=Arabidopsis thaliana OX=3702 GN=PERK1 PE=1 SV=1	T	Signal transduction mechanisms	proline-rich receptor-like protein kinase PERK1 [Solanum lycopersicum]
Solyc02g077080.3	1077	667	520	2276	1714	1348	14.283	8.94465	6.85941	29.7489	22.1744	18.8783	0.0131206	0.988214	up	--	--	Molecular Function: molecular_function (GO:0003674);; Molecular Function: catalytic activity (GO:0003824);; Cellular Component: cellular_component (GO:0005575);; Cellular Component: intracellular (GO:0005622);; Cellular Component: cell (GO:0005623);; Cellular Component: cytoplasm (GO:0005737);; Cellular Component: Golgi apparatus (GO:0005794);; Biological Process: biological_process (GO:0008150);…	K23877|3.2e-36|psom:113276399|K23877 xyloglucan O-acetyltransferase | (RefSeq) protein ALTERED XYLOGLUCAN 4-like	--	--	--	GDSL/SGNH-like Acyl-Esterase family found in Pmr5 and Cas1p	Protein trichome birefringence-like 38 OS=Arabidopsis thaliana OX=3702 GN=TBL38 PE=2 SV=1	S	Function unknown	protein trichome birefringence-like 38 [Solanum lycopersicum]
Solyc01g100490.4	32	39	59	185	203	114	0.660458	0.818935	1.21538	3.77654	4.09512	2.48704	2.91862e-05	1.54664	up	[O]	Posttranslational modification, protein turnover, chaperones	Molecular Function: nicotianamine synthase activity (GO:0030410);; Biological Process: nicotianamine biosynthetic process (GO:0030418);;	K05953|1.6e-181|sly:101248619|K05953 nicotianamine synthase [EC:2.5.1.43] | (RefSeq) CHLN; nicotianamine synthase	--	--	--	Nicotianamine synthase protein	Nicotianamine synthase OS=Solanum lycopersicum OX=4081 GN=CHLN PE=2 SV=1	E	Amino acid transport and metabolism	nicotianamine synthase [Solanum lycopersicum]
Solyc02g062460.4	70715	54088	58009	27321	40794	35079	1212.61	938.45	989.581	461.871	682.676	635.246	0.00478625	-0.758127	down	[Q]	Secondary metabolites biosynthesis, transport and catabolism	Molecular Function: oxidoreductase activity (GO:0016491);; Biological Process: oxidation-reduction process (GO:0055114);;	K23947|5.5e-24|dct:110095233|K23947 2-oxoglutarate-dependent dioxygenase [EC:1.14.11.-] | (RefSeq) 2-oxoglutarate-dependent dioxygenase DAO-like	Tryptophan metabolism (ko00380)	[QR]	Secondary metabolites biosynthesis, transport and catabolism;; General function prediction only	2OG-Fe(II) oxygenase superfamily	Probable 2-oxoglutarate-dependent dioxygenase AOP1.2 OS=Arabidopsis thaliana OX=3702 GN=AOP1.2 PE=2 SV=1	Q	Secondary metabolites biosynthesis, transport and catabolism	probable 2-oxoglutarate-dependent dioxygenase AOP1 [Solanum lycopersicum]
Solyc10g084000.3	725	851	627	238	419	430	17.2502	20.4825	14.8376	5.57491	9.71223	10.8009	0.0139396	-0.87067	down	--	--	Biological Process: metal ion transport (GO:0030001);; Molecular Function: metal ion binding (GO:0046872);;	--	--	[P]	Inorganic ion transport and metabolism	Heavy-metal-associated domain	Heavy metal-associated isoprenylated plant protein 6 OS=Arabidopsis thaliana OX=3702 GN=HIPP06 PE=1 SV=1	P	Inorganic ion transport and metabolism	heavy metal-associated isoprenylated plant protein 3 [Solanum lycopersicum]
Solyc07g063260.4	1771	1807	2558	1296	1381	1269	18.9088	19.5137	27.1619	13.6385	14.3843	14.3062	0.00497792	-0.58845	down	--	--	Molecular Function: calmodulin binding (GO:0005516);; Biological Process: defense response (GO:0006952);; Biological Process: response to biotic stimulus (GO:0009607);; Cellular Component: integral component of membrane (GO:0016021);;	K08472|0.0e+00|sly:101251796|K08472 mlo protein | (RefSeq) MLO-like protein 11 isoform X1	--	--	--	Mlo family	MLO-like protein 11 OS=Arabidopsis thaliana OX=3702 GN=MLO11 PE=2 SV=1	P	Inorganic ion transport and metabolism	MLO-like protein 11 isoform X1 [Solanum lycopersicum]
Solyc10g081830.3	242	366	697	114	161	209	6.8534	10.5015	19.6813	3.16705	4.4581	6.26025	0.0199798	-1.03914	down	--	--	Biological Process: double-strand break repair via homologous recombination (GO:0000724);; Cellular Component: chromosome, telomeric region (GO:0000781);; Molecular Function: single-stranded DNA binding (GO:0003697);; Cellular Component: nucleus (GO:0005634);; Cellular Component: DNA replication factor A complex (GO:0005662);; Biological Process: DNA replication (GO:0006260);; Biological Process:…	K10739|7.4e-158|sly:101247082|K10739 replication factor A2 | (RefSeq) RPA32b; replication protein A 32 kDa subunit B	DNA replication (ko03030);; Nucleotide excision repair (ko03420);; Mismatch repair (ko03430);; Homologous recombination (ko03440)	[L]	Replication, recombination and repair	Replication protein A C terminal	Replication protein A 32 kDa subunit A OS=Arabidopsis thaliana OX=3702 GN=RPA2A PE=1 SV=2	L	Replication, recombination and repair	replication protein A 32 kDa subunit B [Solanum lycopersicum]
Solyc12g089300.2	593	390	528	1463	769	1116	39.4642	26.2511	34.9368	95.9997	49.9236	78.4381	0.00635156	0.977232	up	--	--	Biological Process: response to acid chemical (GO:0001101);; Cellular Component: cellular_component (GO:0005575);; Cellular Component: extracellular region (GO:0005576);; Biological Process: biological_process (GO:0008150);; Biological Process: response to endogenous stimulus (GO:0009719);; Biological Process: response to hormone (GO:0009725);; Biological Process: response to gibberellin (GO:0009…	K03860|1.9e-11|nnu:104608881|K03860 phosphatidylinositol N-acetylglucosaminyltransferase subunit Q | (RefSeq) N-acetylglucosaminyl-phosphatidylinositol biosynthetic protein gpi1-like	Glycosylphosphatidylinositol (GPI)-anchor biosynthesis (ko00563)	--	--	Gibberellin regulated protein	Snakin-2 OS=Solanum tuberosum OX=4113 GN=SN2 PE=1 SV=1	S	Function unknown	gibberellin-regulated protein 1-like [Solanum lycopersicum]
Solyc04g078840.3	1199	1660	1288	668	704	812	16.775	23.5008	17.9255	9.21048	9.61047	11.9857	0.000298535	-0.850298	down	--	--	Molecular Function: transcription factor activity, sequence-specific DNA binding (GO:0003700);; Cellular Component: nucleus (GO:0005634);; Biological Process: positive regulation of transcription, DNA-templated (GO:0045893);;	K14432|9.4e-232|sly:544204|K14432 ABA responsive element binding factor | (RefSeq) AREB; AREB-like protein	Plant hormone signal transduction (ko04075)	--	--	bZIP transcription factor	ABSCISIC ACID-INSENSITIVE 5-like protein 5 OS=Arabidopsis thaliana OX=3702 GN=ABF2 PE=1 SV=1	K	Transcription	ABA-response element binding factor AREB1 [Solanum lycopersicum]
Solyc01g006280.3	443	325	216	1246	795	560	3.83742	2.847	1.85852	10.6435	6.7215	5.1206	0.0131262	1.06304	up	[F]	Nucleotide transport and metabolism	Molecular Function: formate-tetrahydrofolate ligase activity (GO:0004329);; Molecular Function: ATP binding (GO:0005524);;	K01938|0.0e+00|sly:101265950|K01938 formate--tetrahydrofolate ligase [EC:6.3.4.3] | (RefSeq) formate--tetrahydrofolate ligase	One carbon pool by folate (ko00670);; Carbon metabolism (ko01200)	--	--	Formate--tetrahydrofolate ligase	Formate--tetrahydrofolate ligase OS=Spinacia oleracea OX=3562 PE=1 SV=3	J	Translation, ribosomal structure and biogenesis	formate--tetrahydrofolate ligase [Solanum lycopersicum]
Solyc10g081570.3	121143	129994	115835	39859	75368	80697	2575.14	2795.94	2449.6	835.331	1563.52	1811.56	0.0245097	-0.782347	down	--	--	--	--	--	--	--	--	--	--	--	ABC transporter F family member 4 [Solanum lycopersicum]
Solyc11g071790.2	287	284	236	444	506	418	7.53535	7.55025	6.16733	11.5147	12.9832	11.6	0.00552368	0.708208	up	--	--	Cellular Component: mitochondrial respiratory chain complex II, succinate dehydrogenase complex (ubiquinone) (GO:0005749);;	--	--	--	--	--	Succinate dehydrogenase subunit 6, mitochondrial OS=Arabidopsis thaliana OX=3702 GN=SDH6 PE=1 SV=1	S	Function unknown	succinate dehydrogenase subunit 6, mitochondrial [Solanum lycopersicum]
Solyc08g014570.3	156	67	153	1867	835	561	1.60848	0.69913	1.57381	19.047	8.43248	6.1307	2.28648e-07	2.08605	up	--	--	Cellular Component: integral component of membrane (GO:0016021);;	--	--	[R]	General function prediction only	Ankyrin repeats (3 copies)	Ankyrin repeat-containing protein At5g02620 OS=Arabidopsis thaliana OX=3702 GN=At5g02620 PE=1 SV=1	S	Function unknown	ankyrin repeat-containing protein At5g02620 [Solanum lycopersicum]
Solyc12g007040.3	215	118	156	425	323	376	8.45508	4.67943	6.07965	16.4686	12.4087	15.6223	0.00510011	1.00904	up	--	--	--	--	--	--	--	--	--	--	--	hypothetical protein EJD97_005431 [Solanum chilense]
Solyc08g080500.3	5566	5946	6099	2426	3795	3493	93.0759	100.606	101.452	39.9952	61.9339	61.676	0.000907963	-0.791429	down	[O]	Posttranslational modification, protein turnover, chaperones	Molecular Function: serine-type endopeptidase activity (GO:0004252);; Cellular Component: integral component of membrane (GO:0016021);;	K00729|2.6e-08|ghi:107900980|K00729 dolichyl-phosphate beta-glucosyltransferase [EC:2.4.1.117] | (RefSeq) dolichyl-phosphate beta-glucosyltransferase-like	N-Glycan biosynthesis (ko00510)	[T]	Signal transduction mechanisms	Rhomboid family	RHOMBOID-like protein 2 OS=Arabidopsis thaliana OX=3702 GN=RBL2 PE=1 SV=1	T	Signal transduction mechanisms	RHOMBOID-like protein 2 [Solanum lycopersicum]
Solanum_lycopersicum_newGene_2128	8358	8114	8121	3000	4846	4841	44.2689	43.4804	42.7878	15.6619	25.0472	27.0755	0.00125065	-0.866222	down	--	--	--	--	--	--	--	--	--	--	--	uncharacterized protein LOC107019387 [Solanum pennellii]
Solyc10g079890.2	13390	11836	8832	6125	8119	6681	238.374	213.188	156.42	107.492	141.046	125.599	0.0383622	-0.64234	down	--	--	Molecular Function: calcium ion binding (GO:0005509);;	K13448|1.0e-132|sly:101266882|K13448 calcium-binding protein CML | (RefSeq) probable calcium-binding protein CML49	Plant-pathogen interaction (ko04626)	[T]	Signal transduction mechanisms	EF hand	Calcium-binding protein CBP OS=Oryza sativa subsp. japonica OX=39947 GN=CBP PE=2 SV=1	T	Signal transduction mechanisms	probable calcium-binding protein CML49 [Solanum lycopersicum]
Solyc08g062220.3	177	225	192	1470	489	660	2.76983	3.57128	2.99227	22.7932	7.49471	10.9467	4.79397e-05	1.6078	up	[G]	Carbohydrate transport and metabolism	Molecular Function: UDP-glycosyltransferase activity (GO:0008194);; Cellular Component: integral component of membrane (GO:0016021);;	K13691|2.2e-268|sly:101247047|K13691 pathogen-inducible salicylic acid glucosyltransferase [EC:2.4.1.-] | (RefSeq) UDP-glycosyltransferase 74F2	--	[GC]	Carbohydrate transport and metabolism;; Energy production and conversion	UDP-glucoronosyl and UDP-glucosyl transferase	UDP-glycosyltransferase 74F2 OS=Arabidopsis thaliana OX=3702 GN=UGT74F2 PE=1 SV=1	--	--	UDP-glycosyltransferase 74F2 [Solanum lycopersicum]
Solyc02g082900.3	402	458	480	2359	734	606	6.63861	7.65404	7.89075	38.4644	11.8401	10.5685	0.0405197	1.01344	up	[G]	Carbohydrate transport and metabolism	Biological Process: biosynthetic process (GO:0009058);; Cellular Component: integral component of membrane (GO:0016021);; Molecular Function: strictosidine synthase activity (GO:0016844);;	K01757|2.1e-19|ath:AT1G74020|K01757 strictosidine synthase [EC:4.3.3.2] | (RefSeq) SS2; strictosidine synthase 2	Indole alkaloid biosynthesis (ko00901)	[R]	General function prediction only	Strictosidine synthase	Protein STRICTOSIDINE SYNTHASE-LIKE 6 OS=Arabidopsis thaliana OX=3702 GN=SSL6 PE=2 SV=1	J	Translation, ribosomal structure and biogenesis	protein STRICTOSIDINE SYNTHASE-LIKE 6 [Solanum lycopersicum]
Solyc02g086820.3	335	83	436	1157	1155	626	5.88455	1.46469	7.60432	20.0421	19.7898	11.6032	0.0183499	1.15662	up	[P]	Inorganic ion transport and metabolism	Molecular Function: carbonate dehydratase activity (GO:0004089);; Molecular Function: zinc ion binding (GO:0008270);; Biological Process: cyanate catabolic process (GO:0009440);; Biological Process: carbon utilization (GO:0015976);;	K01673|2.9e-182|sly:543803|K01673 carbonic anhydrase [EC:4.2.1.1] | (RefSeq) ca2; carbonic anhydrase isoform 1	Nitrogen metabolism (ko00910)	[P]	Inorganic ion transport and metabolism	Carbonic anhydrase	Carbonic anhydrase, chloroplastic OS=Nicotiana tabacum OX=4097 PE=2 SV=1	P	Inorganic ion transport and metabolism	carbonic anhydrase isoform 2 [Solanum lycopersicum]
Solanum_lycopersicum_newGene_1664	461	529	657	742	1003	792	3.34524	4.02949	4.98439	5.51105	7.30172	6.32428	0.0155764	0.598896	up	--	--	--	--	--	--	--	Plant mobile domain	--	--	--	uncharacterized protein LOC104645154 [Solanum lycopersicum]
Solyc02g067180.3	1688	2180	1874	3868	2970	2471	20.5468	26.8462	22.6909	46.4199	35.2811	31.7549	0.0183084	0.652152	up	[E]	Amino acid transport and metabolism	Molecular Function: catalytic activity (GO:0003824);; Biological Process: transsulfuration (GO:0019346);; Molecular Function: pyridoxal phosphate binding (GO:0030170);;	K01739|1.0e-309|sly:543920|K01739 cystathionine gamma-synthase [EC:2.5.1.48] | (RefSeq) cystathionine gamma synthase	Cysteine and methionine metabolism (ko00270);; Selenocompound metabolism (ko00450);; Sulfur metabolism (ko00920);; Biosynthesis of amino acids (ko01230)	[E]	Amino acid transport and metabolism	Cys/Met metabolism PLP-dependent enzyme	Cystathionine gamma-synthase 1, chloroplastic OS=Arabidopsis thaliana OX=3702 GN=CGS1 PE=1 SV=3	E	Amino acid transport and metabolism	cystathionine gamma synthase [Solanum lycopersicum]
Solyc01g096170.4	184	224	166	80	110	71	1.82351	2.24912	1.63977	0.775511	1.05927	0.744578	0.00491033	-0.970969	down	[T]	Signal transduction mechanisms	Molecular Function: protein kinase activity (GO:0004672);; Molecular Function: ATP binding (GO:0005524);;	K08867|0.0e+00|sly:101258491|K08867 WNK lysine deficient protein kinase [EC:2.7.11.1] | (RefSeq) probable serine/threonine-protein kinase WNK10	--	[R]	General function prediction only	Protein kinase domain	Probable serine/threonine-protein kinase WNK4 OS=Oryza sativa subsp. japonica OX=39947 GN=WNK4 PE=2 SV=1	T	Signal transduction mechanisms	hypothetical protein EJD97_002103 [Solanum chilense]
Solyc03g097920.1	182	297	288	867	487	433	4.623	7.64258	7.28191	21.7156	12.0652	11.6117	0.0080987	1.01674	up	[T]	Signal transduction mechanisms	Molecular Function: protein serine/threonine kinase activity (GO:0004674);; Molecular Function: ATP binding (GO:0005524);; Cellular Component: cytoplasm (GO:0005737);; Biological Process: regulation of mitotic cell cycle (GO:0007346);; Biological Process: signal transduction by protein phosphorylation (GO:0023014);; Biological Process: stress-activated protein kinase signaling cascade (GO:0031098…	K20604|8.5e-161|sly:543948|K20604 mitogen-activated protein kinase kinase 9 [EC:2.7.12.2] | (RefSeq) MKK4; MAPKK	MAPK signaling pathway - plant (ko04016)	[T]	Signal transduction mechanisms	Protein kinase domain	Mitogen-activated protein kinase kinase 9 OS=Arabidopsis thaliana OX=3702 GN=MKK9 PE=1 SV=1	T	Signal transduction mechanisms	MAPKK [Solanum lycopersicum]
Solyc04g008210.2	905	1439	2246	258	576	422	23.3547	37.579	57.6739	6.56412	14.512	11.4989	0.000123524	-1.44693	down	[G]	Carbohydrate transport and metabolism	Molecular Function: hydrolase activity, hydrolyzing O-glycosyl compounds (GO:0004553);; Cellular Component: cell wall (GO:0005618);; Biological Process: xyloglucan metabolic process (GO:0010411);; Molecular Function: xyloglucan:xyloglucosyl transferase activity (GO:0016762);; Biological Process: cell wall biogenesis (GO:0042546);; Cellular Component: apoplast (GO:0048046);; Biological Process: ce…	K08235|2.3e-195|sly:543511|K08235 xyloglucan:xyloglucosyl transferase [EC:2.4.1.207] | (RefSeq) probable xyloglucan endotransglucosylase/hydrolase protein 27 precursor	--	--	--	Glycosyl hydrolases family 16	Probable xyloglucan endotransglucosylase/hydrolase protein 27 OS=Arabidopsis thaliana OX=3702 GN=XTH27 PE=2 SV=2	G	Carbohydrate transport and metabolism	probable xyloglucan endotransglucosylase/hydrolase protein 27 precursor [Solanum lycopersicum]
Solyc09g008200.4	463	699	744	4457	1058	776	7.37113	11.2571	11.7919	70.0049	16.4386	13.0498	0.0454008	1.04907	up	--	--	Biological Process: metal ion transport (GO:0030001);; Molecular Function: metal ion binding (GO:0046872);;	--	--	[P]	Inorganic ion transport and metabolism	Heavy-metal-associated domain	Heavy metal-associated isoprenylated plant protein 5 OS=Arabidopsis thaliana OX=3702 GN=HIPP05 PE=1 SV=2	P	Inorganic ion transport and metabolism	heavy metal-associated isoprenylated plant protein 5 [Solanum lycopersicum]
Solyc01g073750.4	9961	10301	10533	4631	7093	7046	36.9813	38.6958	38.9014	16.9503	25.6981	27.6258	0.0110854	-0.654742	down	--	--	Cellular Component: 1,3-beta-D-glucan synthase complex (GO:0000148);; Molecular Function: 1,3-beta-D-glucan synthase activity (GO:0003843);; Biological Process: (1->3)-beta-D-glucan biosynthetic process (GO:0006075);; Cellular Component: integral component of membrane (GO:0016021);;	K11000|0.0e+00|sly:101254331|K11000 callose synthase [EC:2.4.1.-] | (RefSeq) LOW QUALITY PROTEIN: callose synthase 2	--	[M]	Cell wall/membrane/envelope biogenesis	1,3-beta-glucan synthase component	Callose synthase 2 OS=Arabidopsis thaliana OX=3702 GN=CALS2 PE=2 SV=3	M	Cell wall/membrane/envelope biogenesis	LOW QUALITY PROTEIN: callose synthase 2 [Solanum lycopersicum]
Solyc07g053140.3	1416	1406	1301	3166	2395	1589	30.1141	30.246	27.5144	66.4049	49.7097	35.7005	0.043395	0.70206	up	--	--	Molecular Function: zinc ion binding (GO:0008270);;	--	--	--	--	B-box zinc finger	B-box domain protein 30 OS=Arabidopsis thaliana OX=3702 GN=MIP1A PE=1 SV=1	S	Function unknown	zinc finger protein CONSTANS-LIKE 4 [Solanum lycopersicum]
Solyc01g102580.3	10929	10916	10328	3591	5368	7039	128.806	130.18	121.096	41.7264	61.7414	87.6094	0.00536552	-0.881022	down	[Q]	Secondary metabolites biosynthesis, transport and catabolism	Molecular Function: cellulase activity (GO:0008810);; Cellular Component: integral component of membrane (GO:0016021);; Biological Process: cellulose catabolic process (GO:0030245);;	K01179|0.0e+00|sly:544032|K01179 endoglucanase [EC:3.2.1.4] | (RefSeq) Cel3; endo-1,4-beta-glucanase	Starch and sucrose metabolism (ko00500)	--	--	Glycosyl hydrolase family 9	Endoglucanase 25 OS=Arabidopsis thaliana OX=3702 GN=KOR PE=1 SV=1	G	Carbohydrate transport and metabolism	endo-1,4-beta-glucanase [Solanum lycopersicum]
Solyc02g063160.4	102	59	37	199	169	159	1.89661	1.09767	0.66814	3.64476	3.05548	3.11379	0.0370244	0.997568	up	[I]	Lipid transport and metabolism	--	K18368|2.4e-215|sly:101256743|K18368 caffeoylshikimate esterase [EC:3.1.1.-] | (RefSeq) caffeoylshikimate esterase	Phenylpropanoid biosynthesis (ko00940)	[I]	Lipid transport and metabolism	Serine aminopeptidase, S33	Caffeoylshikimate esterase OS=Arabidopsis thaliana OX=3702 GN=CSE PE=1 SV=1	I	Lipid transport and metabolism	caffeoylshikimate esterase [Solanum lycopersicum]
Solyc02g150145.1	188	216	228	32	105	82	26.6977	31.1158	32.2934	4.37483	14.573	12.2824	0.0143692	-1.10571	down	--	--	Molecular Function: protein kinase activity (GO:0004672);; Molecular Function: ATP binding (GO:0005524);; Cellular Component: integral component of membrane (GO:0016021);;	--	--	--	--	--	--	T	Signal transduction mechanisms	--
Solyc02g068120.3	277	472	812	88	121	122	5.06919	8.73981	14.7856	1.58687	2.15841	2.35462	3.82448e-06	-1.70277	down	--	--	--	K02996|3.6e-33|hbr:110658166|K02996 small subunit ribosomal protein S9 | (RefSeq) uncharacterized protein LOC110658166	Ribosome (ko03010)	--	--	Development and cell death domain	B2 protein OS=Daucus carota OX=4039 PE=2 SV=1	S	Function unknown	B2 protein [Solanum lycopersicum]
Solanum_lycopersicum_newGene_338	13	12	12	61	164	51	0.274571	0.16459	0.156299	0.858574	2.24325	0.709647	0.000298535	1.65768	up	--	--	--	--	--	--	--	--	--	--	--	hypothetical protein FXO37_19576 [Capsicum annuum]
Solyc01g081450.3	8218	7159	9493	3407	5969	5204	222.928	196.482	256.172	91.1206	158.014	149.075	0.0241947	-0.687539	down	--	--	--	--	--	--	--	--	--	S	Function unknown	glycine-rich protein A3 [Solanum lycopersicum]
Solanum_lycopersicum_newGene_3258	7	7	3	113	102	79	0.073217	0.078775	0.024288	1.35387	1.21339	1.01033	8.39306e-13	2.69447	up	--	--	--	--	--	--	--	--	--	--	--	Scarecrow-like protein 9 [Capsicum chinense]
Solyc04g011580.4	433	408	321	611	732	531	2.954	2.82136	2.1771	4.11257	4.87607	3.82634	0.046733	0.622334	up	--	--	Molecular Function: RNA binding (GO:0003723);;	K03283|2.7e-32|peq:110019053|K03283 heat shock 70kDa protein 1/2/6/8 | (RefSeq) LOW QUALITY PROTEIN: stromal 70 kDa heat shock-related protein, chloroplastic-like	Spliceosome (ko03040);; Protein processing in endoplasmic reticulum (ko04141);; Endocytosis (ko04144)	[J]	Translation, ribosomal structure and biogenesis	Nucleic acid binding protein NABP	Pumilio homolog 1 OS=Arabidopsis thaliana OX=3702 GN=APUM1 PE=1 SV=1	J	Translation, ribosomal structure and biogenesis	pumilio homolog 1-like [Solanum lycopersicum]
Solyc07g065120.3	26495	23919	26208	10997	15064	14943	237.319	216.776	233.538	97.109	131.678	141.347	4.79397e-05	-0.845034	down	[I]	Lipid transport and metabolism	Biological Process: lipid metabolic process (GO:0006629);; Molecular Function: phosphoric diester hydrolase activity (GO:0008081);;	K01126|1.0e-20|nnu:104597936|K01126 glycerophosphoryl diester phosphodiesterase [EC:3.1.4.46] | (RefSeq) glycerophosphodiester phosphodiesterase GDPD6-like	Glycerophospholipid metabolism (ko00564)	[C]	Energy production and conversion	Glycerophosphoryl diester phosphodiesterase family	Glycerophosphodiester phosphodiesterase GDPDL4 OS=Arabidopsis thaliana OX=3702 GN=GDPDL4 PE=1 SV=1	C	Energy production and conversion	glycerophosphodiester phosphodiesterase GDPDL4 [Solanum lycopersicum]
Solyc04g078060.1	221	190	225	531	531	414	16.0761	14.0218	16.2977	38.1674	37.8178	31.8974	2.13678e-07	1.13697	up	--	--	Cellular Component: integral component of membrane (GO:0016021);;	--	--	--	--	--	--	--	--	uncharacterized protein LOC101262513 [Solanum lycopersicum]
Solyc10g080240.1	462	660	775	251	436	340	77.3699	111.831	129.083	41.3266	71.2836	60.0933	0.0290051	-0.757195	down	--	--	Molecular Function: zinc ion binding (GO:0008270);;	--	--	--	--	Remorin, C-terminal region	--	--	--	hypothetical protein BC332_26636 [Capsicum chinense]
Solyc07g043250.1	193	132	108	1175	432	407	10.2095	7.03913	5.6506	61.4671	22.3462	22.7739	0.000501952	1.51747	up	--	--	--	--	--	--	--	VQ motif	VQ motif-containing protein 22 OS=Arabidopsis thaliana OX=3702 GN=VQ22 PE=2 SV=1	S	Function unknown	VQ motif-containing protein 22 [Solanum lycopersicum]
Solyc08g014010.4	816	939	887	2995	1386	1557	10.6499	12.3937	11.5143	38.5399	17.6506	21.463	0.00627188	0.992014	up	--	--	Cellular Component: integral component of membrane (GO:0016021);;	--	--	--	--	--	--	--	--	uncharacterized protein LOC101249108 isoform X1 [Solanum lycopersicum]
Solyc03g123710.3	63	44	101	208	220	251	3.31363	2.35216	5.36334	10.9175	11.4662	14.1184	9.4961e-05	1.40273	up	--	--	--	--	--	--	--	--	--	--	--	hypothetical protein EJD97_017284 [Solanum chilense]
Solyc04g057940.4	22	57	59	243	81	169	0.115071	0.311193	0.320359	1.30699	0.427669	0.977367	0.0166117	1.18035	up	--	--	Molecular Function: ubiquitin-protein transferase activity (GO:0004842);;	K17592|5.1e-08|mis:MICPUN_103424|K17592 sacsin | (RefSeq) predicted protein	--	--	--	WD domain, G-beta repeat	Putative E3 ubiquitin-protein ligase LIN-1 OS=Lotus japonicus OX=34305 GN=CERBERUS PE=2 SV=2	S	Function unknown	putative E3 ubiquitin-protein ligase LIN-1 isoform X2 [Solanum lycopersicum]
Solyc01g094170.3	3250	4866	4929	1795	2383	2520	44.9301	68.0761	67.7987	24.4657	32.146	36.7977	0.00074478	-0.866225	down	--	--	Molecular Function: molecular_function (GO:0003674);; Molecular Function: catalytic activity (GO:0003824);; Cellular Component: cellular_component (GO:0005575);; Cellular Component: intracellular (GO:0005622);; Cellular Component: cell (GO:0005623);; Cellular Component: cytoplasm (GO:0005737);; Biological Process: lipid metabolic process (GO:0006629);; Biological Process: membrane lipid metabolic…	K09480|1.0e-273|sly:101258305|K09480 digalactosyldiacylglycerol synthase [EC:2.4.1.241] | (RefSeq) digalactosyldiacylglycerol synthase 2, chloroplastic	Glycerolipid metabolism (ko00561)	--	--	Glycosyl transferases group 1	Digalactosyldiacylglycerol synthase 2, chloroplastic OS=Lotus japonicus OX=34305 GN=DGD2 PE=2 SV=1	S	Function unknown	digalactosyldiacylglycerol synthase 2, chloroplastic [Solanum lycopersicum]
Solyc07g018140.3	17	34	46	97	93	72	0.288563	0.608662	0.797501	1.68911	1.60749	1.3352	0.0206739	1.06237	up	[T]	Signal transduction mechanisms	Molecular Function: protein serine/threonine kinase activity (GO:0004674);; Molecular Function: ATP binding (GO:0005524);;	K01534|3.4e-134|var:108330779|K01534 Zn2+/Cd2+-exporting ATPase [EC:7.2.2.12 7.2.2.21] | (RefSeq) cadmium/zinc-transporting ATPase HMA3-like	--	[T]	Signal transduction mechanisms	Protein tyrosine and serine/threonine kinase	Probable receptor-like serine/threonine-protein kinase At5g57670 OS=Arabidopsis thaliana OX=3702 GN=At5g57670 PE=2 SV=1	T	Signal transduction mechanisms	probable receptor-like serine/threonine-protein kinase At5g57670 [Solanum lycopersicum]
Solyc05g055870.3	5204	7109	4104	1531	2187	3068	101.668	140.533	79.7732	29.4884	41.6939	63.3061	0.00394607	-1.05451	down	--	--	--	K03188|4.7e-49|dcr:108224146|K03188 urease accessory protein | (RefSeq) uncharacterized protein LOC108224146 isoform X1	--	--	--	Phloem protein 2	F-box protein At2g02240 OS=Arabidopsis thaliana OX=3702 GN=At2g02240 PE=2 SV=1	S	Function unknown	putative F-box protein PP2-B12 [Solanum lycopersicum]
Solyc01g107510.3	6083	6864	6391	2875	4504	4281	35.9778	41.078	37.6045	16.7618	25.9987	26.738	0.0109695	-0.667916	down	[L]	Replication, recombination and repair	Molecular Function: damaged DNA binding (GO:0003684);; Cellular Component: nucleus (GO:0005634);; Molecular Function: nucleotidyltransferase activity (GO:0016779);; Biological Process: error-prone translesion synthesis (GO:0042276);;	K03515|0.0e+00|sly:101257318|K03515 DNA repair protein REV1 [EC:2.7.7.-] | (RefSeq) DNA repair protein REV1 isoform X1	--	[L]	Replication, recombination and repair	impB/mucB/samB family	DNA repair protein REV1 OS=Arabidopsis thaliana OX=3702 GN=REV1 PE=2 SV=1	L	Replication, recombination and repair	DNA repair protein REV1 isoform X3 [Solanum lycopersicum]
Solyc02g081030.4	10518	12657	7722	1867	4358	5178	89.6341	109.143	65.4713	15.6823	36.2416	46.6001	0.00627188	-1.11906	down	--	--	Cellular Component: integral component of membrane (GO:0016021);;	K21989|6.5e-304|sly:101245814|K21989 calcium permeable stress-gated cation channel | (RefSeq) calcium permeable stress-gated cation channel 1	--	[R]	General function prediction only	Calcium-dependent channel, 7TM region, putative phosphate	Calcium permeable stress-gated cation channel 1 OS=Arabidopsis thaliana OX=3702 GN=CSC1 PE=1 SV=1	S	Function unknown	calcium permeable stress-gated cation channel 1 [Solanum lycopersicum]
Solyc02g086300.4	1913	1384	554	6126	2361	3155	31.0353	22.7135	8.94063	97.9826	37.3786	54.0491	0.0328887	1.05641	up	[E]	Amino acid transport and metabolism	Biological Process: glutamine metabolic process (GO:0006541);; Molecular Function: hydrolase activity (GO:0016787);;	--	--	--	--	Peptidase C26	Putative glutamine amidotransferase GAT1_2.1 OS=Arabidopsis thaliana OX=3702 GN=GAT1_2.1 PE=2 SV=1	F	Nucleotide transport and metabolism	putative glutamine amidotransferase GAT1_2.1 [Solanum lycopersicum]
Solyc04g079120.3	5036	5630	7168	1235	2656	3326	58.5498	66.2249	82.9067	14.1446	30.1266	40.8356	0.00699406	-1.04334	down	[T]	Signal transduction mechanisms	Molecular Function: protein serine/threonine phosphatase activity (GO:0004722);;	K17500|7.8e-151|dosa:Os09t0459600-01|K17500 integrin-linked kinase-associated serine/threonine phosphatase 2C [EC:3.1.3.16] | (RefSeq) Os09g0459600; Similar to Calmodulin-binding protein phosphatase.	--	[T]	Signal transduction mechanisms	Protein phosphatase 2C	Probable protein phosphatase 2C 12 OS=Arabidopsis thaliana OX=3702 GN=At1g47380 PE=2 SV=1	T	Signal transduction mechanisms	probable protein phosphatase 2C 12 [Solanum lycopersicum]
Solyc08g008290.3	2216	2619	2982	4640	3647	3604	52.5895	62.8897	70.4129	108.564	84.4831	90.3441	0.00562025	0.592246	up	--	--	--	--	--	--	--	--	--	--	--	uncharacterized protein LOC778318 precursor [Solanum lycopersicum]
Solyc04g081910.4	562	599	623	369	404	249	7.76585	8.37004	8.56536	5.01491	5.44116	3.62181	0.00839998	-0.729754	down	[T]	Signal transduction mechanisms	Biological Process: pseudouridine synthesis (GO:0001522);; Molecular Function: RNA binding (GO:0003723);; Molecular Function: protein kinase activity (GO:0004672);; Molecular Function: calcium ion binding (GO:0005509);; Molecular Function: ATP binding (GO:0005524);; Molecular Function: pseudouridine synthase activity (GO:0009982);;	K13412|1.1e-266|sly:101246133|K13412 calcium-dependent protein kinase [EC:2.7.11.1] | (RefSeq) calcium-dependent protein kinase 29	Plant-pathogen interaction (ko04626)	[T]	Signal transduction mechanisms	Protein kinase domain	Calcium-dependent protein kinase 29 OS=Arabidopsis thaliana OX=3702 GN=CPK29 PE=2 SV=2	T	Signal transduction mechanisms	calcium-dependent protein kinase 29 [Solanum lycopersicum]
Solyc11g007390.1	110	46	58	542	139	166	4.26803	1.78816	2.21088	20.7421	5.23368	6.79164	0.0306764	1.12197	up	--	--	--	K13080|2.1e-38|vvi:100244875|K13080 flavanone 7-O-glucoside 2''-O-beta-L-rhamnosyltransferase [EC:2.4.1.236] | (RefSeq) flavanone 7-O-glucoside 2''-O-beta-L-rhamnosyltransferase	Flavonoid biosynthesis (ko00941);; Flavone and flavonol biosynthesis (ko00944)	[GC]	Carbohydrate transport and metabolism;; Energy production and conversion	--	Beta-D-glucosyl crocetin beta-1,6-glucosyltransferase OS=Gardenia jasminoides OX=114476 GN=UGT94E5 PE=1 SV=1	--	--	hypothetical protein EJD97_017114 [Solanum chilense]
Solyc08g081550.4	2114	2696	1993	3795	3594	4270	27.9667	36.0897	26.2322	49.5116	46.4088	59.6811	0.00168181	0.736667	up	[E]	Amino acid transport and metabolism	Molecular Function: 1-aminocyclopropane-1-carboxylate synthase activity (GO:0016847);; Molecular Function: pyridoxal phosphate binding (GO:0030170);;	K20772|4.6e-169|sly:544028|K20772 1-aminocyclopropane-1-carboxylate synthase 1/2/6 [EC:4.4.1.14] | (RefSeq) ACS1A; 1-aminocyclopropane-1-carboxylate synthase	Cysteine and methionine metabolism (ko00270);; MAPK signaling pathway - plant (ko04016)	[T]	Signal transduction mechanisms	Aminotransferase class I and II	1-aminocyclopropane-1-carboxylate synthase OS=Glycine max OX=3847 GN=ACS1 PE=2 SV=1	T	Signal transduction mechanisms	1-aminocyclopropane-1-carboxylate synthase [Solanum lycopersicum]
Solyc01g103200.4	4074	2934	3555	1919	2454	2386	128.935	93.9509	111.928	59.8673	75.7861	79.7447	0.0303022	-0.593594	down	--	--	Cellular Component: integral component of membrane (GO:0016021);;	--	--	--	--	--	--	--	--	uncharacterized protein LOC107002424 [Solanum pennellii]
Solyc05g050740.3	596	580	519	1005	884	844	6.74909	6.64447	5.84787	11.2219	9.77102	10.0949	0.0030367	0.656206	up	--	--	Molecular Function: nucleic acid binding (GO:0003676);;	--	--	--	--	SAP domain	--	--	--	uncharacterized protein LOC101244587 [Solanum lycopersicum]
Solyc02g086900.4	1213	1409	1141	256	754	667	15.951	18.7559	14.9369	3.32139	9.68174	9.26176	0.0401092	-0.905982	down	[R]	General function prediction only	--	K22544|3.9e-276|sly:101249513|K22544 deoxynucleoside triphosphate triphosphohydrolase SAMHD1 [EC:3.1.5.-] | (RefSeq) deoxynucleoside triphosphate triphosphohydrolase SAMHD1 homolog	--	[S]	Function unknown	HD domain	--	S	Function unknown	deoxynucleoside triphosphate triphosphohydrolase SAMHD1 homolog [Solanum lycopersicum]
Solyc03g044020.4	58	70	89	171	163	178	0.338079	0.411975	0.511934	0.979125	0.923827	1.09198	0.00014621	1.11449	up	--	--	Cellular Component: nucleus (GO:0005634);;	K11492|0.0e+00|sly:101264796|K11492 condensin-2 complex subunit G2 | (RefSeq) uncharacterized protein LOC101264796	--	[S]	Function unknown	Condensin II non structural maintenance of chromosomes subunit	--	S	Function unknown	uncharacterized protein LOC101264796 [Solanum lycopersicum]
Solyc03g007280.4	337	405	522	261	244	288	9.34068	11.3624	14.4171	7.1325	6.59213	8.42615	0.0376173	-0.597964	down	[O]	Posttranslational modification, protein turnover, chaperones	--	K04506|4.1e-31|csat:104734106|K04506 E3 ubiquitin-protein ligase SIAH1 [EC:2.3.2.27] | (RefSeq) E3 ubiquitin-protein ligase SINA-like 7	Ubiquitin mediated proteolysis (ko04120)	--	--	DnaJ domain	Chaperone protein dnaJ 10 OS=Arabidopsis thaliana OX=3702 GN=ATJ10 PE=2 SV=2	O	Posttranslational modification, protein turnover, chaperones	uncharacterized protein LOC101250663 [Solanum lycopersicum]
Solyc09g057580.4	227	196	203	458	410	316	2.49528	2.17633	2.22012	4.9682	4.40201	3.66736	0.00300743	0.837392	up	--	--	--	K09060|5.7e-09|oeu:111382929|K09060 plant G-box-binding factor | (RefSeq) bZIP transcription factor 16-like	--	--	--	Protein of unknown function (DUF760)	--	S	Function unknown	UV-B-induced protein At3g17800, chloroplastic [Solanum lycopersicum]
Solyc02g087730.3	2507	3089	3257	1316	2121	1950	33.6828	41.9926	43.5299	17.4256	27.8054	27.6558	0.0209452	-0.646044	down	--	--	Molecular Function: protein binding (GO:0005515);;	K02146|8.0e-22|egr:104420756|K02146 V-type H+-transporting ATPase subunit d | (RefSeq) V-type proton ATPase subunit d1	Oxidative phosphorylation (ko00190);; Phagosome (ko04145)	--	--	WD domain, G-beta repeat	--	S	Function unknown	uncharacterized protein LOC101259012 isoform X1 [Solanum lycopersicum]
Solyc08g068070.3	241	182	173	1205	339	287	8.70462	6.65608	6.20964	43.0647	11.9687	10.9882	0.0496964	1.02055	up	[P]	Inorganic ion transport and metabolism	Biological Process: oxygen transport (GO:0015671);; Molecular Function: oxygen binding (GO:0019825);; Molecular Function: heme binding (GO:0020037);;	K02349|4.6e-38|csat:104730000|K02349 DNA polymerase theta [EC:2.7.7.7] | (RefSeq) helicase and polymerase-containing protein TEBICHI-like isoform X1	--	--	--	Bacterial-like globin	Two-on-two hemoglobin-3 OS=Arabidopsis thaliana OX=3702 GN=GLB3 PE=1 SV=1	S	Function unknown	two-on-two hemoglobin-3 [Solanum lycopersicum]
Solyc06g084290.3	677	933	783	396	382	503	9.17187	12.7911	10.5596	5.29496	5.05492	7.19994	0.00180126	-0.814251	down	--	--	Cellular Component: integral component of membrane (GO:0016021);;	K23877|6.7e-52|vra:106754970|K23877 xyloglucan O-acetyltransferase | (RefSeq) protein ALTERED XYLOGLUCAN 4-like	--	--	--	GDSL/SGNH-like Acyl-Esterase family found in Pmr5 and Cas1p	Protein trichome birefringence-like 10 OS=Arabidopsis thaliana OX=3702 GN=TBL10 PE=2 SV=1	S	Function unknown	protein trichome birefringence-like 10 [Solanum lycopersicum]
Solyc10g055597.1	343	327	330	159	255	192	12.4627	12.0184	11.9285	5.67771	9.03652	7.35377	0.0448804	-0.646397	down	--	--	Biological Process: ubiquitin-dependent protein catabolic process (GO:0006511);;	K03094|1.6e-79|sly:101246287|K03094 S-phase kinase-associated protein 1 | (RefSeq) SKP1-like protein 1B	Ubiquitin mediated proteolysis (ko04120);; Protein processing in endoplasmic reticulum (ko04141)	[O]	Posttranslational modification, protein turnover, chaperones	Skp1 family, dimerisation domain	SKP1-like protein 1B OS=Arabidopsis thaliana OX=3702 GN=SKP1B PE=1 SV=1	O	Posttranslational modification, protein turnover, chaperones	SKP1-like protein 1B [Solanum lycopersicum]
Solyc11g062100.1	60	41	93	258	242	239	0.65106	0.446114	1.00236	2.75822	2.56583	2.74428	1.17055e-06	1.60894	up	[P]	Inorganic ion transport and metabolism	Molecular Function: copper ion binding (GO:0005507);; Molecular Function: ATP binding (GO:0005524);; Cellular Component: integral component of membrane (GO:0016021);; Molecular Function: cation-transporting ATPase activity (GO:0019829);; Biological Process: metal ion transport (GO:0030001);;	K17686|0.0e+00|sly:101255059|K17686 P-type Cu+ transporter [EC:7.2.2.8] | (RefSeq) copper-transporting ATPase HMA4-like	MAPK signaling pathway - plant (ko04016)	[P]	Inorganic ion transport and metabolism	E1-E2 ATPase	Copper-transporting ATPase HMA4 OS=Oryza sativa subsp. japonica OX=39947 GN=HMA4 PE=1 SV=1	P	Inorganic ion transport and metabolism	copper-transporting ATPase HMA4-like [Solanum lycopersicum]
Solyc01g106010.3	727	719	843	393	435	564	12.4415	12.4664	14.3709	6.63614	7.27445	10.2062	0.0148562	-0.649497	down	[G]	Carbohydrate transport and metabolism	Biological Process: carbohydrate metabolic process (GO:0005975);; Molecular Function: fructose 1,6-bisphosphate 1-phosphatase activity (GO:0042132);;	K03841|6.8e-237|sly:101253137|K03841 fructose-1,6-bisphosphatase I [EC:3.1.3.11] | (RefSeq) uncharacterized protein LOC101253137	Glycolysis / Gluconeogenesis (ko00010);; Pentose phosphate pathway (ko00030);; Fructose and mannose metabolism (ko00051);; Carbon fixation in photosynthetic organisms (ko00710);; Carbon metabolism (ko01200)	[G]	Carbohydrate transport and metabolism	Fructose-1-6-bisphosphatase, C-terminal domain	Fructose-1,6-bisphosphatase, chloroplastic OS=Brassica napus OX=3708 GN=FBP PE=2 SV=1	G	Carbohydrate transport and metabolism	uncharacterized protein LOC101253137 [Solanum lycopersicum]
Solyc11g005460.2	995	1573	1364	717	747	802	16.5924	26.5511	22.6434	11.7914	12.1522	14.1192	0.00347914	-0.723219	down	--	--	Biological Process: intracellular protein transport (GO:0006886);;	K12182|2.7e-28|nsy:104243502|K12182 hepatocyte growth factor-regulated tyrosine kinase substrate | (RefSeq) TOM1-like protein 2	Endocytosis (ko04144);; Phagosome (ko04145)	[U]	Intracellular trafficking, secretion, and vesicular transport	VHS domain	TOM1-like protein 5 OS=Arabidopsis thaliana OX=3702 GN=TOL5 PE=1 SV=1	U	Intracellular trafficking, secretion, and vesicular transport	TOM1-like protein 5 [Solanum lycopersicum]
Solyc09g007410.3	93	79	128	191	199	203	1.23238	1.04946	1.67871	2.49266	2.56296	2.83593	0.00470548	0.88574	up	--	--	Molecular Function: molecular_function (GO:0003674);; Molecular Function: binding (GO:0005488);; Molecular Function: protein binding (GO:0005515);; Cellular Component: cellular_component (GO:0005575);; Cellular Component: intracellular (GO:0005622);; Cellular Component: cell (GO:0005623);; Cellular Component: nucleus (GO:0005634);; Cellular Component: cytoskeleton (GO:0005856);; Cellular Componen…	--	--	--	--	IQ calmodulin-binding motif	Protein IQ-DOMAIN 1 OS=Arabidopsis thaliana OX=3702 GN=IQD1 PE=1 SV=1	S	Function unknown	protein IQ-DOMAIN 1 [Solanum lycopersicum]
Solyc06g054150.1	268	566	672	164	181	268	11.1121	23.7337	27.7314	6.67958	7.29265	11.7065	0.0182155	-0.991283	down	--	--	Cellular Component: integral component of membrane (GO:0016021);;	--	--	--	--	--	--	--	--	uncharacterized protein LOC101260945 [Solanum lycopersicum]
Solyc01g010150.3	277	192	228	645	338	414	3.83276	2.6877	3.13958	8.81475	4.56713	6.05594	0.0379381	0.83432	up	[OT]	Posttranslational modification, protein turnover, chaperones;; Signal transduction mechanisms	Cellular Component: cellular_component (GO:0005575);; Cellular Component: cell-cell junction (GO:0005911);; Cellular Component: plasmodesma (GO:0009506);; Cellular Component: cell junction (GO:0030054);; Cellular Component: symplast (GO:0055044);;	--	--	--	--	ACT domain	ACT domain-containing protein ACR4 OS=Arabidopsis thaliana OX=3702 GN=ACR4 PE=2 SV=1	S	Function unknown	ACT domain-containing protein ACR4-like isoform X1 [Solanum lycopersicum]
Solyc08g029160.1	633	818	699	1357	1002	1005	53.4998	70.0122	58.8253	113.171	82.6667	89.7478	0.023895	0.610253	up	--	--	Molecular Function: molecular_function (GO:0003674);; Molecular Function: binding (GO:0005488);; Cellular Component: cellular_component (GO:0005575);; Cellular Component: intracellular (GO:0005622);; Cellular Component: cell (GO:0005623);; Cellular Component: cytoplasm (GO:0005737);; Cellular Component: cytosol (GO:0005829);; Cellular Component: endomembrane system (GO:0012505);; Cellular Compone…	K17278|8.2e-51|sly:101265565|K17278 membrane-associated progesterone receptor component | (RefSeq) probable steroid-binding protein 3	--	[R]	General function prediction only	Cytochrome b5-like Heme/Steroid binding domain	Probable steroid-binding protein 3 OS=Arabidopsis thaliana OX=3702 GN=MP3 PE=1 SV=1	S	Function unknown	probable steroid-binding protein 3 [Solanum lycopersicum]
Solyc01g103920.3	69	165	111	295	341	373	2.31249	5.65059	3.72056	9.87462	11.2986	13.3489	0.000486053	1.27727	up	[C]	Energy production and conversion	Molecular Function: electron carrier activity (GO:0009055);; Cellular Component: chloroplast (GO:0009507);; Molecular Function: metal ion binding (GO:0046872);; Molecular Function: 2 iron, 2 sulfur cluster binding (GO:0051537);;	K02639|6.0e-76|sly:101248335|K02639 ferredoxin | (RefSeq) ferredoxin	Photosynthesis (ko00195)	--	--	2Fe-2S iron-sulfur cluster binding domain	Ferredoxin, chloroplastic OS=Capsicum annuum OX=4072 GN=AP1 PE=1 SV=1	C	Energy production and conversion	ferredoxin [Solanum lycopersicum]
Solyc01g109420.3	76	78	114	187	170	195	1.40382	1.45568	2.10239	3.40179	3.07525	3.8056	0.00249156	0.938998	up	[C]	Energy production and conversion	Molecular Function: NAD(P)H dehydrogenase (quinone) activity (GO:0003955);; Cellular Component: endoplasmic reticulum membrane (GO:0005789);; Molecular Function: FMN binding (GO:0010181);; Cellular Component: integral component of membrane (GO:0016021);; Biological Process: protein N-linked glycosylation via asparagine (GO:0018279);;	K03809|1.6e-135|sly:101264681|K03809 NAD(P)H dehydrogenase (quinone) [EC:1.6.5.2] | (RefSeq) probable NAD(P)H dehydrogenase (quinone) FQR1-like 2	Ubiquinone and other terpenoid-quinone biosynthesis (ko00130)	[R]	General function prediction only	NADPH-dependent FMN reductase	Probable NAD(P)H dehydrogenase (quinone) FQR1-like 2 OS=Arabidopsis thaliana OX=3702 GN=At4g36750 PE=1 SV=1	S	Function unknown	probable NAD(P)H dehydrogenase (quinone) FQR1-like 2 [Solanum lycopersicum]
Solyc12g007045.1	15	34	54	498	85	52	1.14979	2.62717	4.06336	37.6197	6.31811	4.17668	0.0430916	1.0715	up	--	--	Cellular Component: integral component of membrane (GO:0016021);;	--	--	--	--	Arabinogalactan peptide	Arabinogalactan protein 41 OS=Arabidopsis thaliana OX=3702 GN=AGP41 PE=1 SV=1	S	Function unknown	hypothetical protein EJD97_007223 [Solanum chilense]
Solyc09g065240.3	92	204	179	470	347	457	1.40976	3.16624	2.72295	7.10842	5.19381	7.39945	0.000830354	1.20089	up	[R]	General function prediction only	Biological Process: lipid catabolic process (GO:0016042);; Molecular Function: hydrolase activity (GO:0016787);;	--	--	[I]	Lipid transport and metabolism	Patatin-like phospholipase	Probable inactive patatin-like protein 9 OS=Arabidopsis thaliana OX=3702 GN=PLP9 PE=2 SV=1	I	Lipid transport and metabolism	probable inactive patatin-like protein 9 [Solanum lycopersicum]
Solyc12g010390.2	5680	6629	7440	3599	3974	4335	73.763	87.1047	96.1164	46.0752	50.3635	59.4486	3.76738e-05	-0.687254	down	--	--	Cellular Component: integral component of membrane (GO:0016021);;	K17086|0.0e+00|sly:101248549|K17086 transmembrane 9 superfamily member 2/4 | (RefSeq) transmembrane 9 superfamily member 11-like	--	[U]	Intracellular trafficking, secretion, and vesicular transport	Endomembrane protein 70	Transmembrane 9 superfamily member 11 OS=Arabidopsis thaliana OX=3702 GN=TMN11 PE=2 SV=1	U	Intracellular trafficking, secretion, and vesicular transport	transmembrane 9 superfamily member 11-like [Solanum pennellii]
Solyc01g090980.1	82	86	247	60	29	34	3.66343	3.90874	11.0433	2.65746	1.24729	1.59555	0.0400845	-1.05935	down	--	--	--	--	--	--	--	Domain of unknown function (DUF4535)	--	--	--	hypothetical protein BC332_19393 [Capsicum chinense]
Solyc08g077060.3	1273	3135	2935	1400	753	977	33.0738	82.4702	75.9131	35.8696	19.1009	26.8087	0.0225434	-0.952576	down	--	--	Biological Process: regulation of immune system process (GO:0002682);; Biological Process: negative regulation of immune system process (GO:0002683);; Cellular Component: cellular_component (GO:0005575);; Cellular Component: intracellular (GO:0005622);; Cellular Component: cell (GO:0005623);; Cellular Component: nucleus (GO:0005634);; Biological Process: biological_process (GO:0008150);; Biologic…	K12191|3.3e-08|cmax:111497397|K12191 charged multivesicular body protein 2A | (RefSeq) vacuolar protein sorting-associated protein 2 homolog 2-like	Endocytosis (ko04144)	--	--	LSD1 zinc finger	Protein LOL1 OS=Arabidopsis thaliana OX=3702 GN=LOL1 PE=2 SV=1	S	Function unknown	protein LOL1 isoform X2 [Solanum pennellii]
Solyc01g100760.2	168	230	93	442	315	417	5.70136	7.91751	3.14599	14.8114	10.4547	14.9915	0.0244679	0.974991	up	--	--	--	--	--	--	--	Protein of unknown function, DUF538	--	S	Function unknown	uncharacterized protein LOC101254945 [Solanum lycopersicum]
Solyc08g081480.3	173	89	171	301	1043	354	2.49521	1.2968	2.45601	4.28806	14.741	5.40521	0.00537828	1.29424	up	[G]	Carbohydrate transport and metabolism	Molecular Function: polygalacturonase activity (GO:0004650);; Biological Process: carbohydrate metabolic process (GO:0005975);;	K01184|6.6e-29|cpep:111790265|K01184 polygalacturonase [EC:3.2.1.15] | (RefSeq) probable polygalacturonase At3g15720	Pentose and glucuronate interconversions (ko00040)	--	--	Glycosyl hydrolases family 28	Probable polygalacturonase OS=Vitis vinifera OX=29760 GN=GSVIVT00026920001 PE=1 SV=1	G	Carbohydrate transport and metabolism	probable polygalacturonase [Solanum lycopersicum]
Solyc11g056680.1	26	75	23	243	528	251	0.596695	1.75658	0.512404	5.60329	12.0457	6.18925	9.36223e-06	1.90195	up	--	--	Molecular Function: nucleotide binding (GO:0000166);; Molecular Function: molecular_function (GO:0003674);; Molecular Function: binding (GO:0005488);; Molecular Function: protein binding (GO:0005515);; Cellular Component: cellular_component (GO:0005575);; Cellular Component: intracellular (GO:0005622);; Cellular Component: cell (GO:0005623);; Cellular Component: cytoplasm (GO:0005737);; Cellular …	K00924|3.4e-06|thj:104822048|K00924 kinase [EC:2.7.1.-] | (RefSeq) receptor protein kinase TMK1	--	[R]	General function prediction only	Leucine rich repeat	DNA damage-repair/toleration protein DRT100 OS=Arabidopsis thaliana OX=3702 GN=DRT100 PE=2 SV=2	S	Function unknown	DNA damage-repair/toleration protein DRT100 [Solanum lycopersicum]
Solanum_lycopersicum_newGene_2261	535	500	434	766	1349	873	1.91996	1.59768	1.27053	2.5051	4.34254	2.95422	0.00469409	0.899503	up	--	--	--	K19525|3.2e-29|dct:110098611|K19525 vacuolar protein sorting-associated protein 13A/C | (RefSeq) uncharacterized protein LOC110098611	--	[R]	General function prediction only	RNase H-like domain found in reverse transcriptase	--	L	Replication, recombination and repair	uncharacterized protein LOC117131412 isoform X1 [Brassica rapa]
Solyc01g097460.3	672	593	542	1030	960	813	14.81	13.21	11.8781	22.3756	20.6312	18.9107	0.0240466	0.591307	up	[G]	Carbohydrate transport and metabolism	Molecular Function: ribose-5-phosphate isomerase activity (GO:0004751);; Biological Process: pentose-phosphate shunt, non-oxidative branch (GO:0009052);;	K01807|6.5e-157|sly:101264255|K01807 ribose 5-phosphate isomerase A [EC:5.3.1.6] | (RefSeq) probable ribose-5-phosphate isomerase 3, chloroplastic	Pentose phosphate pathway (ko00030);; Carbon fixation in photosynthetic organisms (ko00710);; Carbon metabolism (ko01200);; Biosynthesis of amino acids (ko01230)	[G]	Carbohydrate transport and metabolism	Ribose 5-phosphate isomerase A (phosphoriboisomerase A)	Probable ribose-5-phosphate isomerase 3, chloroplastic OS=Arabidopsis thaliana OX=3702 GN=RPI3 PE=1 SV=1	G	Carbohydrate transport and metabolism	probable ribose-5-phosphate isomerase 3, chloroplastic [Solanum lycopersicum]
Solyc02g093750.3	971	889	718	2463	1623	1506	11.6781	10.8151	8.5877	29.2156	19.0632	19.1365	0.00166432	0.98267	up	[M]	Cell wall/membrane/envelope biogenesis	Cellular Component: integral component of membrane (GO:0016021);; Molecular Function: transferase activity, transferring glycosyl groups (GO:0016757);;	K23869|3.9e-06|cme:CYME_CMJ303C|K23869 galactan beta-1,4-galactosyltransferase [EC:2.4.1.-] | (RefSeq) hypothetical protein	--	--	--	Glycosyltransferase family 92	Glycosyltransferase family 92 protein RCOM_0530710 OS=Ricinus communis OX=3988 GN=RCOM_0530710 PE=3 SV=1	M	Cell wall/membrane/envelope biogenesis	glycosyltransferase family 92 protein RCOM_0530710 [Solanum lycopersicum]
Solyc11g007130.2	923	715	643	1240	1331	1119	12.8835	10.0963	8.92316	17.0752	18.1349	16.4963	0.0330006	0.630641	up	[G]	Carbohydrate transport and metabolism	Cellular Component: integral component of membrane (GO:0016021);; Molecular Function: transmembrane transporter activity (GO:0022857);;	--	--	[R]	General function prediction only	Major Facilitator Superfamily	--	S	Function unknown	hippocampus abundant transcript-like protein 1 isoform X1 [Solanum lycopersicum]
Solyc03g123400.1	356	534	1022	107	258	310	5.59453	8.49886	15.9874	1.65353	3.9564	5.13816	0.0388375	-1.01277	down	--	--	Molecular Function: molecular_function (GO:0003674);; Molecular Function: nucleic acid binding (GO:0003676);; Molecular Function: DNA binding (GO:0003677);; Molecular Function: transcription factor activity, sequence-specific DNA binding (GO:0003700);; Molecular Function: binding (GO:0005488);; Cellular Component: cellular_component (GO:0005575);; Cellular Component: intracellular (GO:0005622);; …	K14494|6.4e-25|eus:EUTSA_v10020431mg|K14494 DELLA protein | (RefSeq) hypothetical protein	Plant hormone signal transduction (ko04075)	--	--	GRAS domain family	Protein NODULATION SIGNALING PATHWAY 1 OS=Medicago truncatula OX=3880 GN=NSP1 PE=1 SV=1	K	Transcription	nodulation-signaling pathway 1 protein [Solanum lycopersicum]
Solyc12g017480.3	16	18	16	106	54	47	0.37246	0.405074	0.370794	2.44234	1.2274	1.13898	0.0040727	1.33574	up	--	--	Molecular Function: protein binding (GO:0005515);;	--	--	[R]	General function prediction only	Leucine rich repeat	Plant intracellular Ras-group-related LRR protein 6 OS=Arabidopsis thaliana OX=3702 GN=PIRL6 PE=2 SV=1	S	Function unknown	plant intracellular Ras-group-related LRR protein 6 [Solanum lycopersicum]
Solyc06g076820.1	77	78	48	429	141	163	1.72497	1.7552	1.06846	9.4682	3.07499	3.85189	0.0110852	1.21149	up	--	--	--	--	--	--	--	--	--	S	Function unknown	uncharacterized protein LOC101259160 [Solanum lycopersicum]
Solyc06g068600.3	470	447	330	817	721	570	9.39425	9.05403	6.56457	16.1199	14.0923	12.039	0.0452934	0.67172	up	[P]	Inorganic ion transport and metabolism	Molecular Function: inorganic phosphate transmembrane transporter activity (GO:0005315);; Molecular Function: ATP binding (GO:0005524);; Cellular Component: membrane (GO:0016020);; Molecular Function: ATPase activity (GO:0016887);; Biological Process: phosphate ion transmembrane transport (GO:0035435);;	K05658|2.8e-20|aly:9299475|K05658 ATP-binding cassette, subfamily B (MDR/TAP), member 1 [EC:7.6.2.2] | (RefSeq) ABC transporter B family member 7	ABC transporters (ko02010)	[Q]	Secondary metabolites biosynthesis, transport and catabolism	ABC transporter	ABC transporter I family member 17 OS=Arabidopsis thaliana OX=3702 GN=ABCI17 PE=2 SV=1	Q	Secondary metabolites biosynthesis, transport and catabolism	ABC transporter I family member 17-like [Solanum pennellii]
Solyc06g075610.1	177	112	68	1213	280	598	2.4123	1.54824	0.922683	16.3661	3.73516	8.63836	0.000891916	1.53846	up	--	--	Cellular Component: exocyst (GO:0000145);; Biological Process: exocytosis (GO:0006887);; Biological Process: protein transport (GO:0015031);;	K07195|0.0e+00|sly:101256188|K07195 exocyst complex component 7 | (RefSeq) exocyst complex component EXO70H1-like	--	[U]	Intracellular trafficking, secretion, and vesicular transport	Exo70 exocyst complex subunit	Exocyst complex component EXO70H1 OS=Arabidopsis thaliana OX=3702 GN=EXO70H1 PE=1 SV=1	U	Intracellular trafficking, secretion, and vesicular transport	exocyst complex component EXO70H1-like [Solanum lycopersicum]
Solyc09g009690.3	825	792	766	1322	1293	1135	13.2738	12.8956	12.2662	20.9747	20.3051	19.2957	0.000558667	0.6339	up	[F]	Nucleotide transport and metabolism	Molecular Function: molecular_function (GO:0003674);; Molecular Function: catalytic activity (GO:0003824);; Cellular Component: cellular_component (GO:0005575);; Cellular Component: intracellular (GO:0005622);; Cellular Component: cell (GO:0005623);; Cellular Component: cytoplasm (GO:0005737);; Cellular Component: cytosol (GO:0005829);; Biological Process: nucleobase-containing compound metabolic…	K01240|2.9e-193|sly:101257500|K01240 uridine nucleosidase [EC:3.2.2.3] | (RefSeq) probable uridine nucleosidase 1 isoform X2	Pyrimidine metabolism (ko00240);; Nicotinate and nicotinamide metabolism (ko00760)	[F]	Nucleotide transport and metabolism	Inosine-uridine preferring nucleoside hydrolase	Uridine nucleosidase 1 OS=Arabidopsis thaliana OX=3702 GN=URH1 PE=1 SV=2	F	Nucleotide transport and metabolism	probable uridine nucleosidase 1 isoform X2 [Solanum lycopersicum]
Solyc08g014550.3	1389	1433	2229	715	1030	1072	36.5745	38.184	58.3999	18.5602	26.4617	29.8152	0.0197044	-0.733672	down	[J]	Translation, ribosomal structure and biogenesis	Molecular Function: structural constituent of ribosome (GO:0003735);; Molecular Function: polygalacturonase activity (GO:0004650);; Cellular Component: extracellular region (GO:0005576);; Cellular Component: ribosome (GO:0005840);; Biological Process: carbohydrate metabolic process (GO:0005975);; Biological Process: translation (GO:0006412);; Molecular Function: rRNA binding (GO:0019843);; Biolog…	K02940|3.3e-104|sly:101257196|K02940 large subunit ribosomal protein L9e | (RefSeq) 60S ribosomal protein L9-1	Ribosome (ko03010)	[J]	Translation, ribosomal structure and biogenesis	Ribosomal protein L6	60S ribosomal protein L9-1 OS=Arabidopsis thaliana OX=3702 GN=RPL9B PE=1 SV=3	J	Translation, ribosomal structure and biogenesis	60S ribosomal protein L9-1 [Solanum lycopersicum]
Solyc07g053550.3	2217	2444	1771	4299	2881	4071	127.119	141.777	101.005	243.066	161.197	246.554	0.0188337	0.730785	up	--	--	Molecular Function: electron carrier activity (GO:0009055);; Molecular Function: protein disulfide oxidoreductase activity (GO:0015035);;	K03676|6.0e-34|rcu:8288062|K03676 glutaredoxin 3 | (RefSeq) glutaredoxin-C9	--	[O]	Posttranslational modification, protein turnover, chaperones	Glutaredoxin	Glutaredoxin-C9 OS=Arabidopsis thaliana OX=3702 GN=GRXC9 PE=1 SV=1	O	Posttranslational modification, protein turnover, chaperones	glutaredoxin-C9 [Solanum lycopersicum]
Solyc10g051110.1	207	189	160	588	357	271	2.03727	1.88603	1.56363	5.71763	3.43628	2.82246	0.0249923	0.914428	up	[R]	General function prediction only	Cellular Component: cellular_component (GO:0005575);; Cellular Component: intracellular (GO:0005622);; Cellular Component: cell (GO:0005623);; Cellular Component: cytoplasm (GO:0005737);; Cellular Component: chloroplast (GO:0009507);; Cellular Component: plastid envelope (GO:0009526);; Cellular Component: chloroplast thylakoid (GO:0009534);; Cellular Component: chloroplast thylakoid membrane (GO:…	K08956|7.2e-11|gra:105797721|K08956 AFG3 family protein [EC:3.4.24.-] | (RefSeq) ATP-dependent zinc metalloprotease FTSH 10, mitochondrial	--	[G]	Carbohydrate transport and metabolism	NAD(P)H-binding	Protein TIC 62, chloroplastic OS=Pisum sativum OX=3888 GN=TIC62 PE=1 SV=2	G	Carbohydrate transport and metabolism	protein TIC 62, chloroplastic isoform X1 [Solanum pennellii]
Solyc11g012120.2	163	60	213	1744	1002	399	3.43574	1.26272	4.46333	36.2638	20.6141	8.87433	0.000121451	1.72487	up	--	--	--	--	--	--	--	PDDEXK-like family of unknown function	--	S	Function unknown	uncharacterized protein LOC101253249 [Solanum lycopersicum]
Solyc12g099270.2	806	1321	1307	311	450	615	8.24921	13.6879	13.3187	3.13852	4.49501	6.6455	0.00169857	-1.09189	down	[C]	Energy production and conversion	--	--	--	--	--	Iron-Sulfur binding protein C terminal	--	C	Energy production and conversion	uncharacterized protein LOC107007135 [Solanum pennellii]
Solyc07g054080.3	366	569	524	233	241	297	12.866	20.2452	18.3028	8.06006	8.23683	11.0069	0.00510011	-0.812639	down	--	--	Molecular Function: metal ion binding (GO:0046872);;	K10666|6.4e-142|sly:101264841|K10666 E3 ubiquitin-protein ligase RNF5 [EC:2.3.2.27] | (RefSeq) E3 ubiquitin-protein ligase RMA1H1	Protein processing in endoplasmic reticulum (ko04141)	[O]	Posttranslational modification, protein turnover, chaperones	RING-type zinc-finger	E3 ubiquitin-protein ligase RMA1H1 OS=Capsicum annuum OX=4072 GN=RMA1H1 PE=1 SV=1	O	Posttranslational modification, protein turnover, chaperones	E3 ubiquitin-protein ligase RMA1H1 [Solanum lycopersicum]
Solyc09g008430.4	502	796	679	396	351	385	9.18069	14.721	12.3493	7.13404	6.2588	7.43386	0.00742013	-0.723178	down	--	--	Molecular Function: zinc ion binding (GO:0008270);;	K10144|7.1e-156|sly:101256801|K10144 RING finger and CHY zinc finger domain-containing protein 1 [EC:2.3.2.27] | (RefSeq) E3 ubiquitin-protein ligase RZFP34	Ubiquitin mediated proteolysis (ko04120)	[R]	General function prediction only	Zinc-ribbon	E3 ubiquitin-protein ligase RZFP34 OS=Arabidopsis thaliana OX=3702 GN=RZPF34 PE=1 SV=1	O	Posttranslational modification, protein turnover, chaperones	E3 ubiquitin-protein ligase RZFP34 [Solanum lycopersicum]
Solyc10g083400.1	3273	3950	3805	7306	5476	4647	56.1501	68.5678	64.9398	123.581	91.6919	84.2001	0.0179708	0.624657	up	[QV]	Secondary metabolites biosynthesis, transport and catabolism;; Defense mechanisms	Molecular Function: iron ion binding (GO:0005506);; Cellular Component: integral component of membrane (GO:0016021);; Molecular Function: oxidoreductase activity, acting on paired donors, with incorporation or reduction of molecular oxygen (GO:0016705);; Molecular Function: heme binding (GO:0020037);;	K20624|1.2e-291|sly:101259495|K20624 12-hydroxyjasmonoyl-L-amino acid 12-hydroxylase / fatty acid hydroxylase [EC:1.14.14.49] | (RefSeq) cytochrome P450 94C1-like	--	[QI]	Secondary metabolites biosynthesis, transport and catabolism;; Lipid transport and metabolism	Cytochrome P450	Cytochrome P450 94C1 OS=Arabidopsis thaliana OX=3702 GN=CYP94C1 PE=1 SV=1	--	--	cytochrome P450 94C1-like [Solanum lycopersicum]
Solyc02g082450.3	147	205	141	1946	387	367	2.43886	3.44996	2.33975	32.03	6.29948	6.46303	0.00394607	1.39466	up	--	--	Cellular Component: integral component of membrane (GO:0016021);; Biological Process: transmembrane transport (GO:0055085);;	K24139|5.9e-225|sly:101263965|K24139 auxin efflux carrier family protein | (RefSeq) protein PIN-LIKES 7-like	--	[S]	Function unknown	Membrane transport protein	Protein PIN-LIKES 5 OS=Arabidopsis thaliana OX=3702 GN=PILS5 PE=2 SV=1	S	Function unknown	protein PIN-LIKES 7-like [Solanum lycopersicum]
Solyc02g068080.3	94	66	129	25	45	25	0.859254	0.608494	1.17635	0.223532	0.398286	0.240374	0.0108002	-1.14731	down	[T]	Signal transduction mechanisms	Molecular Function: voltage-gated chloride channel activity (GO:0005247);; Cellular Component: integral component of membrane (GO:0016021);;	K05016|0.0e+00|sly:101249604|K05016 chloride channel 7 | (RefSeq) chloride channel protein CLC-b	--	[P]	Inorganic ion transport and metabolism	Voltage gated chloride channel	Chloride channel protein CLC-b OS=Arabidopsis thaliana OX=3702 GN=CLC-B PE=1 SV=1	P	Inorganic ion transport and metabolism	chloride channel protein CLC-b [Solanum lycopersicum]
Solyc02g078670.3	1020	1535	1748	452	529	546	7.6321	11.6238	13.016	3.33393	3.85835	4.30869	4.89733e-09	-1.35031	down	--	--	--	--	--	--	--	--	COP1-interacting protein 7 OS=Arabidopsis thaliana OX=3702 GN=CIP7 PE=1 SV=1	S	Function unknown	COP1-interacting protein 7 [Solanum lycopersicum]
Solyc03g119270.1	1439	1675	1855	892	1012	1255	12.6555	14.9124	16.2334	7.73659	8.69158	11.6602	0.0162254	-0.595127	down	--	--	Cellular Component: Golgi apparatus (GO:0005794);; Biological Process: intracellular protein transport (GO:0006886);; Biological Process: vesicle-mediated transport (GO:0016192);; Cellular Component: AP-3 adaptor complex (GO:0030123);;	K12396|0.0e+00|sly:101265218|K12396 AP-3 complex subunit delta | (RefSeq) AP-3 complex subunit delta	--	[U]	Intracellular trafficking, secretion, and vesicular transport	Adaptin N terminal region	AP-3 complex subunit delta OS=Arabidopsis thaliana OX=3702 GN=DELTA-ADR PE=1 SV=1	U	Intracellular trafficking, secretion, and vesicular transport	AP-3 complex subunit delta [Solanum lycopersicum]
Solyc11g064920.2	150	177	148	475	220	296	1.95363	2.32576	1.91781	6.09701	2.79328	4.06424	0.0362233	0.870348	up	[F]	Nucleotide transport and metabolism	Cellular Component: cytoplasm (GO:0005737);; Molecular Function: hydrolase activity, acting on carbon-nitrogen (but not peptide) bonds (GO:0016810);;	K01464|2.1e-307|sly:101261880|K01464 dihydropyrimidinase [EC:3.5.2.2] | (RefSeq) dihydropyrimidinase isoform X1	Pyrimidine metabolism (ko00240);; beta-Alanine metabolism (ko00410);; Pantothenate and CoA biosynthesis (ko00770)	[F]	Nucleotide transport and metabolism	Amidohydrolase family	Dihydropyrimidinase OS=Arabidopsis thaliana OX=3702 GN=PYD2 PE=1 SV=1	F	Nucleotide transport and metabolism	dihydropyrimidinase isoform X1 [Solanum lycopersicum]
Solyc02g082690.3	842	1038	946	378	630	633	5.79318	7.22538	6.47435	2.56414	4.22559	4.59613	0.0325256	-0.691374	down	--	--	Molecular Function: SNARE binding (GO:0000149);; Biological Process: regulation of peptide secretion (GO:0002791);; Molecular Function: molecular_function (GO:0003674);; Molecular Function: GTPase activator activity (GO:0005096);; Molecular Function: binding (GO:0005488);; Molecular Function: protein binding (GO:0005515);; Cellular Component: cellular_component (GO:0005575);; Cellular Component: …	K08518|4.5e-99|dzi:111295998|K08518 syntaxin-binding protein 5 | (RefSeq) uncharacterized protein LOC111295998 isoform X1	--	[U]	Intracellular trafficking, secretion, and vesicular transport	Anaphase-promoting complex subunit 4 WD40 domain	--	U	Intracellular trafficking, secretion, and vesicular transport	uncharacterized protein LOC101257625 isoform X2 [Solanum lycopersicum]
Solyc11g017470.2	3645	3788	3051	7540	5880	6763	67.468	70.9364	56.1652	137.586	106.203	132.186	7.36964e-05	0.889816	up	--	--	Molecular Function: DNA binding (GO:0003677);; Cellular Component: nucleus (GO:0005634);; Biological Process: embryo development ending in seed dormancy (GO:0009793);; Biological Process: positive regulation of transcription, DNA-templated (GO:0045893);; Biological Process: positive regulation of leaf senescence (GO:1900057);;	K00521|4.8e-43|cmos:111447866|K00521 ferric-chelate reductase [EC:1.16.1.7] | (RefSeq) ferric reduction oxidase 7, chloroplastic-like	--	--	--	No apical meristem (NAM) protein	NAC domain-containing protein 2 OS=Arabidopsis thaliana OX=3702 GN=NAC002 PE=1 SV=2	K	Transcription	NAC domain-containing protein 2-like [Solanum lycopersicum]
Solyc08g076470.4	1481	1576	1802	664	1080	1178	20.7844	22.3835	25.1661	9.18908	14.7906	17.4651	0.0484717	-0.644887	down	[I]	Lipid transport and metabolism	Molecular Function: glycerol-3-phosphate O-acyltransferase activity (GO:0004366);; Cellular Component: chloroplast stroma (GO:0009570);; Biological Process: CDP-diacylglycerol biosynthetic process (GO:0016024);; Molecular Function: sn-1-glycerol-3-phosphate C16:0-DCA-CoA acyl transferase activity (GO:0102420);;	K00630|1.5e-252|sly:543901|K00630 glycerol-3-phosphate O-acyltransferase [EC:2.3.1.15] | (RefSeq) GPAT; glycerol-3-phosphate acyltransferase	Glycerolipid metabolism (ko00561);; Glycerophospholipid metabolism (ko00564)	--	--	Glycerol-3-phosphate acyltransferase N-terminal	Glycerol-3-phosphate acyltransferase, chloroplastic OS=Cucumis sativus OX=3659 PE=2 SV=1	I	Lipid transport and metabolism	glycerol-3-phosphate acyltransferase isoform X1 [Solanum lycopersicum]
Solyc04g009200.3	177	161	156	834	305	275	2.50676	2.30501	2.18894	11.6701	4.21541	4.117	0.020484	1.08278	up	[H]	Coenzyme transport and metabolism	Molecular Function: transaminase activity (GO:0008483);; Molecular Function: pyridoxal phosphate binding (GO:0030170);; Biological Process: tetrapyrrole biosynthetic process (GO:0033014);; Molecular Function: glutamate-1-semialdehyde 2,1-aminomutase activity (GO:0042286);;	K01845|1.2e-277|sly:543967|K01845 glutamate-1-semialdehyde 2,1-aminomutase [EC:5.4.3.8] | (RefSeq) GSA-AT; glutamate-1-semialdehyde 2,1-aminomutase, chloroplastic	Porphyrin and chlorophyll metabolism (ko00860)	[E]	Amino acid transport and metabolism	Aminotransferase class-III	Glutamate-1-semialdehyde 2,1-aminomutase, chloroplastic OS=Solanum lycopersicum OX=4081 PE=2 SV=1	H	Coenzyme transport and metabolism	glutamate-1-semialdehyde 2,1-aminomutase, chloroplastic [Solanum lycopersicum]
Solyc10g049970.2	758	784	940	2659	1282	1508	18.6096	19.4881	22.9809	64.4146	30.7424	39.1186	0.00470548	0.98316	up	[E]	Amino acid transport and metabolism	Molecular Function: arylformamidase activity (GO:0004061);; Biological Process: tryptophan catabolic process to kynurenine (GO:0019441);;	--	--	--	--	Putative cyclase	Cyclase-like protein 3 OS=Arabidopsis thaliana OX=3702 GN=CYCLASE3 PE=2 SV=1	S	Function unknown	cyclase-like protein 1 [Solanum lycopersicum]
Solyc06g069040.4	599	413	704	1314	1172	885	16.7426	11.6813	19.5683	36.2006	31.9559	26.1044	0.00482002	0.874627	up	[O]	Posttranslational modification, protein turnover, chaperones	Molecular Function: glutathione transferase activity (GO:0004364);; Cellular Component: cytoplasm (GO:0005737);; Biological Process: glutathione metabolic process (GO:0006749);;	K00799|2.4e-130|sly:543816|K00799 glutathione S-transferase [EC:2.5.1.18] | (RefSeq) GST-T4; putative glutathione S-transferase T4	Glutathione metabolism (ko00480)	[O]	Posttranslational modification, protein turnover, chaperones	Glutathione S-transferase, N-terminal domain	Probable glutathione S-transferase OS=Glycine max OX=3847 GN=HSP26-A PE=2 SV=1	O	Posttranslational modification, protein turnover, chaperones	putative glutathione S-transferase T4 [Solanum lycopersicum]
Solanum_lycopersicum_newGene_2969	192	193	277	94	153	83	0.64494	0.769093	0.927712	0.310904	0.501624	0.292555	0.034957	-0.828289	down	--	--	--	--	--	--	--	--	--	--	--	uncharacterized protein LOC107009813 [Solanum pennellii]
Solyc03g082660.3	8271	10213	11949	2782	4848	5174	64.4028	80.4714	92.5654	21.3559	36.8368	42.5502	0.000257502	-1.08735	down	--	--	Molecular Function: molybdate ion transmembrane transporter activity (GO:0015098);; Cellular Component: integral component of membrane (GO:0016021);;	K24175|2.0e-261|sly:101268078|K24175 MFS transporter, MFS domain-containing protein family, molybdate-anion transporter | (RefSeq) molybdate-anion transporter	--	[G]	Carbohydrate transport and metabolism	Sugar-tranasporters, 12 TM	--	G	Carbohydrate transport and metabolism	molybdate-anion transporter [Solanum lycopersicum]
Solyc12g006920.2	1916	1753	2107	1042	1374	1207	19.7329	18.2734	21.597	10.5785	13.8125	13.126	0.00132251	-0.63366	down	--	--	Cellular Component: protein phosphatase type 2A complex (GO:0000159);; Biological Process: signal transduction (GO:0007165);; Molecular Function: protein phosphatase regulator activity (GO:0019888);;	K11584|2.7e-291|sly:101244838|K11584 serine/threonine-protein phosphatase 2A regulatory subunit B' | (RefSeq) serine/threonine protein phosphatase 2A 57 kDa regulatory subunit B' kappa isoform-like	mRNA surveillance pathway (ko03015)	[T]	Signal transduction mechanisms	Protein phosphatase 2A regulatory B subunit (B56 family)	Serine/threonine protein phosphatase 2A 57 kDa regulatory subunit B' kappa isoform OS=Oryza sativa subsp. japonica OX=39947 GN=B'KAPPA PE=1 SV=1	T	Signal transduction mechanisms	serine/threonine protein phosphatase 2A 57 kDa regulatory subunit B' kappa isoform-like [Solanum lycopersicum]
Solyc08g075370.3	9693	11856	11165	2078	4586	5235	261.294	323.372	299.407	55.2055	120.639	149.006	0.000830459	-1.19751	down	--	--	Cellular Component: plasma membrane (GO:0005886);;	--	--	--	--	XYPPX repeat (two copies)	--	--	--	uncharacterized protein LOC778320 [Solanum lycopersicum]
Solyc05g013810.4	121	69	44	283	215	165	1.61952	0.933264	0.584507	3.74015	2.81406	2.33183	0.0300147	1.03951	up	--	--	Molecular Function: hydrolase activity, hydrolyzing O-glycosyl compounds (GO:0004553);; Biological Process: carbohydrate metabolic process (GO:0005975);;	K01179|4.3e-23|egu:105041671|K01179 endoglucanase [EC:3.2.1.4] | (RefSeq) uncharacterized protein LOC105041671	Starch and sucrose metabolism (ko00500)	--	--	--	--	G	Carbohydrate transport and metabolism	glycosyl hydrolase 5 family protein [Solanum lycopersicum]
Solyc02g084240.3	11109	7627	6573	17842	17544	12757	274.358	190.59	161.487	434.425	422.851	332.709	0.0181219	0.802225	up	--	--	Cellular Component: nucleosome (GO:0000786);; Molecular Function: DNA binding (GO:0003677);; Cellular Component: nucleus (GO:0005634);; Biological Process: nucleosome assembly (GO:0006334);; Cellular Component: host cell nucleus (GO:0042025);;	K11275|7.0e-95|spen:107011975|K11275 histone H1/5 | (RefSeq) histone H1	--	--	--	linker histone H1 and H5 family	Histone H1 OS=Solanum pennellii OX=28526 PE=2 SV=1	B	Chromatin structure and dynamics	histone H1 [Solanum pennellii]
Solyc02g080510.1	830	753	754	1733	1421	1383	34.2239	31.418	30.9569	70.5205	57.2432	60.2675	7.00065e-06	0.910653	up	--	--	--	K20855|1.8e-07|pavi:110763119|K20855 beta-1,3-galactosyltransferase 1/2/3/4/5/7/8 [EC:2.4.1.-] | (RefSeq) probable beta-1,3-galactosyltransferase 2	--	--	--	Senescence regulator	--	S	Function unknown	uncharacterized protein LOC101253959 [Solanum lycopersicum]
Solyc09g065560.3	770	518	417	2182	1163	1269	8.73373	5.94502	4.70394	24.4019	12.8742	15.199	0.00332237	1.14343	up	[P]	Inorganic ion transport and metabolism	Molecular Function: secondary active sulfate transmembrane transporter activity (GO:0008271);; Cellular Component: integral component of membrane (GO:0016021);;	K17471|0.0e+00|sly:101264062|K17471 sulfate transporter 3 | (RefSeq) sulfate transporter 3.1	--	[P]	Inorganic ion transport and metabolism	Sulfate permease family	Sulfate transporter 3.1 OS=Arabidopsis thaliana OX=3702 GN=SULTR3;1 PE=2 SV=1	P	Inorganic ion transport and metabolism	sulfate transporter 3.1 [Solanum lycopersicum]
Solyc02g090360.3	16798	15458	25037	3363	8495	12066	216.726	201.793	321.356	42.7662	106.96	164.395	0.0479442	-0.923423	down	[DPM]	Cell cycle control, cell division, chromosome partitioning;; Inorganic ion transport and metabolism;; Cell wall/membrane/envelope biogenesis	Molecular Function: copper ion binding (GO:0005507);; Molecular Function: oxidoreductase activity (GO:0016491);;	K19791|7.3e-279|nta:107767898|K19791 iron transport multicopper oxidase | (RefSeq) L-ascorbate oxidase homolog	--	[Q]	Secondary metabolites biosynthesis, transport and catabolism	Multicopper oxidase	L-ascorbate oxidase homolog OS=Nicotiana tabacum OX=4097 PE=2 SV=1	Q	Secondary metabolites biosynthesis, transport and catabolism	L-ascorbate oxidase homolog [Solanum lycopersicum]
Solyc12g057160.1	3382	3884	4775	1837	2256	2721	217.251	252.466	305.201	116.324	141.419	184.582	0.00306767	-0.742836	down	--	--	--	--	--	--	--	--	--	--	--	classical arabinogalactan protein 5 [Solanum lycopersicum]
Solyc01g099660.4	827	741	1052	1393	1847	1733	9.43089	8.54888	11.927	15.6606	20.5534	20.8624	8.52436e-05	0.879682	up	[O]	Posttranslational modification, protein turnover, chaperones	Molecular Function: ATP binding (GO:0005524);;	K09490|0.0e+00|sly:101252822|K09490 endoplasmic reticulum chaperone BiP [EC:3.6.4.10] | (RefSeq) mediator of RNA polymerase II transcription subunit 37a	Protein export (ko03060);; Protein processing in endoplasmic reticulum (ko04141)	[O]	Posttranslational modification, protein turnover, chaperones	Hsp70 protein	Heat shock 70 kDa protein BIP2 OS=Arabidopsis thaliana OX=3702 GN=BIP2 PE=1 SV=2	O	Posttranslational modification, protein turnover, chaperones	mediator of RNA polymerase II transcription subunit 37a [Solanum lycopersicum]
Solyc08g082210.4	1239	963	811	358	681	504	26.0695	20.491	16.9655	7.42254	13.9802	11.1975	0.0300147	-0.823327	down	--	--	Molecular Function: DNA binding (GO:0003677);; Molecular Function: transcription factor activity, sequence-specific DNA binding (GO:0003700);; Cellular Component: nucleus (GO:0005634);;	K09286|3.8e-31|atr:18421978|K09286 EREBP-like factor | (RefSeq) ethylene-responsive transcription factor ERF060	--	--	--	AP2 domain	Ethylene-responsive transcription factor ERF061 OS=Arabidopsis thaliana OX=3702 GN=ERF061 PE=2 SV=1	K	Transcription	ethylene-responsive transcription factor ERF061 [Solanum lycopersicum]
Solyc07g049550.3	408	338	340	3168	879	867	7.96482	6.66573	6.59628	61.0168	16.7598	17.884	0.00102414	1.46564	up	[Q]	Secondary metabolites biosynthesis, transport and catabolism	Molecular Function: oxidoreductase activity (GO:0016491);; Molecular Function: metal ion binding (GO:0046872);;	K05933|3.0e-184|sly:544285|K05933 aminocyclopropanecarboxylate oxidase [EC:1.14.17.4] | (RefSeq) ACO4; 1-aminocyclopropane-1-carboxylate oxidase 4	Cysteine and methionine metabolism (ko00270)	[QR]	Secondary metabolites biosynthesis, transport and catabolism;; General function prediction only	2OG-Fe(II) oxygenase superfamily	1-aminocyclopropane-1-carboxylate oxidase 4 OS=Solanum lycopersicum OX=4081 GN=ACO4 PE=2 SV=1	Q	Secondary metabolites biosynthesis, transport and catabolism	1-aminocyclopropane-1-carboxylate oxidase 4 [Solanum lycopersicum]
Solyc01g081610.3	837	652	627	1355	1313	1044	10.419	8.21034	7.75765	16.6289	15.9503	13.7272	0.0073487	0.740511	up	[G]	Carbohydrate transport and metabolism	Molecular Function: beta-N-acetylhexosaminidase activity (GO:0004563);; Biological Process: carbohydrate metabolic process (GO:0005975);; Molecular Function: N-acetyl-beta-D-galactosaminidase activity (GO:0102148);;	K12373|0.0e+00|sly:100529103|K12373 hexosaminidase [EC:3.2.1.52] | (RefSeq) beta-hexosaminidase 1 precursor	Other glycan degradation (ko00511);; Various types of N-glycan biosynthesis (ko00513);; Amino sugar and nucleotide sugar metabolism (ko00520);; Glycosaminoglycan degradation (ko00531);; Glycosphingolipid biosynthesis - globo and isoglobo series (ko00603);; Glycosphingolipid biosynthesis - ganglio series (ko00604)	[G]	Carbohydrate transport and metabolism	Glycosyl hydrolase family 20, catalytic domain	Beta-hexosaminidase 2 OS=Arabidopsis thaliana OX=3702 GN=HEXO2 PE=1 SV=1	G	Carbohydrate transport and metabolism	beta-hexosaminidase 1 precursor [Solanum lycopersicum]
Solyc03g121030.2	2400	2353	2803	1200	1826	1699	15.373	15.2543	17.8647	7.57718	11.412	11.4901	0.0155764	-0.620299	down	--	--	Biological Process: protein maturation by iron-sulfur cluster transfer (GO:0097428);;	K15075|0.0e+00|sly:101259141|K15075 DNA repair/transcription protein MET18/MMS19 | (RefSeq) MMS19 nucleotide excision repair protein homolog isoform X2	--	[LK]	Replication, recombination and repair;; Transcription	Dos2-interacting transcription regulator of RNA-Pol-II	MMS19 nucleotide excision repair protein homolog OS=Arabidopsis thaliana OX=3702 GN=MMS19 PE=1 SV=1	--	--	MMS19 nucleotide excision repair protein homolog isoform X2 [Solanum lycopersicum]
Solyc01g068590.4	6687	7064	6023	2829	4353	4090	37.9893	40.6068	34.0427	15.8461	24.136	24.5394	0.00484379	-0.743392	down	--	--	--	--	--	--	--	Inositol hexakisphosphate	--	S	Function unknown	paladin [Solanum lycopersicum]
Solyc08g061100.3	16595	15896	15158	7211	9363	10049	113.294	109.801	102.949	48.5317	62.377	72.4484	0.000406905	-0.783889	down	[N]	Cell motility	Cellular Component: plasma membrane (GO:0005886);; Cellular Component: integral component of membrane (GO:0016021);; Molecular Function: cellulose synthase (UDP-forming) activity (GO:0016760);; Biological Process: cellulose biosynthetic process (GO:0030244);; Molecular Function: metal ion binding (GO:0046872);; Biological Process: cell wall organization (GO:0071555);;	K10999|0.0e+00|sly:101261539|K10999 cellulose synthase A [EC:2.4.1.12] | (RefSeq) cellulose synthase A catalytic subunit 1 [UDP-forming]	--	--	--	Cellulose synthase	Cellulose synthase A catalytic subunit 1 [UDP-forming] OS=Arabidopsis thaliana OX=3702 GN=CESA1 PE=1 SV=1	O	Posttranslational modification, protein turnover, chaperones	cellulose synthase A catalytic subunit 1 [UDP-forming] [Solanum lycopersicum]
Solanum_lycopersicum_newGene_1742	63	65	82	35	16	29	0.47152	0.485376	0.610291	0.254172	0.11303	0.222791	0.0389665	-0.98558	down	--	--	--	--	--	--	--	--	--	--	--	uncharacterized protein LOC107025133 [Solanum pennellii]
Solyc02g063440.3	76	149	147	281	202	271	4.22393	8.39276	8.15285	15.4195	10.9805	15.9718	0.0284279	0.866653	up	--	--	--	--	--	--	--	Cysteine-rich TM module stress tolerance	--	--	--	hypothetical protein EJD97_016294 [Solanum chilense]
Solyc04g040180.3	2360	2020	1678	12247	3905	3337	54.3455	47.0728	38.4324	278.089	87.7709	81.1632	0.0109802	1.17386	up	[H]	Coenzyme transport and metabolism	Molecular Function: methyltransferase activity (GO:0008168);;	--	--	[R]	General function prediction only	Methyltransferase domain	--	Q	Secondary metabolites biosynthesis, transport and catabolism	putative methyltransferase DDB_G0268948 [Solanum lycopersicum]
Solyc03g119830.4	214	262	254	152	139	151	2.18857	2.71134	2.58118	1.52625	1.3877	1.63249	0.0109103	-0.658851	down	--	--	Molecular Function: DNA binding (GO:0003677);; Molecular Function: protein dimerization activity (GO:0046983);;	K21437|6.5e-06|ccav:112523844|K21437 ankyrin repeat domain-containing protein 13 | (RefSeq) uncharacterized protein LOC112523844	--	[L]	Replication, recombination and repair	hAT family C-terminal dimerisation region	--	L	Replication, recombination and repair	uncharacterized protein LOC104646552 [Solanum lycopersicum]
Solyc03g112700.1	318	169	104	1749	575	447	8.20616	4.39663	2.65842	44.5075	14.4811	12.1785	0.00822847	1.29491	up	--	--	--	--	--	--	--	Protein of unknown function (DUF1645)	--	S	Function unknown	uncharacterized protein LOC101256758 [Solanum lycopersicum]
Solyc07g062060.3	1010	1021	1126	1274	1799	1780	24.6766	25.2248	27.3746	30.6835	42.8895	45.9169	0.0143512	0.59351	up	[O]	Posttranslational modification, protein turnover, chaperones	Biological Process: response to oxidative stress (GO:0006979);; Biological Process: protein repair (GO:0030091);; Molecular Function: peptide-methionine (R)-S-oxide reductase activity (GO:0033743);; Molecular Function: metal ion binding (GO:0046872);;	K07305|5.2e-108|sly:101251797|K07305 peptide-methionine (R)-S-oxide reductase [EC:1.8.4.12] | (RefSeq) peptide methionine sulfoxide reductase B1, chloroplastic	--	[O]	Posttranslational modification, protein turnover, chaperones	SelR domain	Peptide methionine sulfoxide reductase B1, chloroplastic OS=Arabidopsis thaliana OX=3702 GN=MSRB1 PE=1 SV=1	O	Posttranslational modification, protein turnover, chaperones	hypothetical protein EJD97_003292 [Solanum chilense]
Solyc08g061130.3	1962	2249	1873	701	1437	1243	51.5348	59.7559	48.9423	18.1306	36.8322	34.4727	0.0443236	-0.731232	down	--	--	Molecular Function: transcription factor activity, sequence-specific DNA binding (GO:0003700);;	K16241|6.0e-72|sly:543733|K16241 transcription factor HY5 | (RefSeq) HY5; transcription factor HY5	Circadian rhythm - plant (ko04712)	[K]	Transcription	bZIP transcription factor	Transcription factor HY5 OS=Solanum lycopersicum OX=4081 GN=HY5 PE=2 SV=1	K	Transcription	transcription factor HY5 [Solanum lycopersicum]
Solyc10g076370.3	343	490	536	242	268	278	7.20086	10.422	11.2197	5.00756	5.48685	6.17179	0.00756926	-0.714717	down	--	--	Molecular Function: DNA binding (GO:0003677);; Molecular Function: transcription factor activity, sequence-specific DNA binding (GO:0003700);; Cellular Component: nucleus (GO:0005634);;	K09286|1.1e-37|cqi:110710880|K09286 EREBP-like factor | (RefSeq) dehydration-responsive element-binding protein 2E-like	--	--	--	AP2 domain	Dehydration-responsive element-binding protein 2A OS=Arabidopsis thaliana OX=3702 GN=DREB2A PE=1 SV=1	K	Transcription	dehydration-responsive element-binding protein 2A [Solanum lycopersicum]
Solyc08g081790.3	35	33	21	96	101	88	1.55226	1.48222	0.895843	4.22365	4.40413	4.17774	0.000861689	1.30817	up	--	--	Cellular Component: apoplast (GO:0048046);;	K19027|1.2e-23|smo:SELMODRAFT_443317|K19027 zinc finger FYVE domain-containing protein 26 | (RefSeq) hypothetical protein	--	--	--	Dirigent-like protein	Disease resistance response protein 206 OS=Pisum sativum OX=3888 GN=PI206 PE=1 SV=2	S	Function unknown	disease resistance response protein 206-like [Solanum lycopersicum]
Solyc03g031910.3	356	527	393	56	193	201	2.34631	3.51579	2.57565	0.361333	1.24228	1.40086	0.0299895	-1.04293	down	[L]	Replication, recombination and repair	--	K10706|1.3e-248|vvi:100262126|K10706 senataxin [EC:3.6.4.-] | (RefSeq) uncharacterized LOC100262126	--	[A]	RNA processing and modification	AAA domain	Regulator of nonsense transcripts 1 homolog OS=Arabidopsis thaliana OX=3702 GN=UPF1 PE=1 SV=2	A	RNA processing and modification	uncharacterized protein LOC101258828 isoform X2 [Solanum lycopersicum]
Solyc10g047300.2	3356	3318	3477	1561	2601	2292	37.5513	37.5582	38.7037	17.2156	28.3997	27.0778	0.038978	-0.59464	down	[J]	Translation, ribosomal structure and biogenesis	Cellular Component: integral component of membrane (GO:0016021);;	K01426|2.2e-127|atr:18440530|K01426 amidase [EC:3.5.1.4] | (RefSeq) amidase 1 isoform X1	Arginine and proline metabolism (ko00330);; Phenylalanine metabolism (ko00360);; Tryptophan metabolism (ko00380)	[J]	Translation, ribosomal structure and biogenesis	Amidase	Outer envelope protein 64, mitochondrial OS=Arabidopsis thaliana OX=3702 GN=OM64 PE=1 SV=1	J	Translation, ribosomal structure and biogenesis	outer envelope protein 64, mitochondrial [Solanum lycopersicum]
Solyc01g014840.3	49	38	30	99	160	68	0.299584	0.237481	0.181021	0.603113	0.961544	0.442646	0.0307833	1.03351	up	[R]	General function prediction only	Biological Process: signal transduction (GO:0007165);; Molecular Function: ADP binding (GO:0043531);;	K00695|1.0e-111|mtr:MTR_6g478030|K00695 sucrose synthase [EC:2.4.1.13] | (RefSeq) sucrose synthase	Starch and sucrose metabolism (ko00500)	--	--	TIR domain	Disease resistance protein Roq1 OS=Nicotiana benthamiana OX=4100 GN=ROQ1 PE=1 SV=1	S	Function unknown	TMV resistance protein N-like [Solanum lycopersicum]
Solyc06g068460.3	4088	4426	2223	7278	5996	8378	63.6632	69.7472	34.4323	111.743	91.1361	137.79	0.0255201	0.849232	up	--	--	Molecular Function: transcription factor activity, sequence-specific DNA binding (GO:0003700);; Cellular Component: nucleus (GO:0005634);; Molecular Function: sequence-specific DNA binding (GO:0043565);;	K18834|1.1e-17|fve:101291408|K18834 WRKY transcription factor 1 | (RefSeq) WRKY transcription factor 1	Plant-pathogen interaction (ko04626)	--	--	WRKY DNA -binding domain	Probable WRKY transcription factor 40 OS=Arabidopsis thaliana OX=3702 GN=WRKY40 PE=1 SV=1	K	Transcription	WRKY transcription factor 40 [Solanum lycopersicum]
Solyc10g080230.2	1468	1934	2594	763	1219	1050	62.8181	83.7394	110.417	32.193	50.9045	47.4477	0.00470548	-0.858015	down	--	--	Biological Process: response to acid chemical (GO:0001101);; Cellular Component: cellular_component (GO:0005575);; Cellular Component: cell (GO:0005623);; Cellular Component: plasma membrane (GO:0005886);; Biological Process: cell communication (GO:0007154);; Biological Process: signal transduction (GO:0007165);; Biological Process: biological_process (GO:0008150);; Biological Process: response t…	--	--	--	--	Remorin, C-terminal region	Remorin 4.1 OS=Arabidopsis thaliana OX=3702 GN=REM4.1 PE=1 SV=1	S	Function unknown	remorin 4.1 [Solanum lycopersicum]
Solyc09g015770.3	21526	12428	8646	33986	34745	28191	497.596	290.68	198.823	774.547	783.822	688.199	0.0208918	0.940628	up	--	--	Molecular Function: transcription factor activity, sequence-specific DNA binding (GO:0003700);; Cellular Component: nucleus (GO:0005634);; Molecular Function: sequence-specific DNA binding (GO:0043565);;	K13459|9.4e-15|bvg:104889681|K13459 disease resistance protein RPS2 | (RefSeq) disease resistance protein At4g27190	Plant-pathogen interaction (ko04626)	--	--	WRKY DNA -binding domain	WRKY DNA-binding transcription factor 70 OS=Solanum lycopersicum OX=4081 GN=WRKY70 PE=2 SV=1	K	Transcription	WRKY transcription factor 81 [Solanum lycopersicum]
Solyc05g012450.4	1613	1974	2247	862	1087	1149	13.2346	16.3853	18.3432	6.97143	8.69972	9.95014	7.39154e-05	-0.843106	down	--	--	Molecular Function: methyltransferase activity (GO:0008168);; Cellular Component: integral component of membrane (GO:0016021);; Biological Process: methylation (GO:0032259);;	K23870|2.0e-101|sly:101246631|K23870 putative pectin methyltransferase [EC:2.1.1.-] | (RefSeq) probable methyltransferase PMT5	--	--	--	Putative S-adenosyl-L-methionine-dependent methyltransferase	Probable methyltransferase PMT4 OS=Arabidopsis thaliana OX=3702 GN=At1g13860 PE=2 SV=2	S	Function unknown	probable methyltransferase PMT5 [Solanum lycopersicum]
Solyc12g008500.2	35	51	55	659	102	146	0.281489	0.422273	0.444533	5.33261	0.816473	1.26095	0.00472556	1.38581	up	[M]	Cell wall/membrane/envelope biogenesis	Molecular Function: protein kinase activity (GO:0004672);; Molecular Function: ATP binding (GO:0005524);; Cellular Component: integral component of membrane (GO:0016021);;	K00924|8.7e-221|cann:107840970|K00924 kinase [EC:2.7.1.-] | (RefSeq) receptor-like protein kinase 5	--	--	--	Protein kinase domain	Receptor-like protein kinase 5 OS=Arabidopsis thaliana OX=3702 GN=RLK5 PE=1 SV=1	T	Signal transduction mechanisms	receptor-like protein kinase 5 [Solanum lycopersicum]
Solyc03g071590.3	1018	1419	1935	470	829	927	15.2787	21.5581	28.899	6.94589	12.14	14.699	0.0447944	-0.792312	down	[C]	Energy production and conversion	Biological Process: carbohydrate metabolic process (GO:0005975);; Biological Process: malate metabolic process (GO:0006108);; Molecular Function: malate dehydrogenase (NADP+) activity (GO:0046554);;	K00051|3.3e-250|sly:778287|K00051 malate dehydrogenase (NADP+) [EC:1.1.1.82] | (RefSeq) chMDH; chloroplast malate dehydrogenase	Pyruvate metabolism (ko00620);; Carbon fixation in photosynthetic organisms (ko00710);; Carbon metabolism (ko01200)	[C]	Energy production and conversion	lactate/malate dehydrogenase, alpha/beta C-terminal domain	Malate dehydrogenase [NADP], chloroplastic OS=Medicago sativa OX=3879 GN=MDH1 PE=2 SV=1	C	Energy production and conversion	chloroplast malate dehydrogenase [Solanum lycopersicum]
Solyc12g006620.2	19	38	19	101	161	45	0.28928	0.610012	0.29972	1.57611	2.48511	0.749052	0.0188059	1.18413	up	--	--	Molecular Function: metal ion binding (GO:0046872);;	K22415|3.0e-282|sly:101261394|K22415 zinc finger CCCH domain-containing protein 11 | (RefSeq) zinc finger CCCH domain-containing protein 32-like	--	[S]	Function unknown	Zinc-finger containing family	Zinc finger CCCH domain-containing protein 32 OS=Oryza sativa subsp. japonica OX=39947 GN=Os04g0671800 PE=2 SV=1	S	Function unknown	zinc finger CCCH domain-containing protein 32-like [Solanum lycopersicum]
Solyc12g006020.1	267	131	156	449	490	321	2.59366	1.28506	1.50828	4.30617	4.64938	3.29124	0.0249917	0.935315	up	--	--	Cellular Component: integral component of membrane (GO:0016021);;	K03131|1.2e-09|ghi:107956070|K03131 transcription initiation factor TFIID subunit 6 | (RefSeq) transcription initiation factor TFIID subunit 6b-like	Basal transcription factors (ko03022)	[R]	General function prediction only	Leucine rich repeat	Receptor-like protein 9DC3 OS=Solanum pimpinellifolium OX=4084 GN=9DC3 PE=3 SV=1	T	Signal transduction mechanisms	receptor-like protein 9DC3 [Solanum lycopersicum]
Solyc03g116790.4	3438	4088	4510	965	2087	2218	45.6314	54.9021	59.5541	12.6236	27.0348	31.0935	0.00610424	-0.988524	down	[O]	Posttranslational modification, protein turnover, chaperones	Molecular Function: ATP binding (GO:0005524);; Biological Process: protein folding (GO:0006457);; Biological Process: response to heat (GO:0009408);; Molecular Function: heat shock protein binding (GO:0031072);; Molecular Function: metal ion binding (GO:0046872);; Molecular Function: unfolded protein binding (GO:0051082);;	K03686|5.5e-273|sly:101249164|K03686 molecular chaperone DnaJ | (RefSeq) uncharacterized protein LOC101249164	--	[O]	Posttranslational modification, protein turnover, chaperones	DnaJ C terminal domain	Chaperone protein dnaJ A6, chloroplastic OS=Arabidopsis thaliana OX=3702 GN=DJA6 PE=2 SV=2	O	Posttranslational modification, protein turnover, chaperones	uncharacterized protein LOC101249164 [Solanum lycopersicum]
Solyc08g007890.3	667	755	594	1029	1175	1064	28.8802	33.0485	25.5738	43.9157	49.633	48.6175	0.0022857	0.663979	up	--	--	Molecular Function: oxidoreductase activity (GO:0016491);;	K00128|1.2e-09|nau:109235412|K00128 aldehyde dehydrogenase (NAD+) [EC:1.2.1.3] | (RefSeq) aldehyde dehydrogenase family 2 member B7, mitochondrial-like	Glycolysis / Gluconeogenesis (ko00010);; Ascorbate and aldarate metabolism (ko00053);; Fatty acid degradation (ko00071);; Valine, leucine and isoleucine degradation (ko00280);; Lysine degradation (ko00310);; Arginine and proline metabolism (ko00330);; Histidine metabolism (ko00340);; Tryptophan metabolism (ko00380);; beta-Alanine metabolism (ko00410);; Glycerolipid metabolism (ko00561);; Pyruvate…	[C]	Energy production and conversion	--	Aldehyde dehydrogenase family 2 member B7, mitochondrial OS=Arabidopsis thaliana OX=3702 GN=ALDH2B7 PE=1 SV=2	--	--	PREDICTED: aldehyde dehydrogenase family 2 member B7, mitochondrial-like [Nicotiana attenuata]
Solyc10g081420.2	421	297	245	66	186	108	4.61193	3.28999	2.67348	0.70924	1.98059	1.24351	0.0239478	-1.04335	down	--	--	Molecular Function: protein kinase activity (GO:0004672);; Molecular Function: ATP binding (GO:0005524);; Cellular Component: integral component of membrane (GO:0016021);;	K13435|2.6e-35|sly:101268866|K13435 serine/threonine-protein kinase Pto | (RefSeq) Pto; serine/threonine protein kinase Pto	Plant-pathogen interaction (ko04626)	--	--	Protein tyrosine and serine/threonine kinase	Probable inactive leucine-rich repeat receptor-like protein kinase At3g03770 OS=Arabidopsis thaliana OX=3702 GN=At3g03770 PE=1 SV=1	T	Signal transduction mechanisms	probable inactive leucine-rich repeat receptor-like protein kinase At3g03770 isoform X2 [Solanum lycopersicum]
Solyc01g105120.4	4750	6105	7720	2921	4606	3834	44.7359	58.1718	72.3323	27.1163	42.3277	38.1307	0.0351581	-0.62908	down	--	--	Biological Process: regulation of transcription, DNA-templated (GO:0006355);; Biological Process: circadian rhythm (GO:0007623);;	--	--	--	--	--	Protein LNK1 OS=Arabidopsis thaliana OX=3702 GN=LNK1 PE=1 SV=1	S	Function unknown	protein LNK1 isoform X1 [Solanum lycopersicum]
Solyc07g041500.3	441	670	1411	141	140	223	6.71855	10.3173	21.3806	2.11201	2.06862	3.58083	1.86989e-05	-1.68403	down	[QV]	Secondary metabolites biosynthesis, transport and catabolism;; Defense mechanisms	Molecular Function: monooxygenase activity (GO:0004497);; Molecular Function: iron ion binding (GO:0005506);; Cellular Component: integral component of membrane (GO:0016021);; Molecular Function: oxidoreductase activity, acting on paired donors, with incorporation or reduction of molecular oxygen (GO:0016705);; Molecular Function: heme binding (GO:0020037);;	K07425|1.7e-144|ccaj:109816127|K07425 long-chain fatty acid omega-monooxygenase [EC:1.14.14.80] | (RefSeq) cytochrome P450 CYP72A219-like isoform X1	Fatty acid degradation (ko00071);; Arachidonic acid metabolism (ko00590)	[QI]	Secondary metabolites biosynthesis, transport and catabolism;; Lipid transport and metabolism	Cytochrome P450	Cytochrome P450 72A14 OS=Arabidopsis thaliana OX=3702 GN=CYP72A14 PE=2 SV=1	Q	Secondary metabolites biosynthesis, transport and catabolism	cytochrome P450 72A15 [Solanum lycopersicum]
Solyc01g009870.3	565	443	476	2561	772	886	9.1371	7.24424	7.65338	40.8344	12.1731	15.1306	0.0211612	1.0774	up	[I]	Lipid transport and metabolism	Biological Process: lipid metabolic process (GO:0006629);; Molecular Function: phosphoric diester hydrolase activity (GO:0008081);;	K18696|4.3e-189|sly:101264545|K18696 glycerophosphodiester phosphodiesterase [EC:3.1.4.46] | (RefSeq) glycerophosphodiester phosphodiesterase GDPD3-like isoform X1	Glycerophospholipid metabolism (ko00564)	[R]	General function prediction only	Glycerophosphoryl diester phosphodiesterase family	Glycerophosphodiester phosphodiesterase GDPD3 OS=Arabidopsis thaliana OX=3702 GN=GDPD3 PE=2 SV=1	C	Energy production and conversion	glycerophosphodiester phosphodiesterase GDPD3-like isoform X3 [Solanum lycopersicum]
Solyc03g098320.4	638	838	839	470	368	486	8.36626	11.117	10.9502	6.07637	4.70421	6.72545	0.00383375	-0.729991	down	--	--	Molecular Function: DNA binding (GO:0003677);; Cellular Component: nucleus (GO:0005634);; Cellular Component: integral component of membrane (GO:0016021);;	K12133|1.2e-33|ppp:112280611|K12133 MYB-related transcription factor LHY | (RefSeq) uncharacterized protein LOC112280611	Circadian rhythm - plant (ko04712)	[O]	Posttranslational modification, protein turnover, chaperones	Myb-like DNA-binding domain	Protein REVEILLE 1 OS=Arabidopsis thaliana OX=3702 GN=RVE1 PE=1 SV=1	K	Transcription	protein REVEILLE 7 [Solanum lycopersicum]
Solyc04g076920.3	2157	2581	3321	1403	1402	1604	23.7191	28.7153	36.3249	15.2095	15.043	18.6283	0.000155807	-0.799907	down	--	--	Cellular Component: Golgi membrane (GO:0000139);; Molecular Function: galactosylgalactosylxylosylprotein 3-beta-glucuronosyltransferase activity (GO:0015018);; Cellular Component: integral component of membrane (GO:0016021);; Biological Process: cell wall organization (GO:0071555);;	K20869|2.4e-223|sly:543796|K20869 putative beta-1,4-xylosyltransferase IRX9 [EC:2.4.2.-] | (RefSeq) probable beta-1,4-xylosyltransferase IRX9H	--	[O]	Posttranslational modification, protein turnover, chaperones	Glycosyltransferase family 43	Probable beta-1,4-xylosyltransferase IRX9H OS=Arabidopsis thaliana OX=3702 GN=IRX9H PE=2 SV=2	O	Posttranslational modification, protein turnover, chaperones	probable beta-1,4-xylosyltransferase IRX9H [Solanum lycopersicum]
Solyc01g073890.3	84	76	56	655	139	106	1.54608	1.40919	1.0263	11.9685	2.49981	2.07186	0.0457397	1.06995	up	--	--	--	K00799|5.7e-28|spen:107032464|K00799 glutathione S-transferase [EC:2.5.1.18] | (RefSeq) glutathione transferase GST 23-like isoform X2	Glutathione metabolism (ko00480)	--	--	C1 domain	--	S	Function unknown	uncharacterized protein LOC101250152 [Solanum lycopersicum]
Solyc02g014180.2	1293	1146	1491	556	908	890	8.99688	8.06625	10.322	3.81466	6.16239	6.53941	0.0379381	-0.656093	down	--	--	Molecular Function: molecular_function (GO:0003674);; Molecular Function: binding (GO:0005488);; Molecular Function: protein binding (GO:0005515);; Cellular Component: cellular_component (GO:0005575);; Cellular Component: intracellular (GO:0005622);; Cellular Component: cell (GO:0005623);; Cellular Component: nucleus (GO:0005634);; Cellular Component: cytoplasm (GO:0005737);; Cellular Component: …	K17592|0.0e+00|sly:101259792|K17592 sacsin | (RefSeq) sacsin isoform X1	--	--	--	--	--	O	Posttranslational modification, protein turnover, chaperones	sacsin isoform X1 [Solanum lycopersicum]
Solyc01g108210.4	870	753	794	143	483	390	15.1371	13.2588	13.7426	2.44276	8.1993	7.16135	0.0416223	-0.939178	down	[QV]	Secondary metabolites biosynthesis, transport and catabolism;; Defense mechanisms	Molecular Function: monooxygenase activity (GO:0004497);; Molecular Function: iron ion binding (GO:0005506);; Cellular Component: integral component of membrane (GO:0016021);; Molecular Function: oxidoreductase activity, acting on paired donors, with incorporation or reduction of molecular oxygen (GO:0016705);; Molecular Function: heme binding (GO:0020037);;	K09843|2.8e-274|sly:101266767|K09843 (+)-abscisic acid 8'-hydroxylase [EC:1.14.14.137] | (RefSeq) abscisic acid 8'-hydroxylase 4 isoform X2	Carotenoid biosynthesis (ko00906)	[QI]	Secondary metabolites biosynthesis, transport and catabolism;; Lipid transport and metabolism	Cytochrome P450	Abscisic acid 8'-hydroxylase 4 OS=Arabidopsis thaliana OX=3702 GN=CYP707A4 PE=2 SV=2	Q	Secondary metabolites biosynthesis, transport and catabolism	abscisic acid 8'-hydroxylase 4 isoform X4 [Solanum lycopersicum]
Solyc11g010650.4	177	243	222	402	401	374	5.47545	7.58655	6.81024	12.2635	12.1069	12.2075	0.000164419	0.834204	up	[HR]	Coenzyme transport and metabolism;; General function prediction only	Molecular Function: nicotinamidase activity (GO:0008936);; Biological Process: response to abscisic acid (GO:0009737);; Biological Process: pyridine nucleotide salvage (GO:0019365);;	--	--	--	--	Isochorismatase family	Nicotinamidase 1 OS=Arabidopsis thaliana OX=3702 GN=NIC1 PE=1 SV=1	Q	Secondary metabolites biosynthesis, transport and catabolism	unknown [Solanum lycopersicum]
Solyc11g056620.3	704	404	308	791	1953	910	10.432	6.06187	4.53371	11.5573	28.2692	14.2438	0.043395	0.967743	up	--	--	--	--	--	--	--	--	--	--	--	uncharacterized protein LOC101262986 [Solanum lycopersicum]
Solyc08g079510.3	401	366	499	229	260	155	5.44134	5.03019	6.73687	3.05762	3.44022	2.21502	0.00511977	-0.859262	down	--	--	--	--	--	--	--	--	IRK-interacting protein OS=Arabidopsis thaliana OX=3702 GN=IRKI PE=1 SV=1	--	--	IRK-interacting protein isoform X2 [Solanum lycopersicum]
Solyc07g007200.4	25	46	25	98	74	77	0.276902	0.513311	0.275398	1.0703	0.794659	0.893462	0.0244715	1.02408	up	--	--	Biological Process: embryonic axis specification (GO:0000578);; Molecular Function: molecular_function (GO:0003674);; Molecular Function: catalytic activity (GO:0003824);; Molecular Function: ubiquitin-protein transferase activity (GO:0004842);; Molecular Function: binding (GO:0005488);; Molecular Function: protein binding (GO:0005515);; Cellular Component: cellular_component (GO:0005575);; Cellu…	K15692|1.4e-13|ath:AT4G09560|K15692 E3 ubiquitin-protein ligase RNF13 [EC:2.3.2.27] | (RefSeq) Protease-associated (PA) RING/U-box zinc finger family protein	--	[O]	Posttranslational modification, protein turnover, chaperones	Ring finger domain	Receptor homology region, transmembrane domain- and RING domain-containing protein 4 OS=Arabidopsis thaliana OX=3702 GN=RMR4 PE=2 SV=1	O	Posttranslational modification, protein turnover, chaperones	E3 ubiquitin-protein ligase RLIM-like isoform X1 [Solanum lycopersicum]
Solyc04g007710.3	887	965	1276	645	591	699	11.3162	12.4539	16.186	8.10458	7.35719	9.41874	0.00587719	-0.632663	down	[M]	Cell wall/membrane/envelope biogenesis	Molecular Function: MAP kinase activity (GO:0004707);; Molecular Function: ATP binding (GO:0005524);;	K20538|1.2e-193|aly:9329047|K20538 mitogen-activated protein kinase 8 [EC:2.7.11.24] | (RefSeq) mitogen-activated protein kinase 8 isoform X1	MAPK signaling pathway - plant (ko04016)	[T]	Signal transduction mechanisms	Protein kinase domain	Mitogen-activated protein kinase 9 OS=Arabidopsis thaliana OX=3702 GN=MPK9 PE=2 SV=2	T	Signal transduction mechanisms	mitogen-activated protein kinase 14 isoform X1 [Solanum lycopersicum]
Solyc05g025590.4	555	774	998	429	446	376	4.00778	5.66198	7.17611	3.05588	3.14471	2.86519	0.00394472	-0.79579	down	--	--	Molecular Function: DNA binding (GO:0003677);; Cellular Component: nucleus (GO:0005634);; Biological Process: DNA replication (GO:0006260);; Biological Process: DNA repair (GO:0006281);; Biological Process: DNA recombination (GO:0006310);; Molecular Function: metal ion binding (GO:0046872);;	K07466|1.0e-174|mtr:MTR_2g041270|K07466 replication factor A1 | (RefSeq) replication protein A 70 kDa protein	DNA replication (ko03030);; Nucleotide excision repair (ko03420);; Mismatch repair (ko03430);; Homologous recombination (ko03440)	[L]	Replication, recombination and repair	Replication factor-A protein 1, N-terminal domain	Replication protein A 70 kDa DNA-binding subunit A OS=Arabidopsis thaliana OX=3702 GN=RPA1A PE=1 SV=1	L	Replication, recombination and repair	replication protein A 70 kDa DNA-binding subunit A [Solanum lycopersicum]
Solyc09g092690.3	14	17	25	155	70	106	0.171564	0.207445	0.294158	1.87498	0.835956	1.36763	1.90252e-05	1.7737	up	[O]	Posttranslational modification, protein turnover, chaperones	Molecular Function: peptidyl-prolyl cis-trans isomerase activity (GO:0003755);;	K09571|0.0e+00|sly:101255537|K09571 FK506-binding protein 4/5 [EC:5.2.1.8] | (RefSeq) 70 kDa peptidyl-prolyl isomerase	--	[O]	Posttranslational modification, protein turnover, chaperones	FKBP-type peptidyl-prolyl cis-trans isomerase	Peptidyl-prolyl cis-trans isomerase FKBP65 OS=Arabidopsis thaliana OX=3702 GN=FKBP65 PE=1 SV=1	O	Posttranslational modification, protein turnover, chaperones	peptidyl-prolyl cis-trans isomerase FKBP65 [Solanum lycopersicum]
Solyc07g065350.2	7	2	4	205	187	101	0.12398	0.029461	0.069142	3.63722	3.27749	1.91175	4.94997e-17	3.16256	up	[GI]	Carbohydrate transport and metabolism;; Lipid transport and metabolism	Molecular Function: pectinesterase activity (GO:0030599);; Biological Process: cell wall modification (GO:0042545);; Molecular Function: aspartyl esterase activity (GO:0045330);;	K01051|7.8e-213|sly:101256106|K01051 pectinesterase [EC:3.1.1.11] | (RefSeq) pectinesterase QRT1	Pentose and glucuronate interconversions (ko00040)	--	--	Pectinesterase	Pectinesterase QRT1 OS=Arabidopsis thaliana OX=3702 GN=QRT1 PE=2 SV=1	G	Carbohydrate transport and metabolism	pectinesterase QRT1 [Solanum lycopersicum]
Solyc09g092520.3	11	34	6	92	62	101	0.253876	0.786971	0.124118	2.10125	1.40787	2.46222	0.0200504	1.19665	up	[G]	Carbohydrate transport and metabolism	Molecular Function: hydrolase activity, hydrolyzing O-glycosyl compounds (GO:0004553);; Cellular Component: cell wall (GO:0005618);; Biological Process: xyloglucan metabolic process (GO:0010411);; Molecular Function: xyloglucan:xyloglucosyl transferase activity (GO:0016762);; Biological Process: cell wall biogenesis (GO:0042546);; Cellular Component: apoplast (GO:0048046);; Biological Process: ce…	K08235|6.6e-167|sly:543637|K08235 xyloglucan:xyloglucosyl transferase [EC:2.4.1.207] | (RefSeq) brassinosteroid-regulated protein BRU1 precursor	--	--	--	Glycosyl hydrolases family 16	Xyloglucan endotransglucosylase/hydrolase 2 OS=Glycine max OX=3847 PE=2 SV=1	G	Carbohydrate transport and metabolism	xyloglucan endotransglucosylase/hydrolase precursor [Solanum lycopersicum]
Solyc09g008930.4	348	267	255	573	567	466	4.9153	3.81764	3.57747	7.9817	7.82096	6.95246	0.00582903	0.798274	up	--	--	Biological Process: positive regulation of growth (GO:0045927);;	--	--	--	--	Domain of unknown function (DUF3475)	--	S	Function unknown	uncharacterized protein LOC101246082 [Solanum lycopersicum]
Solyc04g082530.3	427	467	497	238	306	319	4.50055	4.97936	5.20625	2.46785	3.14598	3.5487	0.0101387	-0.632085	down	--	--	Cellular Component: histone acetyltransferase complex (GO:0000123);; Biological Process: platelet degranulation (GO:0002576);; Molecular Function: protein binding (GO:0005515);; Cellular Component: cellular_component (GO:0005575);; Cellular Component: extracellular region (GO:0005576);; Cellular Component: intracellular (GO:0005622);; Cellular Component: cell (GO:0005623);; Cellular Component: nu…	K22184|0.0e+00|sly:101253085|K22184 bromodomain-containing protein 9 | (RefSeq) uncharacterized protein LOC101253085	--	[R]	General function prediction only	Bromodomain	Transcription factor GTE10 OS=Arabidopsis thaliana OX=3702 GN=GTE10 PE=1 SV=2	S	Function unknown	uncharacterized protein LOC101253085 [Solanum lycopersicum]
Solyc10g005310.3	217	214	220	503	325	300	3.76852	3.76188	3.8021	8.62547	5.51765	5.51361	0.0471611	0.703086	up	[F]	Nucleotide transport and metabolism	Molecular Function: deaminase activity (GO:0019239);;	K01488|6.4e-210|sly:101256716|K01488 adenosine deaminase [EC:3.5.4.4] | (RefSeq) adenosine deaminase-like protein	Purine metabolism (ko00230)	[F]	Nucleotide transport and metabolism	Adenosine/AMP deaminase	N6-mAMP deaminase OS=Arabidopsis thaliana OX=3702 GN=MAPDA PE=1 SV=1	F	Nucleotide transport and metabolism	adenosine deaminase-like protein [Solanum lycopersicum]
Solyc12g014600.2	68	159	311	54	58	51	0.734048	1.74365	3.3471	0.57414	0.607263	0.581175	0.0293442	-1.08741	down	[J]	Translation, ribosomal structure and biogenesis	Molecular Function: RNA binding (GO:0003723);;	K14411|1.4e-238|sly:101266100|K14411 RNA-binding protein Musashi | (RefSeq) heterogeneous nuclear ribonucleoprotein 1	mRNA surveillance pathway (ko03015)	[A]	RNA processing and modification	RNA recognition motif. (a.k.a. RRM, RBD, or RNP domain)	Heterogeneous nuclear ribonucleoprotein 1 OS=Arabidopsis thaliana OX=3702 GN=RNP1 PE=1 SV=1	A	RNA processing and modification	heterogeneous nuclear ribonucleoprotein 1 [Solanum lycopersicum]
Solyc08g080630.4	2781	3631	1781	17166	10805	8329	50.2618	66.4182	32.0177	305.953	190.636	159.013	5.17863e-07	1.72484	up	--	--	Molecular Function: serine-type endopeptidase inhibitor activity (GO:0004867);; Biological Process: response to wounding (GO:0009611);;	K20769|1.3e-07|mesc:110611169|K20769 fatty acid omega-hydroxylase [EC:1.14.-.-] | (RefSeq) cytochrome P450 94A2-like	Cutin, suberine and wax biosynthesis (ko00073)	--	--	Potato inhibitor I family	Ethylene-responsive proteinase inhibitor 1 OS=Solanum lycopersicum OX=4081 PE=3 SV=1	O	Posttranslational modification, protein turnover, chaperones	ethylene-responsive proteinase inhibitor 1 precursor [Solanum lycopersicum]
Solyc11g007900.3	80	35	107	503	173	143	0.423226	0.185596	0.560482	2.62334	0.893888	0.796394	0.0303022	1.11671	up	--	--	Molecular Function: oxidoreductase activity (GO:0016491);; Molecular Function: metal ion binding (GO:0046872);;	--	--	--	--	--	--	--	--	girdin-like [Solanum lycopersicum]
Solyc06g066800.2	3768	6361	4793	1479	1702	2403	130.874	223.541	165.612	50.6394	57.6695	88.1228	3.76107e-05	-1.22717	down	[M]	Cell wall/membrane/envelope biogenesis	--	--	--	--	--	--	Protein CDI OS=Arabidopsis thaliana OX=3702 GN=CDI PE=2 SV=1	--	--	protein CDI [Solanum lycopersicum]
Solyc03g083030.3	564	384	317	1228	801	692	7.61249	5.23864	4.24979	16.3384	10.5527	9.85147	0.0265559	0.894771	up	--	--	Biological Process: cell morphogenesis (GO:0000902);; Biological Process: cell morphogenesis involved in differentiation (GO:0000904);; Cellular Component: cellular_component (GO:0005575);; Cellular Component: intracellular (GO:0005622);; Cellular Component: cell (GO:0005623);; Cellular Component: cytoskeleton (GO:0005856);; Biological Process: multicellular organism development (GO:0007275);; Bi…	--	--	--	--	--	Protein ABIL3 OS=Arabidopsis thaliana OX=3702 GN=ABIL3 PE=2 SV=1	S	Function unknown	protein ABIL3 [Solanum lycopersicum]
Solyc10g086280.2	1561	1042	691	23003	5652	3979	39.5996	26.7402	17.4389	575.624	139.996	106.643	0.0220747	1.15593	up	--	--	Biological Process: metal ion transport (GO:0030001);; Molecular Function: metal ion binding (GO:0046872);;	--	--	[P]	Inorganic ion transport and metabolism	Heavy-metal-associated domain	Heavy metal-associated isoprenylated plant protein 5 OS=Arabidopsis thaliana OX=3702 GN=HIPP05 PE=1 SV=2	P	Inorganic ion transport and metabolism	heavy metal-associated isoprenylated plant protein 6 [Solanum lycopersicum]
Solyc04g077780.3	548	962	563	298	272	388	12.3613	21.9629	12.6409	6.63272	5.97832	9.23829	0.0100436	-0.930609	down	--	--	Molecular Function: metal ion binding (GO:0046872);;	K09377|1.7e-113|sly:101257855|K09377 cysteine and glycine-rich protein | (RefSeq) LIM domain-containing protein WLIM1	--	[TZ]	Signal transduction mechanisms;; Cytoskeleton	LIM domain	LIM domain-containing protein WLIM1 OS=Arabidopsis thaliana OX=3702 GN=WLIM1 PE=1 SV=1	--	--	LIM domain-containing protein WLIM1 [Solanum lycopersicum]
Solyc01g098710.3	147	136	153	342	308	224	1.52047	1.43039	1.57518	3.5039	3.12442	2.45577	0.00199474	0.906019	up	--	--	Molecular Function: aspartic-type endopeptidase activity (GO:0004190);; Cellular Component: integral component of membrane (GO:0016021);;	K00924|5.9e-41|atr:18429429|K00924 kinase [EC:2.7.1.-] | (RefSeq) aspartic proteinase-like protein 2	--	[O]	Posttranslational modification, protein turnover, chaperones	Xylanase inhibitor N-terminal	Aspartic proteinase 36 OS=Arabidopsis thaliana OX=3702 GN=A36 PE=1 SV=1	O	Posttranslational modification, protein turnover, chaperones	aspartic proteinase-like protein 2 [Solanum lycopersicum]
Solyc04g050920.3	1182	1504	2180	937	886	932	18.854	24.2637	34.585	14.7342	13.7883	15.6913	0.00882617	-0.726221	down	--	--	--	--	--	--	--	--	--	S	Function unknown	uncharacterized protein LOC101268176 [Solanum lycopersicum]
Solyc03g006570.3	5427	4616	5654	2548	3832	3554	28.8316	24.8124	29.8826	13.342	19.8681	19.9401	0.0228508	-0.605636	down	[KL]	Transcription;; Replication, recombination and repair	Molecular Function: ATP binding (GO:0005524);;	K15711|3.6e-98|ppp:112276323|K15711 SWI/SNF-related matrix-associated actin-dependent regulator of chromatin subfamily A3 [EC:3.6.4.- 2.3.2.27] | (RefSeq) putative SWI/SNF-related matrix-associated actin-dependent regulator of chromatin subfamily A member 3-like 1	--	[KL]	Transcription;; Replication, recombination and repair	SNF2 family N-terminal domain	Helicase-like transcription factor CHR28 OS=Arabidopsis thaliana OX=3702 GN=CHR28 PE=1 SV=1	--	--	helicase-like transcription factor CHR28 [Solanum lycopersicum]
Solyc12g056580.2	4397	5941	4542	1145	1955	2540	29.5196	40.3567	30.3355	7.57891	12.8058	18.0049	0.000607683	-1.17269	down	[N]	Cell motility	Cellular Component: plasma membrane (GO:0005886);; Cellular Component: integral component of membrane (GO:0016021);; Molecular Function: cellulose synthase (UDP-forming) activity (GO:0016760);; Biological Process: cellulose biosynthetic process (GO:0030244);; Molecular Function: metal ion binding (GO:0046872);; Biological Process: cell wall organization (GO:0071555);;	K10999|0.0e+00|sly:101260024|K10999 cellulose synthase A [EC:2.4.1.12] | (RefSeq) cellulose synthase A catalytic subunit 2 [UDP-forming]	--	--	--	Cellulose synthase	Cellulose synthase A catalytic subunit 2 [UDP-forming] OS=Arabidopsis thaliana OX=3702 GN=CESA2 PE=1 SV=1	G	Carbohydrate transport and metabolism	cellulose synthase A catalytic subunit 2 [UDP-forming] [Solanum lycopersicum]
Solyc04g079460.1	365	406	314	52	172	170	20.6485	23.1912	17.6503	2.87968	9.46254	10.1134	0.0276117	-1.03977	down	--	--	Cellular Component: extracellular space (GO:0005615);;	K13963|7.9e-58|spen:107016130|K13963 serpin B | (RefSeq) serpin-ZX-like	--	[V]	Defense mechanisms	Serpin (serine protease inhibitor)	Serpin-ZX OS=Arabidopsis thaliana OX=3702 GN=At1g47710 PE=1 SV=1	V	Defense mechanisms	serpin-ZX [Solanum lycopersicum]
Solyc07g049580.3	567	653	1149	413	412	468	7.86241	9.15554	15.8477	5.64182	5.5745	6.84838	0.0382885	-0.734591	down	--	--	Molecular Function: molecular_function (GO:0003674);; Molecular Function: GTPase activator activity (GO:0005096);; Molecular Function: binding (GO:0005488);; Molecular Function: protein binding (GO:0005515);; Cellular Component: cellular_component (GO:0005575);; Cellular Component: intracellular (GO:0005622);; Cellular Component: cell (GO:0005623);; Cellular Component: nucleus (GO:0005634);; Cell…	K20165|4.4e-225|sly:101263918|K20165 TBC1 domain family member 2A | (RefSeq) growth hormone-regulated TBC protein 1-like	--	[U]	Intracellular trafficking, secretion, and vesicular transport	Rab-GTPase-TBC domain	--	U	Intracellular trafficking, secretion, and vesicular transport	growth hormone-regulated TBC protein 1-like [Solanum lycopersicum]
Solyc02g092860.3	270	279	302	1622	1030	514	4.08564	4.2799	4.55055	24.2611	15.2539	8.23363	0.000125457	1.47371	up	[QV]	Secondary metabolites biosynthesis, transport and catabolism;; Defense mechanisms	Molecular Function: monooxygenase activity (GO:0004497);; Molecular Function: iron ion binding (GO:0005506);; Molecular Function: oxidoreductase activity, acting on paired donors, with incorporation or reduction of molecular oxygen (GO:0016705);; Molecular Function: heme binding (GO:0020037);;	K13260|2.1e-195|ini:109151908|K13260 isoflavone/4'-methoxyisoflavone 2'-hydroxylase [EC:1.14.14.90 1.14.14.89] | (RefSeq) cytochrome P450 81E8-like	Isoflavonoid biosynthesis (ko00943)	[Q]	Secondary metabolites biosynthesis, transport and catabolism	Cytochrome P450	Cytochrome P450 81Q32 OS=Catharanthus roseus OX=4058 GN=CYP81Q32 PE=2 SV=1	Q	Secondary metabolites biosynthesis, transport and catabolism	cytochrome P450 81D1-like [Solanum lycopersicum]
Solyc03g007480.3	5601	7450	8735	3597	3874	4689	107.391	144.524	166.617	67.9847	72.4822	94.943	0.00133223	-0.763065	down	--	--	Molecular Function: motor activity (GO:0003774);; Cellular Component: myosin complex (GO:0016459);;	--	--	--	--	Unconventional myosin tail, actin- and lipid-binding	--	S	Function unknown	myosin IB heavy chain isoform X2 [Solanum lycopersicum]
Solyc02g072530.3	1071	1491	2089	821	753	834	19.0903	26.9068	37.0612	14.4307	13.0995	15.7048	0.00391228	-0.831813	down	[T]	Signal transduction mechanisms	Molecular Function: protein serine/threonine kinase activity (GO:0004674);; Molecular Function: ATP binding (GO:0005524);; Biological Process: signal transduction (GO:0007165);;	K07198|8.4e-154|nta:107781784|K07198 5'-AMP-activated protein kinase, catalytic alpha subunit [EC:2.7.11.11] | (RefSeq) CBL-interacting protein kinase 5-like	--	[T]	Signal transduction mechanisms	Protein kinase domain	CBL-interacting serine/threonine-protein kinase 12 OS=Arabidopsis thaliana OX=3702 GN=CIPK12 PE=1 SV=1	T	Signal transduction mechanisms	CBL-interacting serine/threonine-protein kinase 12-like [Solanum lycopersicum]
Solyc10g017980.1	8969	16495	8619	283539	89228	63404	1197.5	2228.42	1144.88	37324.3	11626.9	8940.42	0.000981486	1.56637	up	--	--	Molecular Function: chitin binding (GO:0008061);;	K20547|8.3e-17|dzi:111292016|K20547 basic endochitinase B [EC:3.2.1.14] | (RefSeq) basic endochitinase-like	Amino sugar and nucleotide sugar metabolism (ko00520);; MAPK signaling pathway - plant (ko04016)	[R]	General function prediction only	Chitin recognition protein	Wound-induced protein WIN2 OS=Solanum tuberosum OX=4113 GN=WIN2 PE=2 SV=1	P	Inorganic ion transport and metabolism	hypothetical protein EJD97_017871 [Solanum chilense]
Solyc01g088060.3	180	220	272	107	119	109	1.29683	1.60907	1.95666	0.76245	0.834222	0.828654	0.00132251	-0.893179	down	--	--	Molecular Function: ADP binding (GO:0043531);;	K15078|0.0e+00|sly:101268149|K15078 structure-specific endonuclease subunit SLX1 [EC:3.6.1.-] | (RefSeq) putative disease resistance protein RGA3	--	[T]	Signal transduction mechanisms	NB-ARC domain	Putative disease resistance protein RGA3 OS=Solanum bulbocastanum OX=147425 GN=RGA3 PE=2 SV=2	T	Signal transduction mechanisms	putative disease resistance protein RGA3 [Solanum lycopersicum]
Solyc05g054770.3	2310	2610	2574	1017	1498	1708	20.9059	23.8983	23.1785	9.072	13.2295	16.3202	0.00822847	-0.743461	down	--	--	--	--	--	--	--	Domain of unknown function (DUF4378)	--	S	Function unknown	uncharacterized protein LOC101257172 isoform X1 [Solanum lycopersicum]
Solyc04g082420.3	11954	20693	19682	5278	8313	10655	91.7465	160.7	150.286	39.9324	62.2674	86.3668	0.0101907	-0.921493	down	--	--	Molecular Function: protein binding (GO:0005515);;	K10523|2.7e-06|ats:109747895|K10523 speckle-type POZ protein | (RefSeq) LOC109747895; BTB/POZ and MATH domain-containing protein 1-like	--	[TR]	Signal transduction mechanisms;; General function prediction only	BTB/POZ domain	BTB/POZ domain-containing protein At2g30600 OS=Arabidopsis thaliana OX=3702 GN=At2g30600/At2g30610 PE=2 SV=1	T	Signal transduction mechanisms	BTB/POZ domain-containing protein At2g30600 isoform X1 [Solanum lycopersicum]
Solyc09g015010.2	387	654	865	1100	1281	1265	1.59164	2.72547	3.54346	4.46714	5.14992	5.50298	0.0103848	0.846977	up	--	--	--	K01537|7.0e-33|egr:104417668|K01537 P-type Ca2+ transporter type 2C [EC:7.2.2.10] | (RefSeq) calcium-transporting ATPase 12, plasma membrane-type-like	--	--	--	Aspartyl protease	--	L	Replication, recombination and repair	uncharacterized protein LOC107009291 [Solanum pennellii]
Solyc02g093050.3	452	307	129	2154	663	952	8.03308	5.51025	2.26551	37.7538	11.4894	17.8562	0.00769417	1.28339	up	--	--	Molecular Function: transcription factor activity, sequence-specific DNA binding (GO:0003700);; Cellular Component: nucleus (GO:0005634);; Molecular Function: sequence-specific DNA binding (GO:0043565);;	K13425|8.1e-23|han:110922953|K13425 WRKY transcription factor 22 | (RefSeq) WRKY transcription factor 22-like	MAPK signaling pathway - plant (ko04016);; Plant-pathogen interaction (ko04626)	--	--	WRKY DNA -binding domain	Probable WRKY transcription factor 7 OS=Arabidopsis thaliana OX=3702 GN=WRKY7 PE=1 SV=1	K	Transcription	WRKY transcription factor IId-4 [Solanum lycopersicum]
Solyc04g054690.3	902	536	570	2960	1455	1167	11.0896	6.66716	6.97262	35.9136	17.4699	15.1589	0.00847546	1.1184	up	[DPM]	Cell cycle control, cell division, chromosome partitioning;; Inorganic ion transport and metabolism;; Cell wall/membrane/envelope biogenesis	Molecular Function: copper ion binding (GO:0005507);; Cellular Component: extracellular region (GO:0005576);; Cellular Component: integral component of membrane (GO:0016021);; Molecular Function: oxidoreductase activity (GO:0016491);;	K00423|4.4e-181|tcc:18590851|K00423 L-ascorbate oxidase [EC:1.10.3.3] | (RefSeq) L-ascorbate oxidase	Ascorbate and aldarate metabolism (ko00053)	[Q]	Secondary metabolites biosynthesis, transport and catabolism	Multicopper oxidase	L-ascorbate oxidase OS=Cucurbita maxima OX=3661 GN=AAO PE=1 SV=2	Q	Secondary metabolites biosynthesis, transport and catabolism	ascorbate oxidase precursor [Solanum lycopersicum]
Solyc05g055310.3	1020	767	935	3135	2126	1519	37.3476	28.4131	34.032	113.168	75.9676	58.7337	0.000614353	1.13231	up	--	--	Biological Process: metal ion transport (GO:0030001);; Molecular Function: metal ion binding (GO:0046872);;	K18081|2.2e-09|smo:SELMODRAFT_437478|K18081 myotubularin-related protein 1/2 [EC:3.1.3.64 3.1.3.95] | (RefSeq) hypothetical protein	Inositol phosphate metabolism (ko00562);; Phosphatidylinositol signaling system (ko04070)	[P]	Inorganic ion transport and metabolism	Heavy-metal-associated domain	Copper transport protein ATX1 OS=Arabidopsis thaliana OX=3702 GN=ATX1 PE=1 SV=2	P	Inorganic ion transport and metabolism	copper chaperone [Solanum lycopersicum]
Solyc09g066010.3	69	76	52	153	171	146	1.11312	1.24426	0.827807	2.43982	2.70811	2.50106	0.00126272	1.07717	up	--	--	Molecular Function: transcription factor activity, sequence-specific DNA binding (GO:0003700);; Cellular Component: nucleus (GO:0005634);; Molecular Function: sequence-specific DNA binding (GO:0043565);;	K13425|2.5e-24|han:110922953|K13425 WRKY transcription factor 22 | (RefSeq) WRKY transcription factor 22-like	MAPK signaling pathway - plant (ko04016);; Plant-pathogen interaction (ko04626)	--	--	WRKY DNA -binding domain	Probable WRKY transcription factor 39 OS=Arabidopsis thaliana OX=3702 GN=WRKY39 PE=2 SV=1	K	Transcription	probable WRKY transcription factor 21 isoform X1 [Solanum lycopersicum]
Solyc03g083910.5	11366	46183	18010	80540	68179	62008	123.93	509.538	195.367	865.838	725.537	714.069	0.0186744	1.08097	up	[G]	Carbohydrate transport and metabolism	Molecular Function: sucrose alpha-glucosidase activity (GO:0004575);; Biological Process: carbohydrate metabolic process (GO:0005975);; Cellular Component: integral component of membrane (GO:0016021);;	K01193|0.0e+00|sly:543992|K01193 beta-fructofuranosidase [EC:3.2.1.26] | (RefSeq) AI; acid beta-fructofuranosidase precursor	Galactose metabolism (ko00052);; Starch and sucrose metabolism (ko00500)	[G]	Carbohydrate transport and metabolism	Glycosyl hydrolases family 32 N-terminal domain	Acid beta-fructofuranosidase OS=Solanum lycopersicum OX=4081 GN=TIV1 PE=2 SV=1	G	Carbohydrate transport and metabolism	acid beta-fructofuranosidase [Solanum lycopersicum]
Solyc12g088230.3	4848	6482	5504	2546	3430	3786	35.5808	48.1348	40.1835	18.4213	24.5611	29.3392	0.00583505	-0.71493	down	--	--	Cellular Component: integral component of membrane (GO:0016021);;	K21989|0.0e+00|sly:101254178|K21989 calcium permeable stress-gated cation channel | (RefSeq) CSC1-like protein RXW8	--	[R]	General function prediction only	Calcium-dependent channel, 7TM region, putative phosphate	CSC1-like protein RXW8 OS=Arabidopsis thaliana OX=3702 GN=RXW8 PE=2 SV=1	S	Function unknown	CSC1-like protein RXW8 [Solanum lycopersicum]
Solyc01g102290.3	15656	18497	21416	7283	10072	10975	674.512	806.351	917.933	309.359	423.502	499.354	0.000155807	-0.88709	down	[S]	Function unknown	Cellular Component: integral component of membrane (GO:0016021);;	--	--	[R]	General function prediction only	Proteolipid membrane potential modulator	Hydrophobic protein LTI6A OS=Oryza sativa subsp. japonica OX=39947 GN=LTI6A PE=2 SV=1	S	Function unknown	protein RARE-COLD-INDUCIBLE 2B-like [Solanum lycopersicum]
Solyc04g015690.4	3972	4919	6128	1874	3350	3331	28.5644	35.7984	43.846	13.2872	23.5102	25.3011	0.0435604	-0.697714	down	[O]	Posttranslational modification, protein turnover, chaperones	Molecular Function: metalloendopeptidase activity (GO:0004222);; Molecular Function: metal ion binding (GO:0046872);;	K01408|0.0e+00|sly:101244763|K01408 insulysin [EC:3.4.24.56] | (RefSeq) insulin-degrading enzyme-like 1, peroxisomal isoform X1	--	[O]	Posttranslational modification, protein turnover, chaperones	Middle or third domain of peptidase_M16	Insulin-degrading enzyme-like 1, peroxisomal OS=Arabidopsis thaliana OX=3702 GN=PXM16 PE=2 SV=1	O	Posttranslational modification, protein turnover, chaperones	insulin-degrading enzyme-like 1, peroxisomal isoform X1 [Solanum lycopersicum]
Solyc09g066150.2	48329	36140	26629	73241	78734	64757	821.594	621.635	450.349	1227.53	1306.24	1162.59	0.0101907	0.838357	up	[QV]	Secondary metabolites biosynthesis, transport and catabolism;; Defense mechanisms	Molecular Function: iron ion binding (GO:0005506);; Cellular Component: integral component of membrane (GO:0016021);; Molecular Function: oxidoreductase activity, acting on paired donors, with incorporation or reduction of molecular oxygen (GO:0016705);; Molecular Function: heme binding (GO:0020037);;	K13407|4.0e-276|sly:101249297|K13407 fatty acid omega-hydroxylase [EC:1.14.-.-] | (RefSeq) cytochrome P450 94A1-like	Cutin, suberine and wax biosynthesis (ko00073)	[QI]	Secondary metabolites biosynthesis, transport and catabolism;; Lipid transport and metabolism	Cytochrome P450	Cytochrome P450 94A2 OS=Vicia sativa OX=3908 GN=CYP94A2 PE=2 SV=1	--	--	cytochrome P450 94A1-like [Solanum lycopersicum]
Solyc01g097240.3	718	518	494	23256	5338	2137	11.7448	8.55912	8.03707	375.087	85.2171	36.9062	0.010882	1.22781	up	--	--	Biological Process: defense response to bacterium (GO:0042742);; Biological Process: defense response to fungus (GO:0050832);;	--	--	[R]	General function prediction only	Barwin family	Pathogenesis-related protein P2 OS=Solanum lycopersicum OX=4081 PE=2 SV=1	S	Function unknown	pathogenesis-related protein P2 precursor [Solanum lycopersicum]
Solyc10g017970.1	8923	25524	13025	145309	58445	42808	1249.98	3617.78	1815.18	20068.7	7990.24	6333.12	0.0282538	1.14784	up	--	--	Molecular Function: chitin binding (GO:0008061);;	K20547|1.8e-16|tcc:18610673|K20547 basic endochitinase B [EC:3.2.1.14] | (RefSeq) endochitinase B	Amino sugar and nucleotide sugar metabolism (ko00520);; MAPK signaling pathway - plant (ko04016)	[R]	General function prediction only	Chitin recognition protein	Wound-induced protein WIN2 OS=Solanum tuberosum OX=4113 GN=WIN2 PE=2 SV=1	P	Inorganic ion transport and metabolism	hypothetical protein EJD97_017871 [Solanum chilense]
Solyc01g073660.3	253	199	303	684	490	382	2.99195	2.38251	3.56707	7.98422	5.65615	4.77687	0.00865945	0.908419	up	--	--	Biological Process: carbohydrate transport (GO:0008643);; Molecular Function: symporter activity (GO:0015293);; Cellular Component: integral component of membrane (GO:0016021);;	--	--	[G]	Carbohydrate transport and metabolism	MFS/sugar transport protein	--	G	Carbohydrate transport and metabolism	major facilitator superfamily domain-containing protein 12 isoform X2 [Solanum lycopersicum]
Solyc05g013530.4	1370	1238	1152	2080	2004	1741	37.181	33.9971	31.0965	55.6786	53.105	49.9161	0.00562025	0.601476	up	--	--	Molecular Function: protein binding (GO:0005515);;	--	--	--	--	PB1 domain	--	S	Function unknown	uncharacterized protein LOC101267605 isoform X1 [Solanum lycopersicum]
Solyc09g090540.3	313	223	260	657	535	425	8.73715	6.29637	7.21643	18.0737	14.575	12.5198	0.00423218	0.903368	up	--	--	Biological Process: response to light intensity (GO:0009642);;	--	--	--	--	--	--	--	--	uncharacterized protein LOC101261364 [Solanum lycopersicum]
Solyc01g010250.4	1892	2942	2685	1352	1669	1741	40.7215	64.0592	57.4887	28.6887	35.045	39.5699	0.0288266	-0.593767	down	[G]	Carbohydrate transport and metabolism	Biological Process: carbohydrate metabolic process (GO:0005975);; Biological Process: pentose-phosphate shunt (GO:0006098);; Molecular Function: 6-phosphogluconolactonase activity (GO:0017057);;	K01057|1.0e-148|sly:101259276|K01057 6-phosphogluconolactonase [EC:3.1.1.31] | (RefSeq) probable 6-phosphogluconolactonase 2	Pentose phosphate pathway (ko00030);; Carbon metabolism (ko01200)	[G]	Carbohydrate transport and metabolism	Glucosamine-6-phosphate isomerases/6-phosphogluconolactonase	Probable 6-phosphogluconolactonase 2 OS=Oryza sativa subsp. indica OX=39946 GN=OsI_025867 PE=3 SV=1	G	Carbohydrate transport and metabolism	probable 6-phosphogluconolactonase 2 [Solanum lycopersicum]
Solyc03g112170.1	51	16	16	428	67	153	2.48512	0.797608	0.767419	20.9627	3.23271	8.01258	0.00865945	1.30895	up	--	--	Molecular Function: pectinesterase inhibitor activity (GO:0046910);;	--	--	--	--	Plant invertase/pectin methylesterase inhibitor	--	S	Function unknown	pectinesterase inhibitor-like [Solanum lycopersicum]
Solanum_lycopersicum_newGene_292	12	11	4	41	52	36	0.173499	0.358366	0.05737	0.742475	0.81156	0.721244	0.00992175	1.27492	up	--	--	--	--	--	--	--	Viral movement protein (MP)	--	--	--	hypothetical protein CQW23_33494 [Capsicum baccatum]
Solyc02g071220.3	327	271	329	1185	680	407	9.03379	7.57069	9.05131	32.3048	18.3382	11.8686	0.017873	1.01009	up	[T]	Signal transduction mechanisms	Biological Process: phosphorelay signal transduction system (GO:0000160);;	K14492|6.2e-88|sly:101265701|K14492 two-component response regulator ARR-A family | (RefSeq) two-component response regulator ORR3-like	Plant hormone signal transduction (ko04075)	[K]	Transcription	Response regulator receiver domain	Two-component response regulator ORR10 OS=Oryza sativa subsp. indica OX=39946 GN=RR10 PE=2 SV=1	K	Transcription	two-component response regulator ORR3-like [Solanum lycopersicum]
Solyc01g102310.3	7287	12630	15216	6677	5988	7603	67.6066	118.568	140.45	61.0734	54.218	74.4939	0.0466281	-0.675509	down	--	--	--	--	--	[S]	Function unknown	--	--	S	Function unknown	probable serine/threonine-protein kinase kinX isoform X1 [Solanum lycopersicum]
Solyc07g054470.1	82	81	108	242	221	164	10.1448	10.1066	13.2578	29.468	26.6737	21.3694	0.000530764	1.07336	up	--	--	--	--	--	--	--	--	--	--	--	uncharacterized protein LOC101259953 [Solanum lycopersicum]
Solyc08g062360.3	82	21	15	309	246	72	1.34246	0.342314	0.233078	4.99002	3.92012	1.24531	0.0459086	1.0693	up	--	--	Cellular Component: integral component of membrane (GO:0016021);;	K21435|6.7e-23|var:108322980|K21435 ankyrin repeat domain-containing protein 6 | (RefSeq) ankyrin repeat-containing protein At3g12360-like	--	[R]	General function prediction only	Ankyrin repeats (3 copies)	--	S	Function unknown	ankyrin repeat-containing protein At5g02620 [Solanum lycopersicum]
Solyc05g009070.4	644	1214	1327	303	506	566	8.22262	15.6938	16.8677	3.81603	6.30424	7.63215	0.0112788	-0.97311	down	--	--	Molecular Function: protein serine/threonine phosphatase activity (GO:0004722);;	K17500|3.3e-104|dosa:Os09t0459600-01|K17500 integrin-linked kinase-associated serine/threonine phosphatase 2C [EC:3.1.3.16] | (RefSeq) Os09g0459600; Similar to Calmodulin-binding protein phosphatase.	--	[T]	Signal transduction mechanisms	Protein phosphatase 2C	Probable protein phosphatase 2C 5 OS=Arabidopsis thaliana OX=3702 GN=At1g09160 PE=2 SV=1	T	Signal transduction mechanisms	probable protein phosphatase 2C 15 [Solanum lycopersicum]
Solyc02g083170.3	3922	4103	4198	1683	2648	2898	53.1308	56.2431	56.5873	22.4702	35.011	41.4585	0.0230747	-0.678378	down	--	--	Molecular Function: protein binding (GO:0005515);;	--	--	--	--	Protein of unknown function (DUF295)	F-box protein At2g17036 OS=Arabidopsis thaliana OX=3702 GN=At2g17036 PE=2 SV=1	S	Function unknown	F-box protein SKIP23 [Solanum lycopersicum]
Solyc02g031990.1	121	129	70	1884	222	367	5.64245	6.07092	3.24937	86.7106	10.0959	18.0968	0.00317443	1.4358	up	--	--	--	--	--	--	--	VQ motif	VQ motif-containing protein 22 OS=Arabidopsis thaliana OX=3702 GN=VQ22 PE=2 SV=1	S	Function unknown	hypothetical protein EJD97_018209 [Solanum chilense]
Solyc02g090890.4	937	893	602	2018	1529	1386	9.50221	9.158	6.07185	20.1742	15.1323	14.8447	0.00602774	0.891249	up	[HC]	Coenzyme transport and metabolism;; Energy production and conversion	Cellular Component: chloroplast (GO:0009507);; Molecular Function: zeaxanthin epoxidase [overall] activity (GO:0009540);; Biological Process: abscisic acid biosynthetic process (GO:0009688);; Cellular Component: membrane (GO:0016020);; Molecular Function: FAD binding (GO:0071949);;	K09838|0.0e+00|sly:544162|K09838 zeaxanthin epoxidase [EC:1.14.15.21] | (RefSeq) ZEP; zeaxanthin epoxidase, chloroplastic	Carotenoid biosynthesis (ko00906)	[CR]	Energy production and conversion;; General function prediction only	FAD binding domain	Zeaxanthin epoxidase, chloroplastic OS=Solanum lycopersicum OX=4081 PE=2 SV=1	C	Energy production and conversion	zeaxanthin epoxidase, chloroplastic [Solanum lycopersicum]
Solyc02g089720.3	11921	9824	8471	4500	6431	6050	141.482	117.963	100.01	52.6494	74.4779	75.8254	0.00922046	-0.756557	down	[G]	Carbohydrate transport and metabolism	Molecular Function: glucan endo-1,3-beta-glucanase activity, C-3 substituted reducing group (GO:0052861);;	K01180|0.0e+00|sly:101265981|K01180 endo-1,3(4)-beta-glucanase [EC:3.2.1.6] | (RefSeq) probable endo-1,3(4)-beta-glucanase ARB_01444 isoform X1	--	[G]	Carbohydrate transport and metabolism	Glycosyl hydrolase family 81 C-terminal domain	--	G	Carbohydrate transport and metabolism	probable endo-1,3(4)-beta-glucanase ARB_01444 isoform X1 [Solanum lycopersicum]
Solyc05g015980.3	1227	1317	1182	546	569	717	21.018	22.825	20.1506	9.21893	9.50898	12.9612	1.32928e-05	-0.949779	down	--	--	--	--	--	--	--	--	--	--	--	uncharacterized protein LOC101253897 [Solanum lycopersicum]
Solyc12g088920.2	2734	3100	3378	1442	2392	1945	19.6107	22.4935	24.1037	10.1966	16.7386	14.7325	0.0254389	-0.611642	down	[T]	Signal transduction mechanisms	Cellular Component: integral component of membrane (GO:0016021);; Molecular Function: hydrolase activity (GO:0016787);;	--	--	--	--	Calcineurin-like phosphoesterase	--	S	Function unknown	uncharacterized protein LOC101266203 [Solanum lycopersicum]
Solyc01g079400.3	186	306	246	558	393	441	2.42238	4.04035	3.1871	7.17978	5.00432	6.07491	0.0109787	0.823744	up	--	--	Cellular Component: integral component of membrane (GO:0016021);;	K23877|1.1e-48|oeu:111400864|K23877 xyloglucan O-acetyltransferase | (RefSeq) protein ALTERED XYLOGLUCAN 4-like	--	--	--	GDSL/SGNH-like Acyl-Esterase family found in Pmr5 and Cas1p	Protein trichome birefringence-like 6 OS=Arabidopsis thaliana OX=3702 GN=TBL6 PE=2 SV=1	S	Function unknown	protein trichome birefringence-like 6 [Solanum lycopersicum]
Solyc08g007310.3	2707	2885	3136	891	1653	1545	27.0066	29.1284	31.127	8.76152	16.097	16.2782	0.00100291	-0.967211	down	[M]	Cell wall/membrane/envelope biogenesis	Biological Process: protein glycosylation (GO:0006486);; Molecular Function: transferase activity, transferring glycosyl groups (GO:0016757);;	K18789|2.6e-87|psom:113282164|K18789 xylogalacturonan beta-1,3-xylosyltransferase [EC:2.4.2.41] | (RefSeq) probable glycosyltransferase At5g20260	--	[GMW]	Carbohydrate transport and metabolism;; Cell wall/membrane/envelope biogenesis;; Extracellular structures	Exostosin family	Probable glycosyltransferase At5g03795 OS=Arabidopsis thaliana OX=3702 GN=At5g03795 PE=3 SV=2	--	--	probable glycosyltransferase At5g25310 [Solanum lycopersicum]
Solanum_lycopersicum_newGene_2428	1179	1241	1223	1949	2026	1694	9.05171	9.63967	9.34333	14.7545	15.1817	13.7326	2.58138e-05	0.628034	up	--	--	--	K19026|5.0e-08|nta:107760795|K19026 spatacsin | (RefSeq) uncharacterized LOC107760795	--	[R]	General function prediction only	Reverse transcriptase (RNA-dependent DNA polymerase)	--	V	Defense mechanisms	PREDICTED: uncharacterized protein LOC109232693 [Nicotiana attenuata]
Solyc09g011880.3	17602	16794	16276	9189	9957	11155	247.252	238.693	227.448	127.249	136.498	165.471	0.000122037	-0.70393	down	--	--	--	--	--	[O]	Posttranslational modification, protein turnover, chaperones	--	--	O	Posttranslational modification, protein turnover, chaperones	protein SSUH2 homolog isoform X2 [Solanum lycopersicum]
Solyc03g078120.4	1810	1587	1860	614	985	1143	58.0659	51.4977	59.357	19.4019	30.8326	38.7025	0.0103162	-0.821496	down	--	--	Molecular Function: DNA binding (GO:0003677);; Cellular Component: nucleus (GO:0005634);; Biological Process: regulation of transcription, DNA-templated (GO:0006355);;	K00521|4.8e-28|cmos:111447866|K00521 ferric-chelate reductase [EC:1.16.1.7] | (RefSeq) ferric reduction oxidase 7, chloroplastic-like	--	--	--	No apical meristem (NAM) protein	NAC domain-containing protein 82 OS=Arabidopsis thaliana OX=3702 GN=NAC082 PE=1 SV=1	G	Carbohydrate transport and metabolism	NAC domain-containing protein 82-like [Solanum lycopersicum]
Solyc09g018170.4	110	154	104	267	265	195	1.1662	1.66138	1.09945	2.81501	2.75974	2.19209	0.012222	0.856789	up	[T]	Signal transduction mechanisms	Molecular Function: protein kinase activity (GO:0004672);; Molecular Function: ATP binding (GO:0005524);; Molecular Function: protein histidine kinase binding (GO:0043424);; Biological Process: photoperiodism, flowering (GO:0048573);;	K08867|0.0e+00|sly:101255722|K08867 WNK lysine deficient protein kinase [EC:2.7.11.1] | (RefSeq) probable serine/threonine-protein kinase WNK5	--	[R]	General function prediction only	Protein kinase domain	Probable serine/threonine-protein kinase WNK5 OS=Arabidopsis thaliana OX=3702 GN=WNK5 PE=1 SV=2	T	Signal transduction mechanisms	probable serine/threonine-protein kinase WNK5 [Solanum lycopersicum]
Solyc12g011023.1	200	184	532	40	79	115	4.40996	4.09113	11.6715	0.864757	1.69363	2.6716	0.0101783	-1.23351	down	[G]	Carbohydrate transport and metabolism	Molecular Function: hydrolase activity, hydrolyzing O-glycosyl compounds (GO:0004553);; Cellular Component: cell wall (GO:0005618);; Biological Process: xyloglucan metabolic process (GO:0010411);; Molecular Function: xyloglucan:xyloglucosyl transferase activity (GO:0016762);; Biological Process: cell wall biogenesis (GO:0042546);; Cellular Component: apoplast (GO:0048046);; Biological Process: ce…	K08235|1.6e-171|sly:543916|K08235 xyloglucan:xyloglucosyl transferase [EC:2.4.1.207] | (RefSeq) XTH9; xyloglucan endotransglucosylase-hydrolase XTH9 precursor	--	--	--	Glycosyl hydrolases family 16	Probable xyloglucan endotransglucosylase/hydrolase protein 16 OS=Arabidopsis thaliana OX=3702 GN=XTH16 PE=2 SV=2	G	Carbohydrate transport and metabolism	xyloglucan endotransglucosylase-hydrolase XTH9-like precursor [Solanum lycopersicum]
Solyc02g150146.1	906	1491	1485	308	630	536	9.25912	15.4185	15.1027	3.10354	6.27713	5.77765	0.000764848	-1.16187	down	--	--	Molecular Function: protein kinase activity (GO:0004672);; Molecular Function: ATP binding (GO:0005524);; Cellular Component: integral component of membrane (GO:0016021);;	K13429|1.5e-32|cmo:103495619|K13429 chitin elicitor receptor kinase 1 | (RefSeq) chitin elicitor receptor kinase 1	Plant-pathogen interaction (ko04626)	--	--	Protein tyrosine and serine/threonine kinase	Chitin elicitor receptor kinase 1 OS=Arabidopsis thaliana OX=3702 GN=CERK1 PE=1 SV=1	T	Signal transduction mechanisms	PREDICTED: chitin elicitor receptor kinase 1-like [Solanum tuberosum]
Solyc08g078670.2	1343	990	646	4453	2329	1955	19.7735	14.7413	9.45397	64.6441	33.4544	30.3925	0.00486576	1.1751	up	--	--	Molecular Function: aspartic-type endopeptidase activity (GO:0004190);; Biological Process: proteolysis (GO:0006508);; Cellular Component: plant-type cell wall (GO:0009505);; Biological Process: protein catabolic process (GO:0030163);;	K22683|1.3e-25|sot:102601674|K22683 aspartyl protease family protein [EC:3.4.23.-] | (RefSeq) protein ASPARTIC PROTEASE IN GUARD CELL 2-like	--	[O]	Posttranslational modification, protein turnover, chaperones	Xylanase inhibitor C-terminal	Probable aspartyl protease At4g16563 OS=Arabidopsis thaliana OX=3702 GN=At4g16563 PE=2 SV=1	O	Posttranslational modification, protein turnover, chaperones	probable aspartyl protease At4g16563 [Solanum lycopersicum]
Solyc03g119600.1	263	320	374	1001	843	803	25.4985	31.3579	36.0608	95.7458	79.7969	82.318	5.44982e-13	1.39777	up	--	--	Biological Process: regulation of systemic acquired resistance (GO:0010112);;	--	--	--	--	--	--	--	--	uncharacterized protein LOC107013697 [Solanum pennellii]
Solyc05g052870.4	46	9	8	221	131	107	0.688623	0.124644	0.115402	3.25427	1.91352	1.67902	0.00836109	1.31607	up	--	--	Molecular Function: UDP-glycosyltransferase activity (GO:0008194);;	K22706|4.5e-89|pmum:103319663|K22706 (R)-mandelonitrile beta-glucosyltransferase [EC:2.4.1.354] | (RefSeq) 7-deoxyloganetin glucosyltransferase-like	Cyanoamino acid metabolism (ko00460)	[GC]	Carbohydrate transport and metabolism;; Energy production and conversion	UDP-glucoronosyl and UDP-glucosyl transferase	7-deoxyloganetic acid glucosyl transferase OS=Catharanthus roseus OX=4058 GN=7DLGT PE=1 SV=1	--	--	7-deoxyloganetic acid glucosyltransferase-like [Solanum lycopersicum]
Solyc04g082960.1	818	868	636	1671	1163	1173	37.1812	39.8947	28.7451	74.88	51.584	56.2679	0.0260666	0.70782	up	--	--	--	--	--	--	--	Domain of unknown function (DUF4228)	--	S	Function unknown	uncharacterized protein LOC101247521 [Solanum lycopersicum]
Solyc07g062170.3	103	89	63	197	143	183	1.9356	1.69567	1.16953	3.66103	2.6187	3.63438	0.0394435	0.846993	up	--		Molecular Function: protein kinase activity (GO:0004672);; Molecular Function: ATP binding (GO:0005524);;	K13430|4.2e-46|cam:101503039|K13430 serine/threonine-protein kinase PBS1 [EC:2.7.11.1] | (RefSeq) serine/threonine-protein kinase PBS1-like	Plant-pathogen interaction (ko04626)	[T]	Signal transduction mechanisms	Protein kinase domain	Probable receptor-like protein kinase At1g33260 OS=Arabidopsis thaliana OX=3702 GN=At1g33260 PE=2 SV=1	T	Signal transduction mechanisms	probable receptor-like protein kinase At1g33260 [Solanum lycopersicum]
Solyc12g055750.3	4824	4630	4809	2352	3331	3311	62.2664	60.4667	61.7527	29.9281	41.9529	45.1304	0.00928054	-0.617748	down	[P]	Inorganic ion transport and metabolism	Cellular Component: vacuolar membrane (GO:0005774);; Molecular Function: calcium:proton antiporter activity (GO:0015369);; Cellular Component: integral component of membrane (GO:0016021);;	K07300|2.9e-238|sly:101250779|K07300 Ca2+:H+ antiporter | (RefSeq) vacuolar cation/proton exchanger 3-like	--	[P]	Inorganic ion transport and metabolism	Sodium/calcium exchanger protein	Vacuolar cation/proton exchanger 2 OS=Oryza sativa subsp. japonica OX=39947 GN=CAX2 PE=2 SV=2	P	Inorganic ion transport and metabolism	vacuolar cation/proton exchanger 3-like [Solanum lycopersicum]
Solyc11g020330.1	1857	1535	2493	3293	5721	4587	83.0708	69.4565	110.933	145.217	249.774	216.714	0.000191086	1.08674	up	[O]	Posttranslational modification, protein turnover, chaperones	Cellular Component: cellular_component (GO:0005575);; Cellular Component: intracellular (GO:0005622);; Cellular Component: cell (GO:0005623);; Cellular Component: cytoplasm (GO:0005737);; Cellular Component: endoplasmic reticulum (GO:0005783);; Biological Process: response to stress (GO:0006950);; Biological Process: biological_process (GO:0008150);; Biological Process: response to temperature st…	K13993|4.5e-98|sly:544205|K13993 HSP20 family protein | (RefSeq) er-sHSP; small heat shock protein precursor	Protein processing in endoplasmic reticulum (ko04141)	[O]	Posttranslational modification, protein turnover, chaperones	Hsp20/alpha crystallin family	22.7 kDa class IV heat shock protein OS=Pisum sativum OX=3888 GN=HSP22.7 PE=2 SV=1	O	Posttranslational modification, protein turnover, chaperones	small heat shock protein precursor [Solanum lycopersicum]
Solyc06g082470.3	1512	1271	1114	2513	2446	1943	16.5516	14.0819	12.1308	27.1276	26.1372	22.4652	0.00410945	0.757345	up	[T]	Signal transduction mechanisms	Molecular Function: protein kinase activity (GO:0004672);; Molecular Function: ATP binding (GO:0005524);;	K08867|0.0e+00|sly:101246543|K08867 WNK lysine deficient protein kinase [EC:2.7.11.1] | (RefSeq) probable serine/threonine-protein kinase WNK4 isoform X1	--	[R]	General function prediction only	Protein kinase domain	Probable serine/threonine-protein kinase WNK4 OS=Arabidopsis thaliana OX=3702 GN=WNK4 PE=1 SV=1	T	Signal transduction mechanisms	probable serine/threonine-protein kinase WNK4 isoform X1 [Solanum lycopersicum]
Solyc03g097180.3	21208	17682	19849	9585	14796	13379	361.257	304.749	336.354	160.952	245.953	240.673	0.0362233	-0.585463	down	--	--	--	--	--	--	--	Nuclease-related domain	--	S	Function unknown	uncharacterized protein LOC101255376 [Solanum lycopersicum]
Solyc01g098580.3	327	230	148	1792	496	499	6.62535	4.70913	2.97343	35.8314	9.79838	10.6814	0.0123671	1.223	up	[G]	Carbohydrate transport and metabolism	Molecular Function: catalytic activity (GO:0003824);;	--	--	--	--	Histidine phosphatase superfamily (branch 1)	Phosphoglycerate mutase-like protein AT74 OS=Arabidopsis thaliana OX=3702 GN=At3g05170 PE=2 SV=1	S	Function unknown	phosphoglycerate mutase-like protein AT74H [Solanum lycopersicum]
Solyc09g010430.1	23	9	11	111	52	52	2.16613	0.867925	0.994389	10.5367	4.85245	5.31558	0.00848427	1.29869	up	--	--	--	--	--	--	--	--	--	--	--	hypothetical protein EJD97_014967 [Solanum chilense]
Solyc01g067640.3	121	99	88	245	199	157	1.23408	1.02499	0.893632	2.46589	1.98318	1.69257	0.0330006	0.813725	up	[T]	Signal transduction mechanisms	Molecular Function: protein kinase activity (GO:0004672);; Molecular Function: ATP binding (GO:0005524);;	K08819|0.0e+00|sly:101266261|K08819 cyclin-dependent kinase 12/13 [EC:2.7.11.22 2.7.11.23] | (RefSeq) probable serine/threonine-protein kinase At1g54610	--	[D]	Cell cycle control, cell division, chromosome partitioning	Protein kinase domain	Probable serine/threonine-protein kinase At1g54610 OS=Arabidopsis thaliana OX=3702 GN=At1g54610 PE=1 SV=1	T	Signal transduction mechanisms	probable serine/threonine-protein kinase At1g54610 [Solanum lycopersicum]
Solyc02g084260.3	402	455	553	154	196	221	9.51113	10.9054	13.0215	3.58139	4.51738	5.5133	2.05031e-06	-1.17371	down	--	--	Molecular Function: ATP binding (GO:0005524);; Biological Process: protein folding (GO:0006457);; Molecular Function: unfolded protein binding (GO:0051082);;	K08739|1.1e-11|cann:107859776|K08739 DNA mismatch repair protein MLH3 | (RefSeq) DNA mismatch repair protein MLH3	Mismatch repair (ko03430)	--	--	--	--	--	--	PREDICTED: DNA mismatch repair protein MLH3 isoform X3 [Capsicum annuum]
Solyc06g009270.3	2810	3211	3224	2177	1897	1927	38.2658	44.2435	43.6865	29.2244	25.208	27.7161	7.06036e-05	-0.593477	down	--	--	Molecular Function: NAD+ kinase activity (GO:0003951);; Molecular Function: diacylglycerol kinase activity (GO:0004143);; Molecular Function: ATP binding (GO:0005524);; Biological Process: defense response (GO:0006952);; Biological Process: protein kinase C-activating G-protein coupled receptor signaling pathway (GO:0007205);;	K00901|3.9e-284|sly:101262422|K00901 diacylglycerol kinase (ATP) [EC:2.7.1.107] | (RefSeq) diacylglycerol kinase 7	Glycerolipid metabolism (ko00561);; Glycerophospholipid metabolism (ko00564);; Phosphatidylinositol signaling system (ko04070)	[IT]	Lipid transport and metabolism;; Signal transduction mechanisms	Diacylglycerol kinase accessory domain	Diacylglycerol kinase 7 OS=Arabidopsis thaliana OX=3702 GN=DGK7 PE=1 SV=1	--	--	diacylglycerol kinase [Solanum lycopersicum]
Solyc08g080860.4	288	299	335	700	487	484	6.95461	7.31819	8.05621	16.7033	11.4935	12.3651	0.00376795	0.796474	up	--	--	--	--	--	--	--	--	--	--	--	uncharacterized protein LOC101261438 [Solanum lycopersicum]
Solyc06g150137.1	1400	1262	1096	2502	1905	1730	18.4425	16.8083	14.36	32.4836	24.482	24.0587	0.0276597	0.647469	up	[QV]	Secondary metabolites biosynthesis, transport and catabolism;; Defense mechanisms	Molecular Function: monooxygenase activity (GO:0004497);; Molecular Function: iron ion binding (GO:0005506);; Cellular Component: integral component of membrane (GO:0016021);; Molecular Function: oxidoreductase activity, acting on paired donors, with incorporation or reduction of molecular oxygen (GO:0016705);; Molecular Function: heme binding (GO:0020037);;	K00487|1.2e-294|spen:107022866|K00487 trans-cinnamate 4-monooxygenase [EC:1.14.14.91] | (RefSeq) trans-cinnamate 4-monooxygenase	Ubiquinone and other terpenoid-quinone biosynthesis (ko00130);; Phenylpropanoid biosynthesis (ko00940);; Flavonoid biosynthesis (ko00941);; Stilbenoid, diarylheptanoid and gingerol biosynthesis (ko00945)	[Q]	Secondary metabolites biosynthesis, transport and catabolism	Cytochrome P450	Trans-cinnamate 4-monooxygenase OS=Catharanthus roseus OX=4058 GN=CYP73A4 PE=2 SV=1	Q	Secondary metabolites biosynthesis, transport and catabolism	trans-cinnamate 4-monooxygenase [Solanum pennellii]
Solyc07g043580.4	617	1290	1813	436	347	472	7.35911	15.574	21.5291	5.1288	4.03996	5.94613	0.00131874	-1.22342	down	--	--	Molecular Function: protein dimerization activity (GO:0046983);;	K16189|1.2e-169|sly:101252303|K16189 phytochrome-interacting factor 4 | (RefSeq) transcription factor PIF4	Plant hormone signal transduction (ko04075)	--	--	Helix-loop-helix DNA-binding domain	Transcription factor PHYTOCHROME INTERACTING FACTOR-LIKE 13 OS=Oryza sativa subsp. japonica OX=39947 GN=PIL13 PE=1 SV=1	K	Transcription	transcription factor PIF4 [Solanum lycopersicum]
Solanum_lycopersicum_newGene_2539	5040	5955	5297	4251	2869	3236	55.8838	66.8025	58.4257	46.4688	31.0428	37.8907	0.0241898	-0.596614	down	--	--	--	--	--	--	--	IGR protein motif	--	S	Function unknown	uncharacterized protein LOC101253134 [Solanum lycopersicum]
Solyc01g091530.4	91	311	145	70	37	59	1.42106	4.93333	2.25645	1.07381	0.558898	0.970191	0.0287599	-1.09322	down	--	--	Cellular Component: cellular_component (GO:0005575);; Cellular Component: extracellular region (GO:0005576);; Cellular Component: cell wall (GO:0005618);; Cellular Component: cell (GO:0005623);; Cellular Component: plasma membrane (GO:0005886);; Cellular Component: plant-type cell wall (GO:0009505);; Cellular Component: membrane (GO:0016020);; Cellular Component: external encapsulating structure …	--	--	--	--	Fasciclin domain	Fasciclin-like arabinogalactan protein 10 OS=Arabidopsis thaliana OX=3702 GN=FLA10 PE=2 SV=1	S	Function unknown	fasciclin-like arabinogalactan protein 10 [Solanum lycopersicum]
Solyc06g051270.3	895	576	523	1400	1171	1076	15.5324	10.0981	9.03024	23.9558	19.8294	19.7176	0.0431538	0.744626	up	[JM]	Translation, ribosomal structure and biogenesis;; Cell wall/membrane/envelope biogenesis	Biological Process: biosynthetic process (GO:0009058);; Molecular Function: nucleotidyltransferase activity (GO:0016779);;	K00966|1.1e-206|sly:101248982|K00966 mannose-1-phosphate guanylyltransferase [EC:2.7.7.13] | (RefSeq) mannose-1-phosphate guanylyltransferase 1	Fructose and mannose metabolism (ko00051);; Amino sugar and nucleotide sugar metabolism (ko00520)	[M]	Cell wall/membrane/envelope biogenesis	Nucleotidyl transferase	Mannose-1-phosphate guanylyltransferase 1 OS=Arabidopsis thaliana OX=3702 GN=CYT1 PE=1 SV=1	M	Cell wall/membrane/envelope biogenesis	mannose-1-phosphate guanylyltransferase 1 [Solanum lycopersicum]
Solyc12g099290.2	113	125	135	214	182	223	1.36256	1.53263	1.62282	2.55625	2.15484	2.85899	0.0197467	0.680797	up	[C]	Energy production and conversion	Molecular Function: oxidoreductase activity, acting on the aldehyde or oxo group of donors, NAD or NADP as acceptor (GO:0016620);;	K00130|4.8e-58|bvg:104894203|K00130 betaine-aldehyde dehydrogenase [EC:1.2.1.8] | (RefSeq) betaine aldehyde dehydrogenase, chloroplastic	Glycine, serine and threonine metabolism (ko00260)	[C]	Energy production and conversion	Aldehyde dehydrogenase family	Aldehyde dehydrogenase 22A1 OS=Arabidopsis thaliana OX=3702 GN=ALDH22A1 PE=2 SV=2	C	Energy production and conversion	aldehyde dehydrogenase 22A1 [Solanum lycopersicum]
Solyc02g077370.1	206	297	207	2791	646	648	10.8277	15.8323	10.8403	145.095	33.2376	36.0899	0.000649624	1.56394	up	--	--	Molecular Function: DNA binding (GO:0003677);; Molecular Function: transcription factor activity, sequence-specific DNA binding (GO:0003700);; Cellular Component: nucleus (GO:0005634);;	K13433|2.4e-84|sly:544042|K13433 pathogenesis-related genes transcriptional activator PTI5 | (RefSeq) pathogenesis-related genes transcriptional activator PTI5	Plant-pathogen interaction (ko04626)	--	--	AP2 domain	Pathogenesis-related genes transcriptional activator PTI5 OS=Solanum lycopersicum OX=4081 GN=PTI5 PE=2 SV=1	K	Transcription	pathogenesis-related genes transcriptional activator PTI5 [Solanum lycopersicum]
Solyc02g082930.3	346	186	210	5592	2112	895	7.29713	3.95069	4.397	116.319	43.48	19.9264	0.00249232	1.45437	up	[R]	General function prediction only	Molecular Function: chitinase activity (GO:0004568);; Biological Process: carbohydrate metabolic process (GO:0005975);; Biological Process: chitin catabolic process (GO:0006032);; Biological Process: cell wall macromolecule catabolic process (GO:0016998);;	K20547|2.8e-145|sly:544147|K20547 basic endochitinase B [EC:3.2.1.14] | (RefSeq) CHI17; acidic 27 kDa endochitinase precursor	Amino sugar and nucleotide sugar metabolism (ko00520);; MAPK signaling pathway - plant (ko04016)	[R]	General function prediction only	Chitinase class I	Acidic 27 kDa endochitinase OS=Solanum lycopersicum OX=4081 GN=CHI17 PE=1 SV=1	S	Function unknown	acidic 27 kDa endochitinase precursor [Solanum lycopersicum]
Solyc01g107070.4	327	415	348	185	238	188	9.26109	11.9118	9.82815	5.17353	6.57043	5.6069	0.00347761	-0.762888	down	--	--	Molecular Function: transferase activity, transferring acyl groups other than amino-acyl groups (GO:0016747);;	K19747|7.9e-49|jcu:105635561|K19747 BAHD acyltransferase [EC:2.3.1.-] | (RefSeq) BAHD acyltransferase DCR	--	--	--	Transferase family	Uncharacterized acetyltransferase At3g50280 OS=Arabidopsis thaliana OX=3702 GN=At3g50280 PE=3 SV=1	S	Function unknown	PREDICTED: uncharacterized acetyltransferase At3g50280-like [Solanum tuberosum]
Solyc03g019820.3	196	305	430	165	57	83	4.48141	7.04205	9.77121	3.70616	1.26946	2.00172	0.0178052	-1.10787	down	[G]	Carbohydrate transport and metabolism	Molecular Function: water channel activity (GO:0015250);; Cellular Component: integral component of membrane (GO:0016021);;	K09873|5.1e-145|sly:101251154|K09873 aquaporin TIP | (RefSeq) probable aquaporin TIP3-2-like	--	[G]	Carbohydrate transport and metabolism	Major intrinsic protein	Probable aquaporin TIP3-2 OS=Arabidopsis thaliana OX=3702 GN=TIP3-2 PE=2 SV=1	P	Inorganic ion transport and metabolism	probable aquaporin TIP3-2-like [Solanum lycopersicum]
Solyc07g005440.1	256	312	421	2918	647	570	5.13876	6.3272	8.41204	57.8255	12.6862	12.0835	0.0109787	1.25077	up	[T]	Signal transduction mechanisms	Molecular Function: protein serine/threonine kinase activity (GO:0004674);; Molecular Function: ATP binding (GO:0005524);; Biological Process: signal transduction (GO:0007165);;	K07198|1.9e-202|nau:109225201|K07198 5'-AMP-activated protein kinase, catalytic alpha subunit [EC:2.7.11.11] | (RefSeq) CBL-interacting serine/threonine-protein kinase 6-like	--	[T]	Signal transduction mechanisms	Protein kinase domain	CBL-interacting serine/threonine-protein kinase 6 OS=Arabidopsis thaliana OX=3702 GN=CIPK6 PE=1 SV=1	T	Signal transduction mechanisms	CBL-interacting serine/threonine-protein kinase 6 [Solanum lycopersicum]
Solyc04g005820.4	1145	1332	1395	761	761	917	18.8629	22.1936	22.8628	12.3471	12.2334	15.9409	0.00161207	-0.62149	down	[O]	Posttranslational modification, protein turnover, chaperones	Biological Process: protein folding (GO:0006457);; Molecular Function: unfolded protein binding (GO:0051082);;	K09510|1.8e-152|nta:107792829|K09510 DnaJ homolog subfamily B member 4 | (RefSeq) dnaJ homolog subfamily B member 4-like	--	[O]	Posttranslational modification, protein turnover, chaperones	DnaJ C terminal domain	DnaJ protein homolog OS=Cucumis sativus OX=3659 GN=DNAJ1 PE=2 SV=1	O	Posttranslational modification, protein turnover, chaperones	dnaJ homolog subfamily B member 1-like [Solanum lycopersicum]
Solyc02g085260.1	282	342	1282	63	71	102	22.7302	27.89	102.751	4.95738	5.56652	8.62948	3.11279e-05	-1.82371	down	--	--	--	--	--	--	--	--	--	--	--	uncharacterized protein LOC104645737 [Solanum lycopersicum]
Solyc03g093510.2	1085	1312	1425	419	975	649	19.5542	23.9179	25.55	7.43349	17.1468	12.3374	0.0482661	-0.759451	down	--	--	Biological Process: cellular lipid metabolic process (GO:0044255);;	K01805|2.9e-45|ini:109191713|K01805 xylose isomerase [EC:5.3.1.5] | (RefSeq) xylose isomerase	Pentose and glucuronate interconversions (ko00040);; Fructose and mannose metabolism (ko00051)	[R]	General function prediction only	Putative serine esterase (DUF676)	--	S	Function unknown	putative lipase YOR059C isoform X2 [Solanum lycopersicum]
Solyc08g005470.4	5426	6926	9335	4124	4827	4584	78.0938	100.858	133.665	58.5171	67.7963	69.6811	0.0148207	-0.613035	down	[T]	Signal transduction mechanisms	Molecular Function: protein serine/threonine kinase activity (GO:0004674);; Molecular Function: ATP binding (GO:0005524);;	K08829|1.6e-263|sly:101245779|K08829 male germ cell-associated kinase [EC:2.7.11.22] | (RefSeq) cyclin-dependent kinase F-4 isoform X1	--	[T]	Signal transduction mechanisms	Protein kinase domain	Cyclin-dependent kinase F-4 OS=Oryza sativa subsp. japonica OX=39947 GN=CDKF-4 PE=2 SV=1	T	Signal transduction mechanisms	cyclin-dependent kinase F-4 isoform X1 [Solanum lycopersicum]
Solyc12g089220.3	841	863	910	1629	1365	1474	13.8801	14.4221	14.9469	26.5215	21.9942	25.6997	3.72623e-06	0.757855	up	[R]	General function prediction only	Molecular Function: nuclease activity (GO:0004518);;	K08999|5.2e-28|smo:SELMODRAFT_442102|K08999 uncharacterized protein | (RefSeq) hypothetical protein	--	--	--	Domain of unknown function (DUF151)	Bifunctional nuclease 1 OS=Arabidopsis thaliana OX=3702 GN=BBD1 PE=2 SV=1	S	Function unknown	bifunctional nuclease 1 [Solanum lycopersicum]
Solyc06g075250.3	6205	6748	7141	3056	4646	4195	63.8319	70.2287	73.0807	30.9877	46.6379	45.5683	0.00216497	-0.700567	down	--	--	Molecular Function: metal ion binding (GO:0046872);;	K12309|7.5e-87|lja:Lj3g3v0323160.1|K12309 beta-galactosidase [EC:3.2.1.23] | (RefSeq) Lj3g3v0323160.1; -	Galactose metabolism (ko00052);; Other glycan degradation (ko00511);; Glycosaminoglycan degradation (ko00531);; Sphingolipid metabolism (ko00600);; Glycosphingolipid biosynthesis - ganglio series (ko00604)	[R]	General function prediction only	Zinc finger, C2H2 type	Zinc finger protein JACKDAW OS=Arabidopsis thaliana OX=3702 GN=JKD PE=1 SV=1	S	Function unknown	protein indeterminate-domain 9 [Solanum lycopersicum]
Solyc02g077850.3	164	71	92	806	192	211	1.85263	0.804718	1.03053	8.974	2.1115	2.50874	0.0446667	1.06469	up	--	--	Cellular Component: integral component of membrane (GO:0016021);;	K16224|1.4e-10|ath:AT2G19190|K16224 senescence-induced receptor-like serine/threonine-protein kinase | (RefSeq) FRK1; FLG22-induced receptor-like kinase 1	MAPK signaling pathway - plant (ko04016);; Plant-pathogen interaction (ko04626)	[R]	General function prediction only	Malectin-like domain	Receptor-like protein 4 OS=Arabidopsis thaliana OX=3702 GN=RLP4 PE=2 SV=1	S	Function unknown	receptor-like protein 4 [Solanum lycopersicum]
Solyc12g006380.2	185	192	897	100	48	64	3.58026	3.76376	17.3181	1.904	0.904336	1.29598	0.00347052	-1.41265	down	[Q]	Secondary metabolites biosynthesis, transport and catabolism	Molecular Function: metal ion binding (GO:0046872);; Molecular Function: dioxygenase activity (GO:0051213);;	K13229|1.2e-94|ats:109766943|K13229 2,4-dihydroxy-1,4-benzoxazin-3-one-glucoside dioxygenase [EC:1.14.11.59] | (RefSeq) LOC109766943; DIBOA-glucoside dioxygenase BX6-like	Benzoxazinoid biosynthesis (ko00402)	[QR]	Secondary metabolites biosynthesis, transport and catabolism;; General function prediction only	2OG-Fe(II) oxygenase superfamily	1-aminocyclopropane-1-carboxylate oxidase homolog OS=Solanum lycopersicum OX=4081 GN=ACO3 PE=2 SV=1	Q	Secondary metabolites biosynthesis, transport and catabolism	2-oxoglutarate-dependent dioxygenase [Solanum lycopersicum]
Solyc05g015850.4	365	235	276	3316	723	774	14.4835	9.41683	10.8763	129.907	28.008	32.4566	0.00129822	1.4963	up	--	--	Molecular Function: transcription factor activity, sequence-specific DNA binding (GO:0003700);; Cellular Component: nucleus (GO:0005634);; Molecular Function: sequence-specific DNA binding (GO:0043565);;	K18835|2.5e-26|ats:109786129|K18835 WRKY transcription factor 2 | (RefSeq) LOC109786129; probable WRKY transcription factor 2	Plant-pathogen interaction (ko04626)	--	--	WRKY DNA -binding domain	Probable WRKY transcription factor 75 OS=Arabidopsis thaliana OX=3702 GN=WRKY75 PE=1 SV=1	K	Transcription	hypothetical protein EJD97_000806 [Solanum chilense]
Solyc04g079470.3	5555	7566	6380	919	1850	2882	88.5025	121.959	101.124	14.4316	28.7519	48.4877	0.000359816	-1.38088	down	[O]	Posttranslational modification, protein turnover, chaperones	Cellular Component: extracellular space (GO:0005615);;	K13963|8.2e-224|sly:101265918|K13963 serpin B | (RefSeq) serpin-ZX	--	[V]	Defense mechanisms	Serpin (serine protease inhibitor)	Serpin-ZX OS=Arabidopsis thaliana OX=3702 GN=At1g47710 PE=1 SV=1	V	Defense mechanisms	serpin-ZX [Solanum lycopersicum]
Solyc01g099045.1	382	198	188	1057	725	491	11.5439	6.05174	5.6534	31.5172	21.3865	15.6806	0.00633109	1.16436	up	--	--	--	K18195|8.7e-07|spen:107029989|K18195 rhamnogalacturonan endolyase [EC:4.2.2.23] | (RefSeq) uncharacterized protein LOC107029989	--	--	--	--	--	--	--	hypothetical protein EJD97_014977 [Solanum chilense]
Solyc03g117180.3	142	430	376	60	64	127	2.00595	6.16303	5.28989	0.829905	0.880885	1.89919	0.00562995	-1.27091	down	[M]	Cell wall/membrane/envelope biogenesis	Molecular Function: protein serine/threonine kinase activity (GO:0004674);; Molecular Function: ATP binding (GO:0005524);; Cellular Component: integral component of membrane (GO:0016021);;	K13430|6.2e-66|sita:101779799|K13430 serine/threonine-protein kinase PBS1 [EC:2.7.11.1] | (RefSeq) probable serine/threonine-protein kinase PBL7	Plant-pathogen interaction (ko04626)	[T]	Signal transduction mechanisms	Protein kinase domain	Probable receptor-like protein kinase At1g80640 OS=Arabidopsis thaliana OX=3702 GN=At1g80640 PE=2 SV=1	T	Signal transduction mechanisms	probable receptor-like protein kinase At1g80640 [Solanum lycopersicum]
Solyc01g060020.4	2951	5476	2075	61461	30261	16817	52.9031	99.3201	36.9897	1086.27	529.429	318.373	8.16233e-09	2.26368	up	--	--	Molecular Function: hydrolase activity, hydrolyzing O-glycosyl compounds (GO:0004553);; Biological Process: carbohydrate metabolic process (GO:0005975);;	K19891|1.2e-54|csat:104710092|K19891 glucan endo-1,3-beta-glucosidase 1/2/3 [EC:3.2.1.39] | (RefSeq) glucan endo-1,3-beta-glucosidase 3 isoform X2	Starch and sucrose metabolism (ko00500)	--	--	Glycosyl hydrolases family 17	Glucan endo-1,3-beta-glucosidase B OS=Solanum lycopersicum OX=4081 PE=2 SV=1	G	Carbohydrate transport and metabolism	glucan endo-1,3-beta-glucosidase B precursor [Solanum lycopersicum]
Solyc11g065320.2	302	256	338	530	477	399	3.42141	2.93615	3.8072	5.92294	5.28179	4.77153	0.0233442	0.612387	up	--	--	Molecular Function: RNA binding (GO:0003723);; Molecular Function: metal ion binding (GO:0046872);;	--	--	--	--	Zinc finger C-x8-C-x5-C-x3-H type (and similar)	Zinc finger CCCH domain-containing protein 53 OS=Oryza sativa subsp. japonica OX=39947 GN=Os07g0682400 PE=2 SV=1	A	RNA processing and modification	zinc finger CCCH domain-containing protein 23 isoform X1 [Solanum lycopersicum]
Solyc01g104710.3	360	1292	1569	3961	5156	2765	12.4414	45.2102	53.994	135.086	174.074	101.017	0.00166432	1.36456	up	--	--	--	--	--	--	--	--	--	--	--	hypothetical protein EJD97_002369 [Solanum chilense]
Solyc01g059965.1	2904	5460	2059	61653	29991	16645	53.9815	102.688	38.0796	1129.96	544.102	326.772	9.58928e-09	2.25712	up	--	--	Molecular Function: hydrolase activity, hydrolyzing O-glycosyl compounds (GO:0004553);; Biological Process: carbohydrate metabolic process (GO:0005975);;	K19891|1.2e-54|csat:104710092|K19891 glucan endo-1,3-beta-glucosidase 1/2/3 [EC:3.2.1.39] | (RefSeq) glucan endo-1,3-beta-glucosidase 3 isoform X2	Starch and sucrose metabolism (ko00500)	--	--	Glycosyl hydrolases family 17	Glucan endo-1,3-beta-glucosidase B OS=Solanum lycopersicum OX=4081 PE=2 SV=1	G	Carbohydrate transport and metabolism	glucan endo-1,3-beta-glucosidase B precursor [Solanum lycopersicum]
Solyc11g010490.3	6758	8019	8608	2479	4525	4315	47.8955	57.5062	60.6932	17.3186	31.2947	32.2934	0.00166432	-0.924237	down	--	--	Cellular Component: plasma membrane (GO:0005886);;	--	--	--	--	--	--	--	--	uncharacterized protein LOC101268535 [Solanum lycopersicum]
Solyc05g041540.4	750	741	768	3015	1236	971	10.885	10.878	11.0871	43.1478	17.5073	14.8845	0.0447566	0.922187	up	[E]	Amino acid transport and metabolism	Molecular Function: serine-type carboxypeptidase activity (GO:0004185);;	K16298|5.9e-274|sly:101255301|K16298 serine carboxypeptidase-like clade IV [EC:3.4.16.-] | (RefSeq) serine carboxypeptidase-like	--	[OE]	Posttranslational modification, protein turnover, chaperones;; Amino acid transport and metabolism	Serine carboxypeptidase	Serine carboxypeptidase-like 48 OS=Arabidopsis thaliana OX=3702 GN=SCPL48 PE=2 SV=2	O	Posttranslational modification, protein turnover, chaperones	serine carboxypeptidase-like [Solanum lycopersicum]
Solyc05g009520.2	2817	3445	2765	1033	1528	1809	136.489	168.904	133.285	49.3183	72.259	92.5499	0.0017089	-0.926443	down	--	--	--	--	--	--	--	--	--	A	RNA processing and modification	uncharacterized protein LOC101257561 [Solanum lycopersicum]
Solyc08g068320.3	14	26	17	68	55	40	0.094196	0.179366	0.11234	0.465587	0.376119	0.293181	0.0354183	1.03675	up	--	--	Molecular Function: DNA binding (GO:0003677);; Cellular Component: nucleus (GO:0005634);;	K09420|0.0e+00|sot:102589000|K09420 transcriptional activator Myb | (RefSeq) myb-related protein 3R-1-like	--	[K]	Transcription	Myb-like DNA-binding domain	Transcription factor MYB3R-4 OS=Arabidopsis thaliana OX=3702 GN=MYB3R4 PE=1 SV=1	K	Transcription	transcription factor MYB3R-1-like [Solanum lycopersicum]
Solyc05g051850.3	95	130	135	297	471	582	1.21553	1.67227	1.71818	3.73954	5.8877	7.8645	4.85346e-07	1.61229	up	[I]	Lipid transport and metabolism	Molecular Function: inositol-3-phosphate synthase activity (GO:0004512);; Biological Process: inositol biosynthetic process (GO:0006021);; Biological Process: phospholipid biosynthetic process (GO:0008654);;	K01858|1.4e-292|sly:543809|K01858 myo-inositol-1-phosphate synthase [EC:5.5.1.4] | (RefSeq) inositol-3-phosphate synthase	Inositol phosphate metabolism (ko00562)	[I]	Lipid transport and metabolism	Myo-inositol-1-phosphate synthase	Inositol-3-phosphate synthase OS=Nicotiana tabacum OX=4097 PE=2 SV=1	I	Lipid transport and metabolism	inositol-3-phosphate synthase [Solanum lycopersicum]
Solyc11g061720.1	32	14	10	79	141	63	0.661579	0.292501	0.191964	1.6504	2.91505	1.39108	0.0073487	1.31413	up	[M]	Cell wall/membrane/envelope biogenesis	Molecular Function: protein serine/threonine kinase activity (GO:0004674);; Molecular Function: ATP binding (GO:0005524);;	K08286|5.0e-131|dcr:108227333|K08286 protein-serine/threonine kinase [EC:2.7.11.-] | (RefSeq) serine/threonine-protein kinase UCN-like	--	[R]	General function prediction only	Protein kinase domain	Serine/threonine-protein kinase UCN OS=Arabidopsis thaliana OX=3702 GN=UNC PE=1 SV=1	T	Signal transduction mechanisms	serine/threonine-protein kinase UCN-like [Solanum lycopersicum]
Solyc03g025150.4	4603	4243	4859	2564	3313	2958	29.3443	27.3646	30.8152	16.1108	20.6119	19.9131	0.00096789	-0.601098	down	--	--	--	--	--	--	--	--	--	--	--	uncharacterized protein LOC101247498 isoform X2 [Solanum lycopersicum]
Solyc02g084250.4	170	160	183	51	73	100	3.86469	3.67825	4.12933	1.12699	1.6204	2.39554	0.0119947	-0.970086	down	--	--	Biological Process: mismatch repair (GO:0006298);; Molecular Function: ATPase activity (GO:0016887);; Cellular Component: mismatch repair complex (GO:0032300);;	K08739|4.7e-20|sot:102597269|K08739 DNA mismatch repair protein MLH3 | (RefSeq) DNA mismatch repair protein MLH3	Mismatch repair (ko03430)	[L]	Replication, recombination and repair	--	DNA mismatch repair protein MLH3 OS=Arabidopsis thaliana OX=3702 GN=MLH3 PE=2 SV=2	--	--	PREDICTED: DNA mismatch repair protein MLH3 isoform X4 [Solanum tuberosum]
Solyc12g099930.2	33	26	31	86	77	58	0.588749	0.468605	0.536315	1.50505	1.33922	1.08307	0.0166117	1.01404	up	[EF]	Amino acid transport and metabolism;; Nucleotide transport and metabolism	Molecular Function: serine-pyruvate transaminase activity (GO:0004760);; Cellular Component: peroxisome (GO:0005777);; Molecular Function: alanine-glyoxylate transaminase activity (GO:0008453);; Biological Process: glycine biosynthetic process, by transamination of glyoxylate (GO:0019265);;	K00830|6.9e-234|sly:101055519|K00830 alanine-glyoxylate transaminase / serine-glyoxylate transaminase / serine-pyruvate transaminase [EC:2.6.1.44 2.6.1.45 2.6.1.51] | (RefSeq) Hop-interacting protein THI032	Alanine, aspartate and glutamate metabolism (ko00250);; Glycine, serine and threonine metabolism (ko00260);; Glyoxylate and dicarboxylate metabolism (ko00630);; Carbon metabolism (ko01200);; Peroxisome (ko04146)	[R]	General function prediction only	Aminotransferase class-V	Serine--glyoxylate aminotransferase OS=Arabidopsis thaliana OX=3702 GN=AGT1 PE=1 SV=2	E	Amino acid transport and metabolism	Hop-interacting protein THI032 [Solanum lycopersicum]
Solyc04g015020.3	1279	1328	1221	3697	1686	2126	24.7118	25.9681	23.4812	70.4516	31.8048	43.3983	0.0279559	0.830918	up	--	--	Biological Process: metal ion transport (GO:0030001);; Molecular Function: metal ion binding (GO:0046872);;	--	--	--	--	--	--	S	Function unknown	neurofilament heavy polypeptide [Solanum lycopersicum]
Solyc03g115920.3	12505	9425	9736	14701	21185	16600	338.858	258.403	262.472	392.765	560.268	475.048	0.0185113	0.666065	up	--	--	Molecular Function: ubiquitin-protein transferase activity (GO:0004842);; Molecular Function: metal ion binding (GO:0046872);;	K11975|4.2e-163|sly:101249062|K11975 E3 ubiquitin-protein ligase RNF144 [EC:2.3.2.31] | (RefSeq) probable E3 ubiquitin-protein ligase RNF217	--	[O]	Posttranslational modification, protein turnover, chaperones	IBR domain, a half RING-finger domain	--	O	Posttranslational modification, protein turnover, chaperones	probable E3 ubiquitin-protein ligase RNF217 [Solanum lycopersicum]
Solyc02g086890.3	55	71	77	28	32	33	1.12536	1.47719	1.57777	0.568758	0.638383	0.711781	0.0369621	-0.886009	down	--	--	Biological Process: photosystem I assembly (GO:0048564);;	--	--	--	--	--	Photosystem I assembly factor PSA3, chloroplastic OS=Arabidopsis thaliana OX=3702 GN=PSA3 PE=1 SV=1	S	Function unknown	photosystem I assembly factor PSA3, chloroplastic [Solanum lycopersicum]
Solyc02g081860.3	239	262	268	144	189	148	2.83847	3.14478	3.16322	1.68699	2.18989	1.84973	0.0229669	-0.61801	down	--	--	Biological Process: embryo development ending in seed dormancy (GO:0009793);;	--	--	[R]	General function prediction only	PPR repeat family	Pentatricopeptide repeat-containing protein At4g20090 OS=Arabidopsis thaliana OX=3702 GN=EMB1025 PE=3 SV=1	S	Function unknown	pentatricopeptide repeat-containing protein At4g20090 [Solanum lycopersicum]
Solyc09g009100.4	5294	6493	7476	2861	3901	3565	69.2788	85.9609	97.321	36.9049	49.8156	49.264	3.94626e-05	-0.835378	down	--	--	Molecular Function: transcription factor activity, sequence-specific DNA binding (GO:0003700);; Cellular Component: nucleus (GO:0005634);; Cellular Component: host cell nucleus (GO:0042025);; Molecular Function: sequence-specific DNA binding (GO:0043565);;	K09419|2.2e-285|sly:100736506|K09419 heat shock transcription factor, other eukaryote | (RefSeq) HSFA3; heat stress transcription factor A3	--	[K]	Transcription	HSF-type DNA-binding	Heat stress transcription factor A-3 OS=Arabidopsis thaliana OX=3702 GN=HSFA3 PE=1 SV=2	K	Transcription	heat stress transcription factor A3 [Solanum lycopersicum]
Solyc12g038160.2	1495	1822	1865	829	1184	1287	17.1859	21.1929	21.3212	9.39289	13.2798	15.614	0.0395497	-0.586063	down	--	--	Biological Process: lipid metabolic process (GO:0006629);; Cellular Component: integral component of membrane (GO:0016021);;	K01052|2.7e-20|pper:18782049|K01052 lysosomal acid lipase/cholesteryl ester hydrolase [EC:3.1.1.13] | (RefSeq) triacylglycerol lipase 2	Steroid biosynthesis (ko00100)	[I]	Lipid transport and metabolism	Partial alpha/beta-hydrolase lipase region	Triacylglycerol lipase 2 OS=Arabidopsis thaliana OX=3702 GN=LIP2 PE=2 SV=1	I	Lipid transport and metabolism	uncharacterized protein LOC101266611 [Solanum lycopersicum]
Solyc06g084340.1	100	111	275	17	32	23	3.04482	3.43098	8.37969	0.493985	0.946414	0.730608	2.64306e-05	-1.78931	down	--	--	Biological Process: metal ion transport (GO:0030001);; Molecular Function: metal ion binding (GO:0046872);;	--	--	--	--	Heavy-metal-associated domain	--	O	Posttranslational modification, protein turnover, chaperones	heavy metal-associated isoprenylated plant protein 35-like [Solanum lycopersicum]
Solyc10g086410.3	6427	7861	10805	3613	3975	4783	68.2476	84.4641	114.153	37.8252	41.1948	53.632	0.000251803	-0.915848	down	[O]	Posttranslational modification, protein turnover, chaperones	Molecular Function: ATP binding (GO:0005524);;	K03283|0.0e+00|sly:101247772|K03283 heat shock 70kDa protein 1/2/6/8 | (RefSeq) hsc70; heat shock cognate 70 kDa protein 2	Spliceosome (ko03040);; Protein processing in endoplasmic reticulum (ko04141);; Endocytosis (ko04144)	[O]	Posttranslational modification, protein turnover, chaperones	Hsp70 protein	Heat shock cognate 70 kDa protein 2 OS=Solanum lycopersicum OX=4081 GN=HSC-2 PE=2 SV=1	O	Posttranslational modification, protein turnover, chaperones	heat shock cognate 70 kDa protein 2 [Solanum lycopersicum]
Solyc06g076450.3	632	917	976	523	381	533	13.7092	20.1307	21.0606	11.1747	8.05471	12.2161	0.0194815	-0.711723	down	[R]	General function prediction only	Molecular Function: GTPase activity (GO:0003924);; Molecular Function: GTP binding (GO:0005525);;	K07904|1.4e-116|sly:101268402|K07904 Ras-related protein Rab-11A | (RefSeq) ras-related protein Rab11A	Endocytosis (ko04144)	[U]	Intracellular trafficking, secretion, and vesicular transport	Ras family	Ras-related protein Rab11A OS=Nicotiana tabacum OX=4097 GN=RAB11A PE=2 SV=1	U	Intracellular trafficking, secretion, and vesicular transport	ras-related protein Rab11A [Solanum lycopersicum]
Solyc01g086730.4	267	275	233	756	577	322	4.50407	4.69298	3.90777	12.6025	9.52052	5.73865	0.0241947	0.898442	up	--	--	Cellular Component: early endosome (GO:0005769);; Cellular Component: plasma membrane (GO:0005886);; Molecular Function: magnesium ion transmembrane transporter activity (GO:0015095);; Cellular Component: integral component of membrane (GO:0016021);;	K22733|4.3e-192|sly:101262352|K22733 magnesium transporter | (RefSeq) probable magnesium transporter NIPA8	--	[S]	Function unknown	Magnesium transporter NIPA	Probable magnesium transporter NIPA8 OS=Arabidopsis thaliana OX=3702 GN=At3g26670 PE=2 SV=1	P	Inorganic ion transport and metabolism	probable magnesium transporter NIPA8 [Solanum lycopersicum]
Solyc01g112000.4	3860	5390	5581	2440	1689	2730	98.2597	138.813	141.337	61.2304	41.9604	73.3824	0.000506238	-0.97972	down	--	--	Cellular Component: extracellular region (GO:0005576);; Cellular Component: plant-type cell wall (GO:0009505);; Cellular Component: plasmodesma (GO:0009506);; Biological Process: sexual reproduction (GO:0019953);;	K20628|4.7e-29|ccaj:109810432|K20628 expansin | (RefSeq) expansin-B3-like	--	--	--	Expansin C-terminal domain	Expansin-like A1 OS=Arabidopsis thaliana OX=3702 GN=EXLA1 PE=2 SV=1	S	Function unknown	expansin-like protein precursor [Solanum lycopersicum]
Solyc01g005690.3	1306	1409	1585	638	785	870	24.493	26.7499	29.5755	11.7947	14.3617	17.2293	3.1565e-05	-0.84452	down	--	--	Cellular Component: integral component of membrane (GO:0016021);;	--	--	--	--	--	--	G	Carbohydrate transport and metabolism	uncharacterized protein LOC101256797 [Solanum lycopersicum]
Solyc03g026370.1	94	48	91	1173	404	171	7.12726	3.63711	6.88955	88.2241	30.0308	13.7044	0.000740587	1.59114	up	--	--	Cellular Component: integral component of membrane (GO:0016021);;	K03363|1.2e-07|mtr:MTR_7g055590|K03363 cell division cycle 20, cofactor of APC complex | (RefSeq) transducin family protein/WD-40 repeat protein	Ubiquitin mediated proteolysis (ko04120)	--	--	LysM domain	--	S	Function unknown	uncharacterized protein LOC101263880 [Solanum lycopersicum]
Solyc03g115610.3	1084	947	726	4849	1347	1603	7.34642	6.495	4.89083	32.4085	8.91153	11.473	0.032548	1.03849	up	[M]	Cell wall/membrane/envelope biogenesis	Molecular Function: protein serine/threonine kinase activity (GO:0004674);; Molecular Function: ATP binding (GO:0005524);; Cellular Component: integral component of membrane (GO:0016021);;	K13415|5.8e-65|ats:109753909|K13415 protein brassinosteroid insensitive 1 [EC:2.7.10.1 2.7.11.1] | (RefSeq) LOC109753909; systemin receptor SR160	Plant hormone signal transduction (ko04075)	--	--	Protein kinase domain	Probable LRR receptor-like serine/threonine-protein kinase At1g74360 OS=Arabidopsis thaliana OX=3702 GN=At1g74360 PE=1 SV=1	T	Signal transduction mechanisms	probable LRR receptor-like serine/threonine-protein kinase At1g74360 [Solanum lycopersicum]
Solyc01g104110.4	108	88	53	203	238	232	2.01886	1.65457	0.990646	3.74594	4.35515	4.60329	0.00317443	1.14291	up	--	--	Molecular Function: nutrient reservoir activity (GO:0045735);;	--	--	--	--	Cupin	13S globulin seed storage protein 1 OS=Fagopyrum esculentum OX=3617 GN=FA02 PE=2 SV=1	S	Function unknown	12S seed storage protein CRD [Solanum lycopersicum]
Solyc04g081730.3	19273	25171	25518	11616	17151	15487	356.738	471.402	469.877	211.969	309.799	302.733	0.0137175	-0.605336	down	--	--	--	--	--	--	--	--	--	--	--	exocyst complex component 6 [Solanum lycopersicum]
Solyc09g008280.2	2203	3797	3680	778	1166	1216	34.7522	60.6034	57.7515	12.0917	17.9495	20.2563	4.96384e-07	-1.40508	down	[H]	Coenzyme transport and metabolism	Molecular Function: methionine adenosyltransferase activity (GO:0004478);; Molecular Function: ATP binding (GO:0005524);; Biological Process: S-adenosylmethionine biosynthetic process (GO:0006556);; Biological Process: one-carbon metabolic process (GO:0006730);; Molecular Function: metal ion binding (GO:0046872);;	K00789|3.2e-228|sly:544302|K00789 S-adenosylmethionine synthetase [EC:2.5.1.6] | (RefSeq) SAM3; S-adenosylmethionine synthase 3	Cysteine and methionine metabolism (ko00270);; Biosynthesis of amino acids (ko01230)	[H]	Coenzyme transport and metabolism	S-adenosylmethionine synthetase, C-terminal domain	S-adenosylmethionine synthase 3 OS=Solanum lycopersicum OX=4081 GN=SAM3 PE=2 SV=1	H	Coenzyme transport and metabolism	S-adenosylmethionine synthase 3 [Solanum lycopersicum]
Solyc09g090190.3	1533	2513	3304	610	757	1185	15.6055	25.8812	33.4639	6.1148	7.51778	12.7321	0.000765514	-1.22374	down	--	--	Molecular Function: methyltransferase activity (GO:0008168);; Cellular Component: integral component of membrane (GO:0016021);; Biological Process: methylation (GO:0032259);;	K23872|7.4e-126|vra:106753012|K23872 putative homogalacturonan methyltransferase [EC:2.1.1.-] | (RefSeq) probable methyltransferase PMT13	--	--	--	Putative S-adenosyl-L-methionine-dependent methyltransferase	Probable methyltransferase PMT3 OS=Arabidopsis thaliana OX=3702 GN=At4g14360 PE=2 SV=1	S	Function unknown	probable methyltransferase PMT3 [Solanum lycopersicum]
Solyc09g007100.3	4542	3878	4308	2097	2044	2125	42.6044	36.7984	40.1936	19.3849	18.7099	21.0413	3.81713e-10	-0.978152	down	--	--	--	--	--	--	--	Protein of unknown function (DUF632)	Protein ALTERED PHOSPHATE STARVATION RESPONSE 1 OS=Arabidopsis thaliana OX=3702 GN=APSR1 PE=2 SV=1	S	Function unknown	nitrate regulatory gene2 protein [Solanum lycopersicum]
Solyc08g067340.4	4754	1751	1178	10393	11952	8574	101.633	37.877	25.0408	219.077	249.391	193.588	0.00270351	1.34764	up	--	--	Molecular Function: transcription factor activity, sequence-specific DNA binding (GO:0003700);; Cellular Component: nucleus (GO:0005634);; Molecular Function: sequence-specific DNA binding (GO:0043565);;	K18834|7.2e-20|gra:105803425|K18834 WRKY transcription factor 1 | (RefSeq) WRKY transcription factor 1-like	Plant-pathogen interaction (ko04626)	--	--	WRKY DNA -binding domain	Probable WRKY transcription factor 40 OS=Arabidopsis thaliana OX=3702 GN=WRKY40 PE=1 SV=1	K	Transcription	WRKY transcription factor 46 [Solanum lycopersicum]
Solyc10g047670.2	1150	1575	1338	904	739	714	14.3518	19.8818	16.6063	11.115	8.99003	9.40442	0.00169654	-0.724669	down	--	--	Molecular Function: nucleic acid binding (GO:0003676);; Molecular Function: zinc ion binding (GO:0008270);; Cellular Component: integral component of membrane (GO:0016021);;	K17279|1.8e-62|nsy:104239873|K17279 receptor expression-enhancing protein 5/6 | (RefSeq) HVA22-like protein f	--	[U]	Intracellular trafficking, secretion, and vesicular transport	Zinc-finger of C2H2 type	HVA22-like protein a OS=Arabidopsis thaliana OX=3702 GN=HVA22A PE=2 SV=1	U	Intracellular trafficking, secretion, and vesicular transport	uncharacterized protein LOC101266465 [Solanum lycopersicum]
Solyc01g107390.4	2025	1140	828	3621	3720	2223	23.8248	13.5742	9.68819	42.0149	42.7272	27.6229	0.0255201	0.963294	up	[H]	Coenzyme transport and metabolism	Biological Process: biological_process (GO:0008150);; Biological Process: response to radiation (GO:0009314);; Biological Process: response to light stimulus (GO:0009416);; Biological Process: response to abiotic stimulus (GO:0009628);; Biological Process: response to endogenous stimulus (GO:0009719);; Biological Process: response to hormone (GO:0009725);; Biological Process: response to auxin (G…	K14487|0.0e+00|sly:101246970|K14487 auxin responsive GH3 gene family | (RefSeq) probable indole-3-acetic acid-amido synthetase GH3.1	Plant hormone signal transduction (ko04075)	--	--	GH3 auxin-responsive promoter	Probable indole-3-acetic acid-amido synthetase GH3.1 OS=Arabidopsis thaliana OX=3702 GN=GH3.1 PE=2 SV=1	S	Function unknown	indole-3-acetic acid-amido synthetase GH3.2 [Solanum lycopersicum]
Solyc03g026270.3	3848	3557	2996	1259	2057	2430	159.612	149.257	123.629	51.4621	83.26	106.415	0.0413954	-0.739607	down	--	--	Molecular Function: DNA binding (GO:0003677);; Molecular Function: transcription factor activity, sequence-specific DNA binding (GO:0003700);; Cellular Component: nucleus (GO:0005634);;	K09286|2.5e-115|sly:109119806|K09286 EREBP-like factor | (RefSeq) dehydration-responsive element-binding protein 1A	--	--	--	AP2 domain	Dehydration-responsive element-binding protein 1A OS=Arabidopsis thaliana OX=3702 GN=DREB1A PE=1 SV=2	K	Transcription	dehydration-responsive element-binding protein 1A [Solanum lycopersicum]
Solyc09g090620.1	38	26	16	70	139	127	1.59571	1.11393	0.65913	2.92677	5.76207	5.71023	0.00288689	1.36183	up	--	--	--	--	--	--	--	Rx N-terminal domain	--	--	--	hypothetical protein EJD97_006036 [Solanum chilense]
Solyc03g025860.3	191	221	693	21	111	102	5.55363	6.50632	20.0491	0.59488	3.15123	3.11505	0.0255764	-1.15781	down	--	--	Cellular Component: integral component of membrane (GO:0016021);;	K08517|9.0e-119|sly:101249333|K08517 vesicle transport protein SEC22 | (RefSeq) 25.3 kDa vesicle transport protein	SNARE interactions in vesicular transport (ko04130);; Phagosome (ko04145)	[U]	Intracellular trafficking, secretion, and vesicular transport	Regulated-SNARE-like domain	25.3 kDa vesicle transport protein OS=Arabidopsis thaliana OX=3702 GN=SEC22 PE=2 SV=1	U	Intracellular trafficking, secretion, and vesicular transport	25.3 kDa vesicle transport protein [Solanum lycopersicum]
Solyc04g079350.1	511	585	805	2572	1018	902	13.7314	15.8841	21.511	68.1357	26.679	25.5819	0.037725	0.951983	up	--	--	--	--	--	--	--	Protein of unknown function (DUF1645)	--	S	Function unknown	uncharacterized protein LOC101262614 [Solanum lycopersicum]
Solyc06g082000.4	141	57	62	466	296	164	2.0148	0.818664	0.880202	6.56888	4.12198	2.46764	0.0166258	1.16862	up	--	--	Molecular Function: phosphatidylinositol phospholipase C activity (GO:0004435);; Biological Process: lipid catabolic process (GO:0016042);; Biological Process: phosphatidylinositol-mediated signaling (GO:0048015);; Biological Process: release of sequestered calcium ion into cytosol (GO:0051209);;	K05857|0.0e+00|sly:100301941|K05857 phosphatidylinositol phospholipase C, delta [EC:3.1.4.11] | (RefSeq) PI-phospholipase C PLC6	Inositol phosphate metabolism (ko00562);; Phosphatidylinositol signaling system (ko04070)	[T]	Signal transduction mechanisms	Phosphatidylinositol-specific phospholipase C, X domain	Phosphoinositide phospholipase C 2 OS=Arabidopsis thaliana OX=3702 GN=PLC2 PE=1 SV=1	I	Lipid transport and metabolism	PI-phospholipase C PLC6 [Solanum lycopersicum]
Solyc02g085950.4	44	32	60	317	194	118	1.30598	0.964981	1.79052	9.3862	5.67862	3.74086	0.000167263	1.57399	up	[G]	Carbohydrate transport and metabolism	Molecular Function: monooxygenase activity (GO:0004497);; Cellular Component: chloroplast (GO:0009507);; Biological Process: photorespiration (GO:0009853);; Biological Process: carbon fixation (GO:0015977);; Biological Process: photosynthesis (GO:0015979);; Molecular Function: ribulose-bisphosphate carboxylase activity (GO:0016984);;	K01602|5.7e-101|sly:101268337|K01602 ribulose-bisphosphate carboxylase small chain [EC:4.1.1.39] | (RefSeq) Rbcs-3B; ribulose bisphosphate carboxylase small chain 3B, chloroplastic	Glyoxylate and dicarboxylate metabolism (ko00630);; Carbon fixation in photosynthetic organisms (ko00710);; Carbon metabolism (ko01200)	--	--	Ribulose bisphosphate carboxylase, small chain	Ribulose bisphosphate carboxylase small chain 3B, chloroplastic OS=Solanum lycopersicum OX=4081 GN=RBCS-3B PE=3 SV=1	E	Amino acid transport and metabolism	ribulose bisphosphate carboxylase small chain 3B, chloroplastic [Solanum lycopersicum]
Solyc01g102490.3	10031	10974	10287	2899	6100	5660	122.389	135.482	124.863	34.8621	72.6363	72.9337	0.00464934	-0.942653	down	[ER]	Amino acid transport and metabolism;; General function prediction only	Molecular Function: oxidoreductase activity (GO:0016491);;	K18914|3.9e-205|sly:101245589|K18914 adrenodoxin-NADP+ reductase [EC:1.18.1.6] | (RefSeq) NADPH:adrenodoxin oxidoreductase, mitochondrial isoform X2	--	[F]	Nucleotide transport and metabolism	Pyridine nucleotide-disulphide oxidoreductase	NADPH:adrenodoxin oxidoreductase, mitochondrial OS=Arabidopsis thaliana OX=3702 GN=MFDR PE=1 SV=1	F	Nucleotide transport and metabolism	hypothetical protein EJD97_010215 [Solanum chilense]
Solyc04g051360.3	149	906	82	23	8	24	3.4023	20.9491	1.85435	0.510748	0.164113	0.56369	0.000756638	-1.58353	down	--	--	Molecular Function: DNA binding (GO:0003677);; Molecular Function: transcription factor activity, sequence-specific DNA binding (GO:0003700);; Cellular Component: nucleus (GO:0005634);;	K12900|1.5e-26|lang:109341833|K12900 FUS-interacting serine-arginine-rich protein 1 | (RefSeq) serine/arginine-rich SC35-like splicing factor SCL30A	Spliceosome (ko03040)	--	--	AP2 domain	Ethylene-responsive transcription factor ABR1 OS=Arabidopsis thaliana OX=3702 GN=ABR1 PE=2 SV=1	K	Transcription	ethylene-responsive transcription factor ABR1-like [Solanum lycopersicum]
Solyc01g080220.3	608	709	998	2196	1537	1165	16.4277	19.3989	26.8405	58.5282	40.5603	33.2684	0.00386404	0.957417	up	[Q]	Secondary metabolites biosynthesis, transport and catabolism	Molecular Function: hydrolase activity (GO:0016787);;	K09651|7.5e-10|boe:106315955|K09651 rhomboid domain-containing protein 1 [EC:3.4.21.-] | (RefSeq) rhomboid-like protein 14, mitochondrial isoform X1	--	[R]	General function prediction only	Dienelactone hydrolase family	Endo-1,3;1,4-beta-D-glucanase OS=Zea mays OX=4577 PE=1 SV=1	Q	Secondary metabolites biosynthesis, transport and catabolism	endo-1,3;1,4-beta-D-glucanase-like [Solanum lycopersicum]
Solyc08g083350.4	270	429	501	81	163	209	7.16198	11.5532	13.2561	2.11468	4.21429	5.8709	0.0146318	-1.05275	down	[J]	Translation, ribosomal structure and biogenesis	Molecular Function: structural constituent of ribosome (GO:0003735);; Cellular Component: ribosome (GO:0005840);; Biological Process: translation (GO:0006412);;	K02867|2.3e-118|sly:101259181|K02867 large subunit ribosomal protein L11 | (RefSeq) uncharacterized protein LOC101259181	Ribosome (ko03010)	[J]	Translation, ribosomal structure and biogenesis	Ribosomal protein L11, N-terminal domain	50S ribosomal protein L11, chloroplastic OS=Arabidopsis thaliana OX=3702 GN=RPL11 PE=2 SV=1	J	Translation, ribosomal structure and biogenesis	uncharacterized protein LOC101259181 [Solanum lycopersicum]
Solyc07g005830.3	177	161	136	278	298	268	3.62936	3.34398	2.76383	5.61853	5.97799	5.80384	0.00837973	0.757792	up	[J]	Translation, ribosomal structure and biogenesis	Molecular Function: translation initiation factor activity (GO:0003743);; Cellular Component: chloroplast (GO:0009507);;	K02520|5.5e-134|sly:101248589|K02520 translation initiation factor IF-3 | (RefSeq) translation initiation factor IF3-4, chloroplastic	--	--	--	Translation initiation factor IF-3, N-terminal domain	Translation initiation factor IF3-4, chloroplastic OS=Arabidopsis thaliana OX=3702 GN=IF3-4 PE=2 SV=1	J	Translation, ribosomal structure and biogenesis	translation initiation factor IF3-4, chloroplastic [Solanum lycopersicum]
Solyc02g089680.4	5258	4548	5238	1519	2970	3283	78.1415	68.3818	77.4311	22.2424	43.0636	51.524	0.0279559	-0.80765	down	--	--	Cellular Component: integral component of membrane (GO:0016021);;	K23877|2.5e-96|pavi:110763198|K23877 xyloglucan O-acetyltransferase | (RefSeq) protein ALTERED XYLOGLUCAN 4-like	--	--	--	GDSL/SGNH-like Acyl-Esterase family found in Pmr5 and Cas1p	Protein trichome birefringence-like 19 OS=Arabidopsis thaliana OX=3702 GN=TBL19 PE=3 SV=1	S	Function unknown	protein trichome birefringence-like 19 [Solanum lycopersicum]
Solyc03g117850.4	1497	2138	1705	668	1186	1046	23.3258	33.7093	26.4268	10.2505	18.0258	17.2129	0.0179294	-0.771542	down	[G]	Carbohydrate transport and metabolism	Molecular Function: ATP binding (GO:0005524);;	--	--	[O]	Posttranslational modification, protein turnover, chaperones	ATPase family associated with various cellular activities (AAA)	Ribulose bisphosphate carboxylase/oxygenase activase, chloroplastic OS=Spinacia oleracea OX=3562 PE=1 SV=2	O	Posttranslational modification, protein turnover, chaperones	ribulose bisphosphate carboxylase/oxygenase activase, chloroplastic isoform X2 [Solanum lycopersicum]
Solyc02g077060.2	90	98	112	165	222	162	4.78578	5.25515	5.92574	8.68456	11.5583	9.11139	0.0107912	0.789226	up	--	--	--	K07195|2.5e-09|aip:107617867|K07195 exocyst complex component 7 | (RefSeq) exocyst complex component EXO70A1 isoform X2	--	--	--	Arabidopsis broad-spectrum mildew resistance protein RPW8	--	S	Function unknown	uncharacterized protein LOC104645842 [Solanum lycopersicum]
Solyc05g056140.4	14	25	31	361	46	73	0.125823	0.23001	0.275505	3.26716	0.408548	0.703848	0.0166562	1.2201	up	[R]	General function prediction only	--	--	--	--	--	von Willebrand factor type A domain	E3 ubiquitin-protein ligase WAV3 OS=Arabidopsis thaliana OX=3702 GN=WAV3 PE=1 SV=1	O	Posttranslational modification, protein turnover, chaperones	E3 ubiquitin-protein ligase WAV3-like [Solanum lycopersicum]
Solyc12g099190.1	36	21	19	708	92	29	1.74307	1.01725	0.878463	33.8533	4.32457	1.45555	0.0279559	1.10676	up	--	--	Molecular Function: enzyme inhibitor activity (GO:0004857);;	--	--	--	--	Plant invertase/pectin methylesterase inhibitor	Cell wall / vacuolar inhibitor of fructosidase 1 OS=Arabidopsis thaliana OX=3702 GN=C/VIF1 PE=1 SV=1	S	Function unknown	vacuolar invertase inhibitor [Solanum lycopersicum]
Solyc07g049530.3	21666	18080	18290	96473	39138	41980	365.647	308.737	307.076	1605.19	644.611	748.205	0.000613674	1.29567	up	[Q]	Secondary metabolites biosynthesis, transport and catabolism	Molecular Function: oxidoreductase activity (GO:0016491);; Molecular Function: metal ion binding (GO:0046872);;	K05933|7.5e-183|sly:544052|K05933 aminocyclopropanecarboxylate oxidase [EC:1.14.17.4] | (RefSeq) ACO1; 1-aminocyclopropane-1-carboxylate oxidase 1	Cysteine and methionine metabolism (ko00270)	[QR]	Secondary metabolites biosynthesis, transport and catabolism;; General function prediction only	2OG-Fe(II) oxygenase superfamily	1-aminocyclopropane-1-carboxylate oxidase 1 OS=Solanum lycopersicum OX=4081 GN=ACO1 PE=2 SV=2	Q	Secondary metabolites biosynthesis, transport and catabolism	1-aminocyclopropane-1-carboxylate oxidase 1 [Solanum lycopersicum]
Solyc03g114030.3	1473	1684	1433	3797	2163	2141	16.411	18.986	15.8878	41.7177	23.519	25.1908	0.0375397	0.726806	up	[F]	Nucleotide transport and metabolism	Cellular Component: integral component of membrane (GO:0016021);; Molecular Function: transmembrane transporter activity (GO:0022857);;	K14611|1.2e-289|cann:107862422|K14611 solute carrier family 23 (nucleobase transporter), member 1 | (RefSeq) nucleobase-ascorbate transporter 6	--	[F]	Nucleotide transport and metabolism	Permease family	Nucleobase-ascorbate transporter 6 OS=Arabidopsis thaliana OX=3702 GN=NAT6 PE=2 SV=2	F	Nucleotide transport and metabolism	permease I-like protein [Solanum lycopersicum]
Solyc01g099990.3	1064	564	829	1941	2053	1065	24.3992	13.0809	18.9119	43.9171	45.9682	25.7944	0.0379381	0.848387	up	--	--	Molecular Function: molecular_function (GO:0003674);; Molecular Function: binding (GO:0005488);; Molecular Function: protein binding (GO:0005515);; Molecular Function: carbohydrate binding (GO:0030246);;	K03188|1.2e-73|dcr:108224146|K03188 urease accessory protein | (RefSeq) uncharacterized protein LOC108224146 isoform X1	--	--	--	Phloem protein 2	F-box protein PP2-B15 OS=Arabidopsis thaliana OX=3702 GN=PP2B15 PE=2 SV=2	S	Function unknown	F-box protein PP2-B15 [Solanum lycopersicum]
Solyc04g080120.1	273	306	318	151	193	210	3.7938	4.31386	4.40872	2.06708	2.62195	3.08545	0.0290051	-0.625901	down	--	--	Biological Process: mitochondrial RNA metabolic process (GO:0000959);; Biological Process: mitochondrial RNA processing (GO:0000963);; Biological Process: RNA 5'-end processing (GO:0000966);; Molecular Function: molecular_function (GO:0003674);; Molecular Function: nucleic acid binding (GO:0003676);; Molecular Function: RNA binding (GO:0003723);; Molecular Function: catalytic activity (GO:0003824…	--	--	[R]	General function prediction only	PPR repeat family	Putative pentatricopeptide repeat-containing protein At1g12700, mitochondrial OS=Arabidopsis thaliana OX=3702 GN=At1g12700 PE=3 SV=1	S	Function unknown	putative pentatricopeptide repeat-containing protein At1g12700, mitochondrial [Solanum lycopersicum]
Solyc01g009170.4	8054	11724	12882	6389	6515	6905	82.7805	121.934	131.725	64.7401	65.3471	74.9548	0.00312704	-0.659473	down	--	--	Molecular Function: DNA binding (GO:0003677);; Molecular Function: transcription factor activity, sequence-specific DNA binding (GO:0003700);; Cellular Component: nucleus (GO:0005634);;	K14514|0.0e+00|sly:544228|K14514 ethylene-insensitive protein 3 | (RefSeq) EIL2; EIL2 protein	MAPK signaling pathway - plant (ko04016);; Plant hormone signal transduction (ko04075)	--	--	Ethylene insensitive 3	Protein ETHYLENE INSENSITIVE 3 OS=Arabidopsis thaliana OX=3702 GN=EIN3 PE=1 SV=1	S	Function unknown	protein EIN3-like2 [Solanum lycopersicum]
Solyc07g063110.4	547	500	404	740	880	763	8.824	8.16791	6.4857	11.7814	13.8626	13.0013	0.0171832	0.658168	up	--	--	Cellular Component: membrane (GO:0016020);;	K20891|1.6e-73|atr:18428401|K20891 beta-glucuronosyltransferase [EC:2.4.1.-] | (RefSeq) beta-glucuronosyltransferase GlcAT14A	--	[G]	Carbohydrate transport and metabolism	Core-2/I-Branching enzyme	Beta-glucuronosyltransferase GlcAT14B OS=Arabidopsis thaliana OX=3702 GN=GLCAT14B PE=2 SV=1	G	Carbohydrate transport and metabolism	beta-glucuronosyltransferase GlcAT14B [Solanum lycopersicum]
Solyc04g078750.3	6433	7680	7655	3022	3155	3951	116.046	140.181	137.375	53.7374	55.5377	75.2711	1.43926e-08	-1.03387	down	--	--	Cellular Component: integral component of membrane (GO:0016021);;	--	--	--	--	Late embryogenesis abundant protein	--	S	Function unknown	uncharacterized protein LOC101250111 isoform X1 [Solanum lycopersicum]
Solyc07g053980.3	1362	1455	2701	1255	860	784	6.12192	6.61455	12.0779	5.55942	3.76963	3.71795	0.0481514	-0.762359	down	--	--	Cellular Component: 1,3-beta-D-glucan synthase complex (GO:0000148);; Molecular Function: 1,3-beta-D-glucan synthase activity (GO:0003843);; Biological Process: (1->3)-beta-D-glucan biosynthetic process (GO:0006075);; Cellular Component: integral component of membrane (GO:0016021);;	K11000|0.0e+00|sly:101243903|K11000 callose synthase [EC:2.4.1.-] | (RefSeq) callose synthase 12	--	[M]	Cell wall/membrane/envelope biogenesis	1,3-beta-glucan synthase component	Callose synthase 12 OS=Arabidopsis thaliana OX=3702 GN=CALS12 PE=2 SV=1	M	Cell wall/membrane/envelope biogenesis	callose synthase 12 [Solanum lycopersicum]
Solyc01g095080.3	3973	4830	3176	18422	6663	9823	53.3171	65.5822	42.4034	243.772	87.2728	139.236	0.00216497	1.21543	up	[E]	Amino acid transport and metabolism	Molecular Function: catalytic activity (GO:0003824);; Biological Process: biosynthetic process (GO:0009058);; Molecular Function: pyridoxal phosphate binding (GO:0030170);;	K20772|5.0e-287|sly:606304|K20772 1-aminocyclopropane-1-carboxylate synthase 1/2/6 [EC:4.4.1.14] | (RefSeq) ACS2; 1-aminocyclopropane-1-carboxylate synthase 2	Cysteine and methionine metabolism (ko00270);; MAPK signaling pathway - plant (ko04016)	[T]	Signal transduction mechanisms	Aminotransferase class I and II	1-aminocyclopropane-1-carboxylate synthase 2 OS=Solanum lycopersicum OX=4081 GN=ACS2 PE=1 SV=2	E	Amino acid transport and metabolism	RecName: Full=1-aminocyclopropane-1-carboxylate synthase 2; Short=ACC synthase 2; AltName: Full=Le-ACS2; Short=ACS-2; AltName: Full=S-adenosyl-L-methionine methylthioadenosine-lyase 2 [Solanum lycopersicum]
Solyc03g095770.3	776	279	193	1158	1911	1104	20.0874	7.29914	4.95632	29.5585	48.2779	30.1776	0.0247277	1.10961	up	--	--	Molecular Function: transcription factor activity, sequence-specific DNA binding (GO:0003700);; Cellular Component: nucleus (GO:0005634);; Molecular Function: sequence-specific DNA binding (GO:0043565);;	K16225|4.9e-13|csat:104760397|K16225 probable WRKY transcription factor 52 | (RefSeq) disease resistance protein RRS1-like	Plant-pathogen interaction (ko04626)	--	--	WRKY DNA -binding domain	WRKY DNA-binding transcription factor 70 OS=Solanum lycopersicum OX=4081 GN=WRKY70 PE=2 SV=1	K	Transcription	WRKY transcription factor 80 [Solanum lycopersicum]
Solyc11g011440.1	698	763	817	2304	1563	1544	13.7717	15.232	16.0232	44.8284	30.0888	32.1729	5.69925e-07	1.16386	up	--	--	Molecular Function: aspartic-type endopeptidase activity (GO:0004190);;	K22683|1.2e-37|egr:104442184|K22683 aspartyl protease family protein [EC:3.4.23.-] | (RefSeq) aspartyl protease family protein 2	--	[O]	Posttranslational modification, protein turnover, chaperones	Xylanase inhibitor C-terminal	Aspartic proteinase PCS1 OS=Arabidopsis thaliana OX=3702 GN=PCS1 PE=2 SV=1	O	Posttranslational modification, protein turnover, chaperones	aspartic proteinase PCS1 [Solanum lycopersicum]
Solyc03g112340.1	4008	3190	2356	8205	5351	5012	85.8273	69.1079	50.193	173.229	111.839	113.351	0.0296836	0.810689	up	--	--	Cellular Component: integral component of membrane (GO:0016021);;	K10664|5.8e-225|sly:101265719|K10664 E3 ubiquitin-protein ligase ATL6/9/15/31/42/55 [EC:2.3.2.27] | (RefSeq) E3 ubiquitin-protein ligase ATL31	--	[O]	Posttranslational modification, protein turnover, chaperones	Ring finger domain	E3 ubiquitin-protein ligase ATL31 OS=Arabidopsis thaliana OX=3702 GN=ATL31 PE=1 SV=2	O	Posttranslational modification, protein turnover, chaperones	E3 ubiquitin-protein ligase ATL31 [Solanum lycopersicum]
Solyc09g064200.4	22719	25635	28613	5075	11231	12297	108.557	123.94	136.016	23.904	52.3731	62.0543	0.000760298	-1.18178	down	--	--	Molecular Function: motor activity (GO:0003774);; Molecular Function: actin binding (GO:0003779);; Molecular Function: ATP binding (GO:0005524);; Biological Process: actin filament organization (GO:0007015);; Cellular Component: myosin complex (GO:0016459);;	K10357|0.0e+00|sly:101267840|K10357 myosin V | (RefSeq) myosin-6-like	--	[Z]	Cytoskeleton	Myosin head (motor domain)	Myosin-6 OS=Arabidopsis thaliana OX=3702 GN=XI-2 PE=1 SV=1	Z	Cytoskeleton	myosin-6-like [Solanum lycopersicum]
Solyc04g058180.4	247	245	209	488	486	476	2.56503	2.57088	2.16275	5.00499	4.931	5.22796	4.19511e-06	0.987535	up	--	--	Molecular Function: methyltransferase activity (GO:0008168);; Cellular Component: integral component of membrane (GO:0016021);; Biological Process: methylation (GO:0032259);;	K23872|6.6e-109|smo:SELMODRAFT_168608|K23872 putative homogalacturonan methyltransferase [EC:2.1.1.-] | (RefSeq) hypothetical protein	--	--	--	Putative S-adenosyl-L-methionine-dependent methyltransferase	Probable methyltransferase PMT10 OS=Arabidopsis thaliana OX=3702 GN=At1g77260 PE=2 SV=1	S	Function unknown	probable methyltransferase PMT10 [Solanum lycopersicum]
Solyc08g005420.3	788	1143	1520	350	613	582	11.8007	17.3235	22.6695	5.16041	8.96116	9.20997	0.00561163	-0.96643	down	[R]	General function prediction only	Molecular Function: anaphase-promoting complex binding (GO:0010997);; Biological Process: cell division (GO:0051301);; Molecular Function: ubiquitin-protein transferase activator activity (GO:0097027);; Biological Process: positive regulation of ubiquitin protein ligase activity (GO:1904668);;	K03363|1.8e-267|sly:101244602|K03363 cell division cycle 20, cofactor of APC complex | (RefSeq) cell division cycle 20.2, cofactor of APC complex isoform X1	Ubiquitin mediated proteolysis (ko04120)	[DO]	Cell cycle control, cell division, chromosome partitioning;; Posttranslational modification, protein turnover, chaperones	WD domain, G-beta repeat	Cell division cycle 20.1, cofactor of APC complex OS=Arabidopsis thaliana OX=3702 GN=CDC20-1 PE=1 SV=1	--	--	cell division cycle 20.2, cofactor of APC complex isoform X1 [Solanum lycopersicum]
Solyc02g093250.3	120	38	22	919	219	113	3.00393	0.94623	0.530622	22.7201	5.35089	2.97051	0.0334314	1.11074	up	[R]	General function prediction only	Molecular Function: O-methyltransferase activity (GO:0008171);;	K00588|5.6e-138|sly:101265690|K00588 caffeoyl-CoA O-methyltransferase [EC:2.1.1.104] | (RefSeq) caffeoyl-CoA O-methyltransferase	Phenylpropanoid biosynthesis (ko00940);; Flavonoid biosynthesis (ko00941);; Stilbenoid, diarylheptanoid and gingerol biosynthesis (ko00945)	[Q]	Secondary metabolites biosynthesis, transport and catabolism	O-methyltransferase	Caffeoyl-CoA O-methyltransferase OS=Solanum tuberosum OX=4113 GN=CCOAOMT PE=2 SV=1	Q	Secondary metabolites biosynthesis, transport and catabolism	caffeoyl-CoA O-methyltransferase [Solanum lycopersicum]
Solyc12g096290.3	542	456	529	214	284	294	6.04254	5.14196	5.8612	2.34494	3.08774	3.45767	0.000981486	-0.862041	down	--	--	Cellular Component: exocyst (GO:0000145);; Biological Process: vesicle docking involved in exocytosis (GO:0006904);;	K19985|0.0e+00|sly:101259136|K19985 exocyst complex component 6 | (RefSeq) exocyst complex component SEC15A	--	[U]	Intracellular trafficking, secretion, and vesicular transport	Exocyst complex subunit Sec15-like	Exocyst complex component SEC15A OS=Arabidopsis thaliana OX=3702 GN=SEC15A PE=3 SV=2	U	Intracellular trafficking, secretion, and vesicular transport	exocyst complex component SEC15A [Solanum lycopersicum]
Solyc05g007490.3	255	358	376	213	182	201	2.66512	3.79103	3.91349	2.19144	1.85776	2.21799	0.0229669	-0.651172	down	[H]	Coenzyme transport and metabolism	Molecular Function: methyltransferase activity (GO:0008168);; Cellular Component: integral component of membrane (GO:0016021);; Biological Process: methylation (GO:0032259);;	K23872|2.5e-142|smo:SELMODRAFT_168608|K23872 putative homogalacturonan methyltransferase [EC:2.1.1.-] | (RefSeq) hypothetical protein	--	--	--	Putative S-adenosyl-L-methionine-dependent methyltransferase	Probable methyltransferase PMT2 OS=Arabidopsis thaliana OX=3702 GN=At1g26850 PE=2 SV=2	S	Function unknown	probable methyltransferase PMT2 [Solanum lycopersicum]
Solyc03g026220.3	3871	5974	5180	2423	2113	3145	33.3269	52.047	44.3691	20.5648	17.752	28.5963	0.0022757	-0.857562	down	--	--	Molecular Function: chaperone binding (GO:0051087);;	--	--	[T]	Signal transduction mechanisms	BAG domain	BAG family molecular chaperone regulator 1 OS=Arabidopsis thaliana OX=3702 GN=BAG1 PE=1 SV=1	T	Signal transduction mechanisms	BAG family molecular chaperone regulator 1 [Solanum lycopersicum]
Solyc08g006660.2	557	653	729	288	342	294	6.40613	7.60138	8.3371	3.26192	3.84009	3.56979	9.58928e-09	-1.00679	down	--	--	Biological Process: Golgi organization (GO:0007030);; Biological Process: protein transport (GO:0015031);; Cellular Component: membrane (GO:0016020);;	K20289|2.0e-300|sly:101246944|K20289 conserved oligomeric Golgi complex subunit 2 | (RefSeq) conserved oligomeric Golgi complex subunit 2	--	[U]	Intracellular trafficking, secretion, and vesicular transport	COG (conserved oligomeric Golgi) complex component, COG2	Conserved oligomeric Golgi complex subunit 2 OS=Arabidopsis thaliana OX=3702 GN=COG2 PE=1 SV=1	U	Intracellular trafficking, secretion, and vesicular transport	conserved oligomeric Golgi complex subunit 2 [Solanum lycopersicum]
Solyc04g005860.3	4178	4930	5626	2300	3250	3658	52.8101	63.0505	70.7451	28.6562	40.091	48.8212	0.0325286	-0.607514	down	--	--	--	--	--	--	--	Protein of unknown function (DUF1336)	--	S	Function unknown	uncharacterized protein LOC101252276 [Solanum lycopersicum]
Solyc08g078820.3	2285	2208	2253	4044	3753	2953	67.0766	65.5901	65.7898	117.065	107.537	91.5489	0.00154014	0.646036	up	--	--	Cellular Component: cytoplasm (GO:0005737);; Biological Process: autophagy (GO:0006914);;	K08341|2.4e-60|sly:100736469|K08341 GABA(A) receptor-associated protein | (RefSeq) autophagy 8f	Autophagy - other (ko04136)	[Z]	Cytoskeleton	Autophagy protein Atg8 ubiquitin like	Autophagy-related protein 8f OS=Arabidopsis thaliana OX=3702 GN=ATG8F PE=1 SV=1	Z	Cytoskeleton	autophagy 8f [Solanum lycopersicum]
Solyc01g009970.3	119	86	98	252	182	196	2.13418	1.55926	1.75601	4.48119	3.20267	3.72754	0.00861889	0.911754	up	[R]	General function prediction only	Molecular Function: hydrolase activity (GO:0016787);; Molecular Function: carboxy-lyase activity (GO:0016831);;	--	--	--	--	Amidohydrolase	--	S	Function unknown	uncharacterized protein LOC101263344 isoform X1 [Solanum lycopersicum]
[truncated: 13 more rows]
