# Supplementary material for: Transcriptomic, metabolomic, and ATAC-seq analysis reveal the regulatory mechanism of senescence of post-harvest tomato fruit
Source: Front Plant Sci. 2023 Mar 8;14:1142913. doi: 10.3389/fpls.2023.1142913 (PMC10032333; doi:10.3389/fpls.2023.1142913)
Supplement: Supplementary file 8 [file Table_7.xlsx]

## Sheet: Motif_Enrichment_dotplot
Sample	TF	Total_peak	TF_peak	Cluster_peak	Cluster_TF_peak	pvalue	fold
HSTV1S1-3_HSTV1S1-2_HSTV1S1-1_vs_HSTV2S1-3_HSTV2S1-2_HSTV2S1-1	SPL8	16208	48	1854	48	0	8.74218
HSTV1S1-3_HSTV1S1-2_HSTV1S1-1_vs_HSTV2S1-3_HSTV2S1-2_HSTV2S1-1	At2g38090	16208	48	1854	48	0	8.74218
HSTV1S1-3_HSTV1S1-2_HSTV1S1-1_vs_HSTV2S1-3_HSTV2S1-2_HSTV2S1-1	btd	16208	37	1854	37	0	8.74218
HSTV1S1-3_HSTV1S1-2_HSTV1S1-1_vs_HSTV2S1-3_HSTV2S1-2_HSTV2S1-1	ONECUT1	16208	97	1854	48	0	4.32603
HSTV1S1-3_HSTV1S1-2_HSTV1S1-1_vs_HSTV2S1-3_HSTV2S1-2_HSTV2S1-1	SFL1	16208	98	1854	48	0	4.28188
HSTV1S1-3_HSTV1S1-2_HSTV1S1-1_vs_HSTV2S1-3_HSTV2S1-2_HSTV2S1-1	SVP	16208	98	1854	48	0	4.28188
HSTV2S1-3_HSTV2S1-2_HSTV2S1-1_vs_HSTV2S3-3_HSTV2S3-2_HSTV2S3-1	SP2	16208	50	4648	50	0	3.48709
HSTV2S1-3_HSTV2S1-2_HSTV2S1-1_vs_HSTV2S3-3_HSTV2S3-2_HSTV2S3-1	IRF1	16208	50	4648	50	0	3.48709
HSTV2S1-3_HSTV2S1-2_HSTV2S1-1_vs_HSTV2S3-3_HSTV2S3-2_HSTV2S3-1	E2F6	16208	50	4648	50	0	3.48709
HSTV2S1-3_HSTV2S1-2_HSTV2S1-1_vs_HSTV2S3-3_HSTV2S3-2_HSTV2S3-1	MSN2	16208	50	4648	50	0	3.48709
HSTV2S1-3_HSTV2S1-2_HSTV2S1-1_vs_HSTV2S3-3_HSTV2S3-2_HSTV2S3-1	AT1G36060	16208	50	4648	50	0	3.48709
HSTV2S1-3_HSTV2S1-2_HSTV2S1-1_vs_HSTV2S3-3_HSTV2S3-2_HSTV2S3-1	Klf1	16208	37	4648	37	0	3.48709
HSTV2S1-3_HSTV2S1-2_HSTV2S1-1_vs_HSTV2S3-3_HSTV2S3-2_HSTV2S3-1	TB1	16208	37	4648	37	0	3.48709
HSTV1S1-3_HSTV1S1-2_HSTV1S1-1_vs_HSTV1S3-1_HSTV1S3-3_HSTV1S3-2	SPIB	16208	68	4707	68	0	3.44338
HSTV1S1-3_HSTV1S1-2_HSTV1S1-1_vs_HSTV1S3-1_HSTV1S3-3_HSTV1S3-2	NHP6B	16208	60	4707	60	0	3.44338
HSTV1S1-3_HSTV1S1-2_HSTV1S1-1_vs_HSTV1S3-1_HSTV1S3-3_HSTV1S3-2	RARA::RXRG	16208	46	4707	46	0	3.44338
HSTV1S1-3_HSTV1S1-2_HSTV1S1-1_vs_HSTV1S3-1_HSTV1S3-3_HSTV1S3-2	AT1G44830	16208	46	4707	46	0	3.44338
HSTV1S1-3_HSTV1S1-2_HSTV1S1-1_vs_HSTV1S3-1_HSTV1S3-3_HSTV1S3-2	AT1G22810	16208	46	4707	46	0	3.44338
HSTV1S1-3_HSTV1S1-2_HSTV1S1-1_vs_HSTV1S3-1_HSTV1S3-3_HSTV1S3-2	AT1G75490	16208	46	4707	46	0	3.44338
HSTV1S1-3_HSTV1S1-2_HSTV1S1-1_vs_HSTV1S3-1_HSTV1S3-3_HSTV1S3-2	DREB2	16208	46	4707	46	0	3.44338
HSTV1S1-3_HSTV1S1-2_HSTV1S1-1_vs_HSTV1S3-1_HSTV1S3-3_HSTV1S3-2	LEP	16208	46	4707	46	0	3.44338
HSTV1S1-3_HSTV1S1-2_HSTV1S1-1_vs_HSTV1S3-1_HSTV1S3-3_HSTV1S3-2	AT4G18450	16208	46	4707	46	0	3.44338
HSTV1S1-3_HSTV1S1-2_HSTV1S1-1_vs_HSTV1S3-1_HSTV1S3-3_HSTV1S3-2	AT3G57600	16208	46	4707	46	0	3.44338
HSTV1S1-3_HSTV1S1-2_HSTV1S1-1_vs_HSTV1S3-1_HSTV1S3-3_HSTV1S3-2	AT2G20110	16208	41	4707	41	0	3.44338
HSTV1S1-3_HSTV1S1-2_HSTV1S1-1_vs_HSTV1S3-1_HSTV1S3-3_HSTV1S3-2	TSO1	16208	41	4707	41	0	3.44338
HSTV1S1-3_HSTV1S1-2_HSTV1S1-1_vs_HSTV1S3-1_HSTV1S3-3_HSTV1S3-2	SOL1	16208	41	4707	41	0	3.44338
HSTV1S1-3_HSTV1S1-2_HSTV1S1-1_vs_HSTV1S3-1_HSTV1S3-3_HSTV1S3-2	AGL13	16208	41	4707	41	0	3.44338
HSTV1S1-3_HSTV1S1-2_HSTV1S1-1_vs_HSTV1S3-1_HSTV1S3-3_HSTV1S3-2	AP1	16208	41	4707	41	0	3.44338
HSTV1S1-3_HSTV1S1-2_HSTV1S1-1_vs_HSTV1S3-1_HSTV1S3-3_HSTV1S3-2	CDX2	16208	41	4707	41	0	3.44338
HSTV1S3-1_HSTV1S3-3_HSTV1S3-2_vs_HSTV2S3-3_HSTV2S3-2_HSTV2S3-1	TCP24	16208	73	4999	73	0	3.24225
HSTV1S3-1_HSTV1S3-3_HSTV1S3-2_vs_HSTV2S3-3_HSTV2S3-2_HSTV2S3-1	TCP3	16208	73	4999	73	0	3.24225
HSTV1S3-1_HSTV1S3-3_HSTV1S3-2_vs_HSTV2S3-3_HSTV2S3-2_HSTV2S3-1	ARALYDRAFT_897773	16208	73	4999	73	0	3.24225
HSTV1S3-1_HSTV1S3-3_HSTV1S3-2_vs_HSTV2S3-3_HSTV2S3-2_HSTV2S3-1	TCP2	16208	50	4999	50	0	3.24225
HSTV1S3-1_HSTV1S3-3_HSTV1S3-2_vs_HSTV2S3-3_HSTV2S3-2_HSTV2S3-1	Stat2	16208	49	4999	49	0	3.24225
HSTV1S3-1_HSTV1S3-3_HSTV1S3-2_vs_HSTV2S3-3_HSTV2S3-2_HSTV2S3-1	KLF10	16208	46	4999	46	0	3.24225
HSTV1S3-1_HSTV1S3-3_HSTV1S3-2_vs_HSTV2S3-3_HSTV2S3-2_HSTV2S3-1	GLI3	16208	46	4999	46	0	3.24225
HSTV1S3-1_HSTV1S3-3_HSTV1S3-2_vs_HSTV2S3-3_HSTV2S3-2_HSTV2S3-1	GLI2	16208	46	4999	46	0	3.24225
HSTV1S3-1_HSTV1S3-3_HSTV1S3-2_vs_HSTV2S3-3_HSTV2S3-2_HSTV2S3-1	EGR1	16208	46	4999	46	0	3.24225
HSTV1S3-1_HSTV1S3-3_HSTV1S3-2_vs_HSTV2S3-3_HSTV2S3-2_HSTV2S3-1	SP9	16208	46	4999	46	0	3.24225
HSTV1S3-1_HSTV1S3-3_HSTV1S3-2_vs_HSTV2S3-3_HSTV2S3-2_HSTV2S3-1	KLF5	16208	48	4999	46	0	3.10715
HSTV2S1-3_HSTV2S1-2_HSTV2S1-1_vs_HSTV2S3-3_HSTV2S3-2_HSTV2S3-1	KLF4	16208	231	4648	127	0	1.91715
HSTV1S1-3_HSTV1S1-2_HSTV1S1-1_vs_HSTV2S1-3_HSTV2S1-2_HSTV2S1-1	PLAGL2	16208	76	1854	37	7.77156e-16	4.25606
HSTV1S1-3_HSTV1S1-2_HSTV1S1-1_vs_HSTV2S1-3_HSTV2S1-2_HSTV2S1-1	NKX2-2	16208	16	1854	16	8.88178e-16	8.74218
HSTV1S1-3_HSTV1S1-2_HSTV1S1-1_vs_HSTV2S1-3_HSTV2S1-2_HSTV2S1-1	Nkx2-5(var.2)	16208	16	1854	16	8.88178e-16	8.74218
HSTV1S1-3_HSTV1S1-2_HSTV1S1-1_vs_HSTV2S1-3_HSTV2S1-2_HSTV2S1-1	MZF1(var.2)	16208	87	1854	37	1.61871e-13	3.71794
HSTV1S1-3_HSTV1S1-2_HSTV1S1-1_vs_HSTV2S1-3_HSTV2S1-2_HSTV2S1-1	ZNF263	16208	87	1854	37	1.61871e-13	3.71794
HSTV1S3-1_HSTV1S3-3_HSTV1S3-2_vs_HSTV2S3-3_HSTV2S3-2_HSTV2S3-1	ARALYDRAFT_496250	16208	23	4999	23	1.71907e-12	3.24225
HSTV1S3-1_HSTV1S3-3_HSTV1S3-2_vs_HSTV2S3-3_HSTV2S3-2_HSTV2S3-1	TCP5	16208	23	4999	23	1.71907e-12	3.24225
HSTV1S3-1_HSTV1S3-3_HSTV1S3-2_vs_HSTV2S3-3_HSTV2S3-2_HSTV2S3-1	TCP4	16208	23	4999	23	1.71907e-12	3.24225
HSTV1S3-1_HSTV1S3-3_HSTV1S3-2_vs_HSTV2S3-3_HSTV2S3-2_HSTV2S3-1	BPC5	16208	23	4999	23	1.71907e-12	3.24225
HSTV1S1-3_HSTV1S1-2_HSTV1S1-1_vs_HSTV1S3-1_HSTV1S3-3_HSTV1S3-2	PRDM1	16208	73	4707	50	3.25562e-12	2.35848
HSTV1S3-1_HSTV1S3-3_HSTV1S3-2_vs_HSTV2S3-3_HSTV2S3-2_HSTV2S3-1	EmBP-1	16208	22	4999	22	5.59086e-12	3.24225
HSTV1S3-1_HSTV1S3-3_HSTV1S3-2_vs_HSTV2S3-3_HSTV2S3-2_HSTV2S3-1	PIF4	16208	22	4999	22	5.59086e-12	3.24225
HSTV1S3-1_HSTV1S3-3_HSTV1S3-2_vs_HSTV2S3-3_HSTV2S3-2_HSTV2S3-1	NFYB	16208	20	4999	20	5.91071e-11	3.24225
HSTV1S1-3_HSTV1S1-2_HSTV1S1-1_vs_HSTV1S3-1_HSTV1S3-3_HSTV1S3-2	MOT2	16208	19	4707	19	6.11036e-11	3.44338
HSTV1S1-3_HSTV1S1-2_HSTV1S1-1_vs_HSTV1S3-1_HSTV1S3-3_HSTV1S3-2	FOXB1	16208	19	4707	19	6.11036e-11	3.44338
HSTV1S1-3_HSTV1S1-2_HSTV1S1-1_vs_HSTV1S3-1_HSTV1S3-3_HSTV1S3-2	Cf2	16208	19	4707	19	6.11036e-11	3.44338
HSTV1S1-3_HSTV1S1-2_HSTV1S1-1_vs_HSTV1S3-1_HSTV1S3-3_HSTV1S3-2	NHP6A	16208	19	4707	19	6.11036e-11	3.44338
HSTV1S1-3_HSTV1S1-2_HSTV1S1-1_vs_HSTV1S3-1_HSTV1S3-3_HSTV1S3-2	SPT15	16208	19	4707	19	6.11036e-11	3.44338
HSTV1S3-1_HSTV1S3-3_HSTV1S3-2_vs_HSTV2S3-3_HSTV2S3-2_HSTV2S3-1	TCP17	16208	208	4999	109	6.3927e-11	1.69906
HSTV1S3-1_HSTV1S3-3_HSTV1S3-2_vs_HSTV2S3-3_HSTV2S3-2_HSTV2S3-1	PTF1	16208	208	4999	109	6.3927e-11	1.69906
HSTV1S3-1_HSTV1S3-3_HSTV1S3-2_vs_HSTV2S3-3_HSTV2S3-2_HSTV2S3-1	PIF7	16208	19	4999	19	1.92145e-10	3.24225
HSTV1S3-1_HSTV1S3-3_HSTV1S3-2_vs_HSTV2S3-3_HSTV2S3-2_HSTV2S3-1	bZIP911	16208	19	4999	19	1.92145e-10	3.24225
HSTV1S3-1_HSTV1S3-3_HSTV1S3-2_vs_HSTV2S3-3_HSTV2S3-2_HSTV2S3-1	PIF1	16208	19	4999	19	1.92145e-10	3.24225
HSTV1S3-1_HSTV1S3-3_HSTV1S3-2_vs_HSTV2S3-3_HSTV2S3-2_HSTV2S3-1	PIF3	16208	19	4999	19	1.92145e-10	3.24225
HSTV1S3-1_HSTV1S3-3_HSTV1S3-2_vs_HSTV2S3-3_HSTV2S3-2_HSTV2S3-1	MITF	16208	19	4999	19	1.92145e-10	3.24225
HSTV1S3-1_HSTV1S3-3_HSTV1S3-2_vs_HSTV2S3-3_HSTV2S3-2_HSTV2S3-1	SREBF2(var.2)	16208	19	4999	19	1.92145e-10	3.24225
HSTV1S3-1_HSTV1S3-3_HSTV1S3-2_vs_HSTV2S3-3_HSTV2S3-2_HSTV2S3-1	hlh-30	16208	19	4999	19	1.92145e-10	3.24225
HSTV1S3-1_HSTV1S3-3_HSTV1S3-2_vs_HSTV2S3-3_HSTV2S3-2_HSTV2S3-1	TFE3	16208	19	4999	19	1.92145e-10	3.24225
HSTV1S3-1_HSTV1S3-3_HSTV1S3-2_vs_HSTV2S3-3_HSTV2S3-2_HSTV2S3-1	DYT1	16208	19	4999	19	1.92145e-10	3.24225
HSTV1S3-1_HSTV1S3-3_HSTV1S3-2_vs_HSTV2S3-3_HSTV2S3-2_HSTV2S3-1	Atf1	16208	19	4999	19	1.92145e-10	3.24225
HSTV1S3-1_HSTV1S3-3_HSTV1S3-2_vs_HSTV2S3-3_HSTV2S3-2_HSTV2S3-1	BHLHE41	16208	19	4999	19	1.92145e-10	3.24225
HSTV1S3-1_HSTV1S3-3_HSTV1S3-2_vs_HSTV2S3-3_HSTV2S3-2_HSTV2S3-1	bHLH74	16208	19	4999	19	1.92145e-10	3.24225
HSTV1S3-1_HSTV1S3-3_HSTV1S3-2_vs_HSTV2S3-3_HSTV2S3-2_HSTV2S3-1	TYE7	16208	19	4999	19	1.92145e-10	3.24225
HSTV1S3-1_HSTV1S3-3_HSTV1S3-2_vs_HSTV2S3-3_HSTV2S3-2_HSTV2S3-1	TFEB	16208	19	4999	19	1.92145e-10	3.24225
HSTV1S3-1_HSTV1S3-3_HSTV1S3-2_vs_HSTV2S3-3_HSTV2S3-2_HSTV2S3-1	PIF5	16208	19	4999	19	1.92145e-10	3.24225
HSTV1S3-1_HSTV1S3-3_HSTV1S3-2_vs_HSTV2S3-3_HSTV2S3-2_HSTV2S3-1	daf-12	16208	18	4999	18	6.2454e-10	3.24225
HSTV1S1-3_HSTV1S1-2_HSTV1S1-1_vs_HSTV1S3-1_HSTV1S3-3_HSTV1S3-2	ERF096	16208	17	4707	17	7.28339e-10	3.44338
HSTV1S1-3_HSTV1S1-2_HSTV1S1-1_vs_HSTV1S3-1_HSTV1S3-3_HSTV1S3-2	PPARG	16208	17	4707	17	7.28339e-10	3.44338
HSTV1S1-3_HSTV1S1-2_HSTV1S1-1_vs_HSTV1S3-1_HSTV1S3-3_HSTV1S3-2	KLF17	16208	17	4707	17	7.28339e-10	3.44338
HSTV1S3-1_HSTV1S3-3_HSTV1S3-2_vs_HSTV2S3-3_HSTV2S3-2_HSTV2S3-1	KLF9	16208	114	4999	64	1.74985e-08	1.82021
HSTV2S1-3_HSTV2S1-2_HSTV2S1-1_vs_HSTV2S3-3_HSTV2S3-2_HSTV2S3-1	MZF1(var.2)	16208	87	4648	50	1.79517e-08	2.00408
HSTV2S1-3_HSTV2S1-2_HSTV2S1-1_vs_HSTV2S3-3_HSTV2S3-2_HSTV2S3-1	ZNF263	16208	87	4648	50	1.79517e-08	2.00408
HSTV2S1-3_HSTV2S1-2_HSTV2S1-1_vs_HSTV2S3-3_HSTV2S3-2_HSTV2S3-1	MYR2	16208	14	4648	14	2.50866e-08	3.48709
HSTV2S1-3_HSTV2S1-2_HSTV2S1-1_vs_HSTV2S3-3_HSTV2S3-2_HSTV2S3-1	PHL7	16208	14	4648	14	2.50866e-08	3.48709
HSTV2S1-3_HSTV2S1-2_HSTV2S1-1_vs_HSTV2S3-3_HSTV2S3-2_HSTV2S3-1	PHL12	16208	14	4648	14	2.50866e-08	3.48709
HSTV1S1-3_HSTV1S1-2_HSTV1S1-1_vs_HSTV1S3-1_HSTV1S3-3_HSTV1S3-2	blmp-1	16208	190	4707	91	2.69919e-08	1.6492
HSTV1S1-3_HSTV1S1-2_HSTV1S1-1_vs_HSTV2S1-3_HSTV2S1-2_HSTV2S1-1	ZNF460	16208	8	1854	8	2.89218e-08	8.74218
HSTV1S1-3_HSTV1S1-2_HSTV1S1-1_vs_HSTV2S1-3_HSTV2S1-2_HSTV2S1-1	OJ1581_H09.2	16208	126	1854	37	3.71844e-08	2.56715
HSTV1S1-3_HSTV1S1-2_HSTV1S1-1_vs_HSTV2S1-3_HSTV2S1-2_HSTV2S1-1	SPI1	16208	188	1854	48	5.33571e-08	2.23205
HSTV2S1-3_HSTV2S1-2_HSTV2S1-1_vs_HSTV2S3-3_HSTV2S3-2_HSTV2S3-1	AGL6	16208	91	4648	50	1.29132e-07	1.91598
HSTV1S1-3_HSTV1S1-2_HSTV1S1-1_vs_HSTV2S1-3_HSTV2S1-2_HSTV2S1-1	RREB1	16208	211	1854	51	1.38247e-07	2.11304
HSTV1S1-3_HSTV1S1-2_HSTV1S1-1_vs_HSTV2S1-3_HSTV2S1-2_HSTV2S1-1	MAZ	16208	133	1854	37	1.73248e-07	2.43203
HSTV1S3-1_HSTV1S3-3_HSTV1S3-2_vs_HSTV2S3-3_HSTV2S3-2_HSTV2S3-1	TCP14	16208	87	4999	50	2.32114e-07	1.86336
HSTV1S3-1_HSTV1S3-3_HSTV1S3-2_vs_HSTV2S3-3_HSTV2S3-2_HSTV2S3-1	StBRC1	16208	87	4999	50	2.32114e-07	1.86336
HSTV1S1-3_HSTV1S1-2_HSTV1S1-1_vs_HSTV2S1-3_HSTV2S1-2_HSTV2S1-1	NUC	16208	197	1854	48	2.47287e-07	2.13007
HSTV1S1-3_HSTV1S1-2_HSTV1S1-1_vs_HSTV2S1-3_HSTV2S1-2_HSTV2S1-1	JKD	16208	197	1854	48	2.47287e-07	2.13007
HSTV1S1-3_HSTV1S1-2_HSTV1S1-1_vs_HSTV2S1-3_HSTV2S1-2_HSTV2S1-1	dof4.2	16208	197	1854	48	2.47287e-07	2.13007
HSTV1S1-3_HSTV1S1-2_HSTV1S1-1_vs_HSTV2S1-3_HSTV2S1-2_HSTV2S1-1	AT1G14580	16208	197	1854	48	2.47287e-07	2.13007
HSTV1S1-3_HSTV1S1-2_HSTV1S1-1_vs_HSTV2S1-3_HSTV2S1-2_HSTV2S1-1	MGP	16208	197	1854	48	2.47287e-07	2.13007
HSTV1S1-3_HSTV1S1-2_HSTV1S1-1_vs_HSTV2S1-3_HSTV2S1-2_HSTV2S1-1	AT3G45610	16208	197	1854	48	2.47287e-07	2.13007
HSTV1S3-1_HSTV1S3-3_HSTV1S3-2_vs_HSTV2S3-3_HSTV2S3-2_HSTV2S3-1	HNF4A(var.2)	16208	25	4999	20	5.57119e-07	2.5938
HSTV1S3-1_HSTV1S3-3_HSTV1S3-2_vs_HSTV2S3-3_HSTV2S3-2_HSTV2S3-1	MIG1	16208	58	4999	36	8.82465e-07	2.01243
HSTV1S3-1_HSTV1S3-3_HSTV1S3-2_vs_HSTV2S3-3_HSTV2S3-2_HSTV2S3-1	MIG3	16208	58	4999	36	8.82465e-07	2.01243
HSTV1S3-1_HSTV1S3-3_HSTV1S3-2_vs_HSTV2S3-3_HSTV2S3-2_HSTV2S3-1	MIG2	16208	58	4999	36	8.82465e-07	2.01243
HSTV2S1-3_HSTV2S1-2_HSTV2S1-1_vs_HSTV2S3-3_HSTV2S3-2_HSTV2S3-1	AT1G77640	16208	96	4648	50	1.13625e-06	1.81619
HSTV2S1-3_HSTV2S1-2_HSTV2S1-1_vs_HSTV2S3-3_HSTV2S3-2_HSTV2S3-1	CEJ1	16208	96	4648	50	1.13625e-06	1.81619
HSTV2S1-3_HSTV2S1-2_HSTV2S1-1_vs_HSTV2S3-3_HSTV2S3-2_HSTV2S3-1	ERF10	16208	96	4648	50	1.13625e-06	1.81619
HSTV2S1-3_HSTV2S1-2_HSTV2S1-1_vs_HSTV2S3-3_HSTV2S3-2_HSTV2S3-1	DREB26	16208	96	4648	50	1.13625e-06	1.81619
HSTV2S1-3_HSTV2S1-2_HSTV2S1-1_vs_HSTV2S3-3_HSTV2S3-2_HSTV2S3-1	ZKSCAN5	16208	96	4648	50	1.13625e-06	1.81619
HSTV2S1-3_HSTV2S1-2_HSTV2S1-1_vs_HSTV2S3-3_HSTV2S3-2_HSTV2S3-1	ERF104	16208	96	4648	50	1.13625e-06	1.81619
HSTV2S1-3_HSTV2S1-2_HSTV2S1-1_vs_HSTV2S3-3_HSTV2S3-2_HSTV2S3-1	AT5G18450	16208	96	4648	50	1.13625e-06	1.81619
HSTV2S1-3_HSTV2S1-2_HSTV2S1-1_vs_HSTV2S3-3_HSTV2S3-2_HSTV2S3-1	ERF9	16208	96	4648	50	1.13625e-06	1.81619
HSTV2S1-3_HSTV2S1-2_HSTV2S1-1_vs_HSTV2S3-3_HSTV2S3-2_HSTV2S3-1	RAX3	16208	96	4648	50	1.13625e-06	1.81619
HSTV2S1-3_HSTV2S1-2_HSTV2S1-1_vs_HSTV2S3-3_HSTV2S3-2_HSTV2S3-1	ERF2	16208	96	4648	50	1.13625e-06	1.81619
HSTV1S1-3_HSTV1S1-2_HSTV1S1-1_vs_HSTV1S3-1_HSTV1S3-3_HSTV1S3-2	ARF27	16208	11	4707	11	1.22902e-06	3.44338
HSTV1S1-3_HSTV1S1-2_HSTV1S1-1_vs_HSTV2S1-3_HSTV2S1-2_HSTV2S1-1	DRE1C	16208	6	1854	6	2.22416e-06	8.74218
HSTV1S1-3_HSTV1S1-2_HSTV1S1-1_vs_HSTV2S1-3_HSTV2S1-2_HSTV2S1-1	ARF1	16208	6	1854	6	2.22416e-06	8.74218
HSTV2S1-3_HSTV2S1-2_HSTV2S1-1_vs_HSTV2S3-3_HSTV2S3-2_HSTV2S3-1	SVP	16208	98	4648	50	2.50321e-06	1.77913
HSTV1S1-3_HSTV1S1-2_HSTV1S1-1_vs_HSTV1S3-1_HSTV1S3-3_HSTV1S3-2	SFL1	16208	98	4707	50	3.72725e-06	1.75683
HSTV2S1-3_HSTV2S1-2_HSTV2S1-1_vs_HSTV2S3-3_HSTV2S3-2_HSTV2S3-1	KLF13	16208	10	4648	10	3.73564e-06	3.48709
HSTV2S1-3_HSTV2S1-2_HSTV2S1-1_vs_HSTV2S3-3_HSTV2S3-2_HSTV2S3-1	MYOD1	16208	10	4648	10	3.73564e-06	3.48709
HSTV2S1-3_HSTV2S1-2_HSTV2S1-1_vs_HSTV2S3-3_HSTV2S3-2_HSTV2S3-1	IDD4	16208	100	4648	50	5.29068e-06	1.74355
HSTV2S1-3_HSTV2S1-2_HSTV2S1-1_vs_HSTV2S3-3_HSTV2S3-2_HSTV2S3-1	Trl	16208	100	4648	50	5.29068e-06	1.74355
HSTV2S1-3_HSTV2S1-2_HSTV2S1-1_vs_HSTV2S3-3_HSTV2S3-2_HSTV2S3-1	BPC6	16208	100	4648	50	5.29068e-06	1.74355
HSTV2S1-3_HSTV2S1-2_HSTV2S1-1_vs_HSTV2S3-3_HSTV2S3-2_HSTV2S3-1	BPC1	16208	100	4648	50	5.29068e-06	1.74355
HSTV2S1-3_HSTV2S1-2_HSTV2S1-1_vs_HSTV2S3-3_HSTV2S3-2_HSTV2S3-1	PI	16208	100	4648	50	5.29068e-06	1.74355
HSTV2S1-3_HSTV2S1-2_HSTV2S1-1_vs_HSTV2S3-3_HSTV2S3-2_HSTV2S3-1	IDD7	16208	100	4648	50	5.29068e-06	1.74355
HSTV1S1-3_HSTV1S1-2_HSTV1S1-1_vs_HSTV2S1-3_HSTV2S1-2_HSTV2S1-1	Adof1	16208	220	1854	48	7.06794e-06	1.90738
HSTV1S3-1_HSTV1S3-3_HSTV1S3-2_vs_HSTV2S3-3_HSTV2S3-2_HSTV2S3-1	Su(H)	16208	10	4999	10	7.74161e-06	3.24225
HSTV1S3-1_HSTV1S3-3_HSTV1S3-2_vs_HSTV2S3-3_HSTV2S3-2_HSTV2S3-1	BHLHA15(var.2)	16208	10	4999	10	7.74161e-06	3.24225
HSTV1S1-3_HSTV1S1-2_HSTV1S1-1_vs_HSTV1S3-1_HSTV1S3-3_HSTV1S3-2	IDD4	16208	100	4707	50	7.80234e-06	1.72169
HSTV1S1-3_HSTV1S1-2_HSTV1S1-1_vs_HSTV1S3-1_HSTV1S3-3_HSTV1S3-2	Trl	16208	100	4707	50	7.80234e-06	1.72169
HSTV1S1-3_HSTV1S1-2_HSTV1S1-1_vs_HSTV1S3-1_HSTV1S3-3_HSTV1S3-2	BPC6	16208	100	4707	50	7.80234e-06	1.72169
HSTV1S1-3_HSTV1S1-2_HSTV1S1-1_vs_HSTV1S3-1_HSTV1S3-3_HSTV1S3-2	BPC1	16208	100	4707	50	7.80234e-06	1.72169
HSTV1S1-3_HSTV1S1-2_HSTV1S1-1_vs_HSTV1S3-1_HSTV1S3-3_HSTV1S3-2	PI	16208	100	4707	50	7.80234e-06	1.72169
HSTV1S1-3_HSTV1S1-2_HSTV1S1-1_vs_HSTV1S3-1_HSTV1S3-3_HSTV1S3-2	IDD7	16208	100	4707	50	7.80234e-06	1.72169
HSTV1S1-3_HSTV1S1-2_HSTV1S1-1_vs_HSTV2S1-3_HSTV2S1-2_HSTV2S1-1	ZNF449	16208	34	1854	14	9.40536e-06	3.59972
HSTV1S3-1_HSTV1S3-3_HSTV1S3-2_vs_HSTV2S3-3_HSTV2S3-2_HSTV2S3-1	TCP1	16208	97	4999	50	1.63813e-05	1.67126
HSTV1S3-1_HSTV1S3-3_HSTV1S3-2_vs_HSTV2S3-3_HSTV2S3-2_HSTV2S3-1	Creb3l2	16208	33	4999	22	2.38981e-05	2.1615
HSTV2S1-3_HSTV2S1-2_HSTV2S1-1_vs_HSTV2S3-3_HSTV2S3-2_HSTV2S3-1	TCP1	16208	97	4648	47	2.86125e-05	1.68962
HSTV1S1-3_HSTV1S1-2_HSTV1S1-1_vs_HSTV2S1-3_HSTV2S1-2_HSTV2S1-1	TCP21	16208	163	1854	37	3.10348e-05	1.98442
HSTV1S1-3_HSTV1S1-2_HSTV1S1-1_vs_HSTV1S3-1_HSTV1S3-3_HSTV1S3-2	PLAGL2	16208	76	4707	39	3.57033e-05	1.767
HSTV1S3-1_HSTV1S3-3_HSTV1S3-2_vs_HSTV2S3-3_HSTV2S3-2_HSTV2S3-1	ONECUT1	16208	97	4999	49	3.95338e-05	1.63784
HSTV1S1-3_HSTV1S1-2_HSTV1S1-1_vs_HSTV2S1-3_HSTV2S1-2_HSTV2S1-1	SGR5	16208	238	1854	48	6.07416e-05	1.76313
HSTV1S1-3_HSTV1S1-2_HSTV1S1-1_vs_HSTV2S1-3_HSTV2S1-2_HSTV2S1-1	AZF1	16208	238	1854	48	6.07416e-05	1.76313
HSTV1S1-3_HSTV1S1-2_HSTV1S1-1_vs_HSTV2S1-3_HSTV2S1-2_HSTV2S1-1	ZNF384	16208	238	1854	48	6.07416e-05	1.76313
HSTV1S1-3_HSTV1S1-2_HSTV1S1-1_vs_HSTV1S3-1_HSTV1S3-3_HSTV1S3-2	AT1G77640	16208	96	4707	46	6.90802e-05	1.64995
HSTV1S1-3_HSTV1S1-2_HSTV1S1-1_vs_HSTV1S3-1_HSTV1S3-3_HSTV1S3-2	CEJ1	16208	96	4707	46	6.90802e-05	1.64995
HSTV1S1-3_HSTV1S1-2_HSTV1S1-1_vs_HSTV1S3-1_HSTV1S3-3_HSTV1S3-2	ERF10	16208	96	4707	46	6.90802e-05	1.64995
HSTV1S1-3_HSTV1S1-2_HSTV1S1-1_vs_HSTV1S3-1_HSTV1S3-3_HSTV1S3-2	DREB26	16208	96	4707	46	6.90802e-05	1.64995
HSTV1S1-3_HSTV1S1-2_HSTV1S1-1_vs_HSTV1S3-1_HSTV1S3-3_HSTV1S3-2	ZKSCAN5	16208	96	4707	46	6.90802e-05	1.64995
HSTV1S1-3_HSTV1S1-2_HSTV1S1-1_vs_HSTV1S3-1_HSTV1S3-3_HSTV1S3-2	ERF104	16208	96	4707	46	6.90802e-05	1.64995
HSTV1S1-3_HSTV1S1-2_HSTV1S1-1_vs_HSTV1S3-1_HSTV1S3-3_HSTV1S3-2	AT5G18450	16208	96	4707	46	6.90802e-05	1.64995
HSTV1S1-3_HSTV1S1-2_HSTV1S1-1_vs_HSTV1S3-1_HSTV1S3-3_HSTV1S3-2	ERF9	16208	96	4707	46	6.90802e-05	1.64995
HSTV1S1-3_HSTV1S1-2_HSTV1S1-1_vs_HSTV1S3-1_HSTV1S3-3_HSTV1S3-2	ERF2	16208	96	4707	46	6.90802e-05	1.64995
HSTV2S1-3_HSTV2S1-2_HSTV2S1-1_vs_HSTV2S3-3_HSTV2S3-2_HSTV2S3-1	RPN4	16208	7	4648	7	0.000158985	3.48709
HSTV1S1-3_HSTV1S1-2_HSTV1S1-1_vs_HSTV2S1-3_HSTV2S1-2_HSTV2S1-1	EBF3	16208	4	1854	4	0.000170717	8.74218
HSTV1S1-3_HSTV1S1-2_HSTV1S1-1_vs_HSTV1S3-1_HSTV1S3-3_HSTV1S3-2	OBP3	16208	279	4707	109	0.000182788	1.34526
HSTV1S3-1_HSTV1S3-3_HSTV1S3-2_vs_HSTV2S3-3_HSTV2S3-2_HSTV2S3-1	OsI_08196	16208	239	4999	100	0.000190986	1.35659
HSTV1S3-1_HSTV1S3-3_HSTV1S3-2_vs_HSTV2S3-3_HSTV2S3-2_HSTV2S3-1	bZIP48	16208	30	4999	19	0.000240224	2.05342
HSTV1S3-1_HSTV1S3-3_HSTV1S3-2_vs_HSTV2S3-3_HSTV2S3-2_HSTV2S3-1	bZIP42	16208	30	4999	19	0.000240224	2.05342
HSTV1S3-1_HSTV1S3-3_HSTV1S3-2_vs_HSTV2S3-3_HSTV2S3-2_HSTV2S3-1	bZIP43	16208	30	4999	19	0.000240224	2.05342
HSTV1S1-3_HSTV1S1-2_HSTV1S1-1_vs_HSTV2S1-3_HSTV2S1-2_HSTV2S1-1	ZNF148	16208	179	1854	37	0.000243332	1.80704
HSTV1S3-1_HSTV1S3-3_HSTV1S3-2_vs_HSTV2S3-3_HSTV2S3-2_HSTV2S3-1	SMAD3	16208	7	4999	7	0.000264736	3.24225
HSTV1S3-1_HSTV1S3-3_HSTV1S3-2_vs_HSTV2S3-3_HSTV2S3-2_HSTV2S3-1	ARF34	16208	7	4999	7	0.000264736	3.24225
HSTV1S1-3_HSTV1S1-2_HSTV1S1-1_vs_HSTV1S3-1_HSTV1S3-3_HSTV1S3-2	ZNF449	16208	34	4707	20	0.000277889	2.02552
HSTV1S3-1_HSTV1S3-3_HSTV1S3-2_vs_HSTV2S3-3_HSTV2S3-2_HSTV2S3-1	RAX3	16208	96	4999	46	0.000327912	1.55358
HSTV2S1-3_HSTV2S1-2_HSTV2S1-1_vs_HSTV2S3-3_HSTV2S3-2_HSTV2S3-1	KLF9	16208	114	4648	50	0.000375159	1.52943
HSTV2S1-3_HSTV2S1-2_HSTV2S1-1_vs_HSTV2S3-3_HSTV2S3-2_HSTV2S3-1	ETV5	16208	6	4648	6	0.000554907	3.48709
HSTV2S1-3_HSTV2S1-2_HSTV2S1-1_vs_HSTV2S3-3_HSTV2S3-2_HSTV2S3-1	TGA7	16208	6	4648	6	0.000554907	3.48709
HSTV2S1-3_HSTV2S1-2_HSTV2S1-1_vs_HSTV2S3-3_HSTV2S3-2_HSTV2S3-1	TGA6	16208	6	4648	6	0.000554907	3.48709
HSTV2S1-3_HSTV2S1-2_HSTV2S1-1_vs_HSTV2S3-3_HSTV2S3-2_HSTV2S3-1	WRKY2	16208	6	4648	6	0.000554907	3.48709
HSTV1S1-3_HSTV1S1-2_HSTV1S1-1_vs_HSTV2S1-3_HSTV2S1-2_HSTV2S1-1	AT1G69570	16208	261	1854	48	0.000583299	1.60776
HSTV1S1-3_HSTV1S1-2_HSTV1S1-1_vs_HSTV2S1-3_HSTV2S1-2_HSTV2S1-1	COG1	16208	261	1854	48	0.000583299	1.60776
HSTV1S1-3_HSTV1S1-2_HSTV1S1-1_vs_HSTV2S1-3_HSTV2S1-2_HSTV2S1-1	AT5G66940	16208	261	1854	48	0.000583299	1.60776
HSTV1S1-3_HSTV1S1-2_HSTV1S1-1_vs_HSTV2S1-3_HSTV2S1-2_HSTV2S1-1	AT5G02460	16208	261	1854	48	0.000583299	1.60776
HSTV1S1-3_HSTV1S1-2_HSTV1S1-1_vs_HSTV2S1-3_HSTV2S1-2_HSTV2S1-1	OBP1	16208	261	1854	48	0.000583299	1.60776
HSTV1S1-3_HSTV1S1-2_HSTV1S1-1_vs_HSTV2S1-3_HSTV2S1-2_HSTV2S1-1	AT2G28810	16208	261	1854	48	0.000583299	1.60776
HSTV1S1-3_HSTV1S1-2_HSTV1S1-1_vs_HSTV1S3-1_HSTV1S3-3_HSTV1S3-2	AGL6	16208	91	4707	41	0.000830649	1.55141
HSTV1S1-3_HSTV1S1-2_HSTV1S1-1_vs_HSTV1S3-1_HSTV1S3-3_HSTV1S3-2	SGR5	16208	238	4707	91	0.00131984	1.31659
HSTV1S1-3_HSTV1S1-2_HSTV1S1-1_vs_HSTV1S3-1_HSTV1S3-3_HSTV1S3-2	AZF1	16208	238	4707	91	0.00131984	1.31659
HSTV1S1-3_HSTV1S1-2_HSTV1S1-1_vs_HSTV1S3-1_HSTV1S3-3_HSTV1S3-2	ZNF384	16208	238	4707	91	0.00131984	1.31659
HSTV1S3-1_HSTV1S3-3_HSTV1S3-2_vs_HSTV2S3-3_HSTV2S3-2_HSTV2S3-1	TCP20	16208	113	4999	50	0.00177806	1.43462
HSTV1S3-1_HSTV1S3-3_HSTV1S3-2_vs_HSTV2S3-3_HSTV2S3-2_HSTV2S3-1	TCP15	16208	113	4999	50	0.00177806	1.43462
HSTV1S3-1_HSTV1S3-3_HSTV1S3-2_vs_HSTV2S3-3_HSTV2S3-2_HSTV2S3-1	At2g45680	16208	113	4999	50	0.00177806	1.43462
HSTV1S3-1_HSTV1S3-3_HSTV1S3-2_vs_HSTV2S3-3_HSTV2S3-2_HSTV2S3-1	TCP7	16208	113	4999	50	0.00177806	1.43462
HSTV1S3-1_HSTV1S3-3_HSTV1S3-2_vs_HSTV2S3-3_HSTV2S3-2_HSTV2S3-1	At1g72010	16208	113	4999	50	0.00177806	1.43462
HSTV2S1-3_HSTV2S1-2_HSTV2S1-1_vs_HSTV2S3-3_HSTV2S3-2_HSTV2S3-1	Wt1	16208	240	4648	90	0.0018213	1.30766
HSTV2S1-3_HSTV2S1-2_HSTV2S1-1_vs_HSTV2S3-3_HSTV2S3-2_HSTV2S3-1	Rarg	16208	5	4648	5	0.0019365	3.48709
HSTV1S1-3_HSTV1S1-2_HSTV1S1-1_vs_HSTV1S3-1_HSTV1S3-3_HSTV1S3-2	AGL42	16208	5	4707	5	0.00206262	3.44338
HSTV1S1-3_HSTV1S1-2_HSTV1S1-1_vs_HSTV1S3-1_HSTV1S3-3_HSTV1S3-2	ERF018	16208	5	4707	5	0.00206262	3.44338
HSTV1S1-3_HSTV1S1-2_HSTV1S1-1_vs_HSTV1S3-1_HSTV1S3-3_HSTV1S3-2	At5g05790	16208	5	4707	5	0.00206262	3.44338
HSTV2S1-3_HSTV2S1-2_HSTV2S1-1_vs_HSTV2S3-3_HSTV2S3-2_HSTV2S3-1	ZNF740	16208	242	4648	90	0.00241748	1.29685
HSTV1S1-3_HSTV1S1-2_HSTV1S1-1_vs_HSTV2S1-3_HSTV2S1-2_HSTV2S1-1	OBP3	16208	279	1854	48	0.00249495	1.50403
HSTV2S1-3_HSTV2S1-2_HSTV2S1-1_vs_HSTV2S3-3_HSTV2S3-2_HSTV2S3-1	ARALYDRAFT_493022	16208	203	4648	77	0.00262693	1.32269
HSTV2S1-3_HSTV2S1-2_HSTV2S1-1_vs_HSTV2S3-3_HSTV2S3-2_HSTV2S3-1	TCP19	16208	203	4648	77	0.00262693	1.32269
HSTV2S1-3_HSTV2S1-2_HSTV2S1-1_vs_HSTV2S3-3_HSTV2S3-2_HSTV2S3-1	Glyma19g26560.1	16208	203	4648	77	0.00262693	1.32269
HSTV1S1-3_HSTV1S1-2_HSTV1S1-1_vs_HSTV2S1-3_HSTV2S1-2_HSTV2S1-1	ARALYDRAFT_493022	16208	203	1854	37	0.0027459	1.5934
HSTV1S1-3_HSTV1S1-2_HSTV1S1-1_vs_HSTV2S1-3_HSTV2S1-2_HSTV2S1-1	TCP19	16208	203	1854	37	0.0027459	1.5934
HSTV1S1-3_HSTV1S1-2_HSTV1S1-1_vs_HSTV2S1-3_HSTV2S1-2_HSTV2S1-1	Glyma19g26560.1	16208	203	1854	37	0.0027459	1.5934
HSTV2S1-3_HSTV2S1-2_HSTV2S1-1_vs_HSTV2S3-3_HSTV2S3-2_HSTV2S3-1	TCP14	16208	87	4648	37	0.00388908	1.48302
HSTV2S1-3_HSTV2S1-2_HSTV2S1-1_vs_HSTV2S3-3_HSTV2S3-2_HSTV2S3-1	StBRC1	16208	87	4648	37	0.00388908	1.48302
HSTV1S3-1_HSTV1S3-3_HSTV1S3-2_vs_HSTV2S3-3_HSTV2S3-2_HSTV2S3-1	O2	16208	36	4999	19	0.0049556	1.71119
HSTV1S3-1_HSTV1S3-3_HSTV1S3-2_vs_HSTV2S3-3_HSTV2S3-2_HSTV2S3-1	GBF2	16208	36	4999	19	0.0049556	1.71119
HSTV1S3-1_HSTV1S3-3_HSTV1S3-2_vs_HSTV2S3-3_HSTV2S3-2_HSTV2S3-1	DPBF3	16208	36	4999	19	0.0049556	1.71119
HSTV1S3-1_HSTV1S3-3_HSTV1S3-2_vs_HSTV2S3-3_HSTV2S3-2_HSTV2S3-1	CREB3L1	16208	36	4999	19	0.0049556	1.71119
HSTV1S3-1_HSTV1S3-3_HSTV1S3-2_vs_HSTV2S3-3_HSTV2S3-2_HSTV2S3-1	bZIP28	16208	36	4999	19	0.0049556	1.71119
HSTV1S3-1_HSTV1S3-3_HSTV1S3-2_vs_HSTV2S3-3_HSTV2S3-2_HSTV2S3-1	HAC1	16208	36	4999	19	0.0049556	1.71119
HSTV1S3-1_HSTV1S3-3_HSTV1S3-2_vs_HSTV2S3-3_HSTV2S3-2_HSTV2S3-1	XBP1	16208	36	4999	19	0.0049556	1.71119
HSTV1S3-1_HSTV1S3-3_HSTV1S3-2_vs_HSTV2S3-3_HSTV2S3-2_HSTV2S3-1	AREB3	16208	36	4999	19	0.0049556	1.71119
HSTV1S3-1_HSTV1S3-3_HSTV1S3-2_vs_HSTV2S3-3_HSTV2S3-2_HSTV2S3-1	ABF4	16208	36	4999	19	0.0049556	1.71119
HSTV1S3-1_HSTV1S3-3_HSTV1S3-2_vs_HSTV2S3-3_HSTV2S3-2_HSTV2S3-1	CREB3	16208	36	4999	19	0.0049556	1.71119
HSTV1S3-1_HSTV1S3-3_HSTV1S3-2_vs_HSTV2S3-3_HSTV2S3-2_HSTV2S3-1	CREB3L4	16208	36	4999	19	0.0049556	1.71119
HSTV1S3-1_HSTV1S3-3_HSTV1S3-2_vs_HSTV2S3-3_HSTV2S3-2_HSTV2S3-1	bZIP16	16208	36	4999	19	0.0049556	1.71119
HSTV1S3-1_HSTV1S3-3_HSTV1S3-2_vs_HSTV2S3-3_HSTV2S3-2_HSTV2S3-1	ATF6	16208	36	4999	19	0.0049556	1.71119
HSTV2S1-3_HSTV2S1-2_HSTV2S1-1_vs_HSTV2S3-3_HSTV2S3-2_HSTV2S3-1	TCP17	16208	208	4648	77	0.0054156	1.29089
HSTV2S1-3_HSTV2S1-2_HSTV2S1-1_vs_HSTV2S3-3_HSTV2S3-2_HSTV2S3-1	PTF1	16208	208	4648	77	0.0054156	1.29089
HSTV2S1-3_HSTV2S1-2_HSTV2S1-1_vs_HSTV2S3-3_HSTV2S3-2_HSTV2S3-1	GLIS1	16208	98	4648	40	0.00648799	1.4233
HSTV2S1-3_HSTV2S1-2_HSTV2S1-1_vs_HSTV2S3-3_HSTV2S3-2_HSTV2S3-1	YPR022C	16208	98	4648	40	0.00648799	1.4233
HSTV2S1-3_HSTV2S1-2_HSTV2S1-1_vs_HSTV2S3-3_HSTV2S3-2_HSTV2S3-1	ADR1	16208	98	4648	40	0.00648799	1.4233
HSTV2S1-3_HSTV2S1-2_HSTV2S1-1_vs_HSTV2S3-3_HSTV2S3-2_HSTV2S3-1	GLIS3	16208	98	4648	40	0.00648799	1.4233
HSTV2S1-3_HSTV2S1-2_HSTV2S1-1_vs_HSTV2S3-3_HSTV2S3-2_HSTV2S3-1	MZF1	16208	98	4648	40	0.00648799	1.4233
HSTV2S1-3_HSTV2S1-2_HSTV2S1-1_vs_HSTV2S3-3_HSTV2S3-2_HSTV2S3-1	O2	16208	36	4648	17	0.0138747	1.64668
HSTV2S1-3_HSTV2S1-2_HSTV2S1-1_vs_HSTV2S3-3_HSTV2S3-2_HSTV2S3-1	GBF2	16208	36	4648	17	0.0138747	1.64668
HSTV2S1-3_HSTV2S1-2_HSTV2S1-1_vs_HSTV2S3-3_HSTV2S3-2_HSTV2S3-1	DPBF3	16208	36	4648	17	0.0138747	1.64668
HSTV2S1-3_HSTV2S1-2_HSTV2S1-1_vs_HSTV2S3-3_HSTV2S3-2_HSTV2S3-1	CREB3L1	16208	36	4648	17	0.0138747	1.64668
HSTV2S1-3_HSTV2S1-2_HSTV2S1-1_vs_HSTV2S3-3_HSTV2S3-2_HSTV2S3-1	bZIP28	16208	36	4648	17	0.0138747	1.64668
HSTV2S1-3_HSTV2S1-2_HSTV2S1-1_vs_HSTV2S3-3_HSTV2S3-2_HSTV2S3-1	HAC1	16208	36	4648	17	0.0138747	1.64668
HSTV2S1-3_HSTV2S1-2_HSTV2S1-1_vs_HSTV2S3-3_HSTV2S3-2_HSTV2S3-1	XBP1	16208	36	4648	17	0.0138747	1.64668
HSTV2S1-3_HSTV2S1-2_HSTV2S1-1_vs_HSTV2S3-3_HSTV2S3-2_HSTV2S3-1	AREB3	16208	36	4648	17	0.0138747	1.64668
HSTV2S1-3_HSTV2S1-2_HSTV2S1-1_vs_HSTV2S3-3_HSTV2S3-2_HSTV2S3-1	ABF4	16208	36	4648	17	0.0138747	1.64668
HSTV2S1-3_HSTV2S1-2_HSTV2S1-1_vs_HSTV2S3-3_HSTV2S3-2_HSTV2S3-1	CREB3	16208	36	4648	17	0.0138747	1.64668
HSTV2S1-3_HSTV2S1-2_HSTV2S1-1_vs_HSTV2S3-3_HSTV2S3-2_HSTV2S3-1	CREB3L4	16208	36	4648	17	0.0138747	1.64668
HSTV2S1-3_HSTV2S1-2_HSTV2S1-1_vs_HSTV2S3-3_HSTV2S3-2_HSTV2S3-1	bZIP16	16208	36	4648	17	0.0138747	1.64668
HSTV2S1-3_HSTV2S1-2_HSTV2S1-1_vs_HSTV2S3-3_HSTV2S3-2_HSTV2S3-1	ATF6	16208	36	4648	17	0.0138747	1.64668
HSTV2S1-3_HSTV2S1-2_HSTV2S1-1_vs_HSTV2S3-3_HSTV2S3-2_HSTV2S3-1	MAZ	16208	133	4648	50	0.0160055	1.31094
HSTV1S3-1_HSTV1S3-3_HSTV1S3-2_vs_HSTV2S3-3_HSTV2S3-2_HSTV2S3-1	SPI1	16208	188	4999	72	0.0171686	1.24171
HSTV1S1-3_HSTV1S1-2_HSTV1S1-1_vs_HSTV2S1-3_HSTV2S1-2_HSTV2S1-1	TCP23	16208	229	1854	37	0.018992	1.41249
HSTV1S1-3_HSTV1S1-2_HSTV1S1-1_vs_HSTV2S1-3_HSTV2S1-2_HSTV2S1-1	TCP8	16208	229	1854	37	0.018992	1.41249
HSTV1S1-3_HSTV1S1-2_HSTV1S1-1_vs_HSTV1S3-1_HSTV1S3-3_HSTV1S3-2	SPI1	16208	188	4707	68	0.0200306	1.24548
HSTV1S3-1_HSTV1S3-3_HSTV1S3-2_vs_HSTV2S3-3_HSTV2S3-2_HSTV2S3-1	OJ1581_H09.2	16208	126	4999	50	0.02133	1.28661
HSTV1S1-3_HSTV1S1-2_HSTV1S1-1_vs_HSTV1S3-1_HSTV1S3-3_HSTV1S3-2	AT1G69570	16208	261	4707	91	0.0229855	1.20057
HSTV1S1-3_HSTV1S1-2_HSTV1S1-1_vs_HSTV1S3-1_HSTV1S3-3_HSTV1S3-2	COG1	16208	261	4707	91	0.0229855	1.20057
HSTV1S1-3_HSTV1S1-2_HSTV1S1-1_vs_HSTV1S3-1_HSTV1S3-3_HSTV1S3-2	AT5G66940	16208	261	4707	91	0.0229855	1.20057
HSTV1S1-3_HSTV1S1-2_HSTV1S1-1_vs_HSTV1S3-1_HSTV1S3-3_HSTV1S3-2	AT5G02460	16208	261	4707	91	0.0229855	1.20057
HSTV1S1-3_HSTV1S1-2_HSTV1S1-1_vs_HSTV1S3-1_HSTV1S3-3_HSTV1S3-2	OBP1	16208	261	4707	91	0.0229855	1.20057
HSTV1S1-3_HSTV1S1-2_HSTV1S1-1_vs_HSTV1S3-1_HSTV1S3-3_HSTV1S3-2	AT2G28810	16208	261	4707	91	0.0229855	1.20057
HSTV2S1-3_HSTV2S1-2_HSTV2S1-1_vs_HSTV2S3-3_HSTV2S3-2_HSTV2S3-1	eor-1	16208	3	4648	3	0.0235727	3.48709
HSTV2S1-3_HSTV2S1-2_HSTV2S1-1_vs_HSTV2S3-3_HSTV2S3-2_HSTV2S3-1	NR1I2	16208	3	4648	3	0.0235727	3.48709
HSTV2S1-3_HSTV2S1-2_HSTV2S1-1_vs_HSTV2S3-3_HSTV2S3-2_HSTV2S3-1	FHL1	16208	3	4648	3	0.0235727	3.48709
HSTV1S3-1_HSTV1S3-3_HSTV1S3-2_vs_HSTV2S3-3_HSTV2S3-2_HSTV2S3-1	MYC3	16208	3	4999	3	0.0293279	3.24225
HSTV1S3-1_HSTV1S3-3_HSTV1S3-2_vs_HSTV2S3-3_HSTV2S3-2_HSTV2S3-1	MNT	16208	3	4999	3	0.0293279	3.24225
HSTV1S3-1_HSTV1S3-3_HSTV1S3-2_vs_HSTV2S3-3_HSTV2S3-2_HSTV2S3-1	OJ1058_F05.8	16208	3	4999	3	0.0293279	3.24225
HSTV1S3-1_HSTV1S3-3_HSTV1S3-2_vs_HSTV2S3-3_HSTV2S3-2_HSTV2S3-1	PHYPADRAFT_48267	16208	3	4999	3	0.0293279	3.24225
HSTV1S3-1_HSTV1S3-3_HSTV1S3-2_vs_HSTV2S3-3_HSTV2S3-2_HSTV2S3-1	BHLH34	16208	3	4999	3	0.0293279	3.24225
HSTV1S3-1_HSTV1S3-3_HSTV1S3-2_vs_HSTV2S3-3_HSTV2S3-2_HSTV2S3-1	Npas2	16208	3	4999	3	0.0293279	3.24225
HSTV1S3-1_HSTV1S3-3_HSTV1S3-2_vs_HSTV2S3-3_HSTV2S3-2_HSTV2S3-1	nuc-1	16208	3	4999	3	0.0293279	3.24225
HSTV1S3-1_HSTV1S3-3_HSTV1S3-2_vs_HSTV2S3-3_HSTV2S3-2_HSTV2S3-1	HES6	16208	3	4999	3	0.0293279	3.24225
HSTV1S3-1_HSTV1S3-3_HSTV1S3-2_vs_HSTV2S3-3_HSTV2S3-2_HSTV2S3-1	MXI1	16208	3	4999	3	0.0293279	3.24225
HSTV1S3-1_HSTV1S3-3_HSTV1S3-2_vs_HSTV2S3-3_HSTV2S3-2_HSTV2S3-1	HES2	16208	3	4999	3	0.0293279	3.24225
HSTV1S3-1_HSTV1S3-3_HSTV1S3-2_vs_HSTV2S3-3_HSTV2S3-2_HSTV2S3-1	MYC4	16208	3	4999	3	0.0293279	3.24225
HSTV1S3-1_HSTV1S3-3_HSTV1S3-2_vs_HSTV2S3-3_HSTV2S3-2_HSTV2S3-1	Mlxip	16208	3	4999	3	0.0293279	3.24225
HSTV1S3-1_HSTV1S3-3_HSTV1S3-2_vs_HSTV2S3-3_HSTV2S3-2_HSTV2S3-1	HEY1	16208	3	4999	3	0.0293279	3.24225
HSTV1S3-1_HSTV1S3-3_HSTV1S3-2_vs_HSTV2S3-3_HSTV2S3-2_HSTV2S3-1	Arnt	16208	3	4999	3	0.0293279	3.24225
HSTV1S1-3_HSTV1S1-2_HSTV1S1-1_vs_HSTV2S1-3_HSTV2S1-2_HSTV2S1-1	OsI_08196	16208	239	1854	37	0.0343053	1.35339
HSTV2S1-3_HSTV2S1-2_HSTV2S1-1_vs_HSTV2S3-3_HSTV2S3-2_HSTV2S3-1	FLC	16208	140	4648	50	0.0416627	1.24539
HSTV2S1-3_HSTV2S1-2_HSTV2S1-1_vs_HSTV2S3-3_HSTV2S3-2_HSTV2S3-1	AT4G28140	16208	142	4648	50	0.0529281	1.22785
HSTV2S1-3_HSTV2S1-2_HSTV2S1-1_vs_HSTV2S3-3_HSTV2S3-2_HSTV2S3-1	TCP23	16208	229	4648	77	0.0570985	1.17252
HSTV2S1-3_HSTV2S1-2_HSTV2S1-1_vs_HSTV2S3-3_HSTV2S3-2_HSTV2S3-1	TCP8	16208	229	4648	77	0.0570985	1.17252
HSTV1S3-1_HSTV1S3-3_HSTV1S3-2_vs_HSTV2S3-3_HSTV2S3-2_HSTV2S3-1	KLF4	16208	231	4999	82	0.0718859	1.15093
HSTV1S1-3_HSTV1S1-2_HSTV1S1-1_vs_HSTV1S3-1_HSTV1S3-3_HSTV1S3-2	RSC30	16208	2	4707	2	0.0843265	3.44338
HSTV1S1-3_HSTV1S1-2_HSTV1S1-1_vs_HSTV1S3-1_HSTV1S3-3_HSTV1S3-2	RSC3	16208	2	4707	2	0.0843265	3.44338
HSTV1S1-3_HSTV1S1-2_HSTV1S1-1_vs_HSTV1S3-1_HSTV1S3-3_HSTV1S3-2	efl-1	16208	2	4707	2	0.0843265	3.44338
HSTV1S1-3_HSTV1S1-2_HSTV1S1-1_vs_HSTV1S3-1_HSTV1S3-3_HSTV1S3-2	SUT1	16208	2	4707	2	0.0843265	3.44338
HSTV2S1-3_HSTV2S1-2_HSTV2S1-1_vs_HSTV2S3-3_HSTV2S3-2_HSTV2S3-1	Znf281	16208	277	4648	90	0.0898292	1.13299
HSTV1S1-3_HSTV1S1-2_HSTV1S1-1_vs_HSTV1S3-1_HSTV1S3-3_HSTV1S3-2	MIG1	16208	58	4707	22	0.0908028	1.30611
HSTV1S1-3_HSTV1S1-2_HSTV1S1-1_vs_HSTV1S3-1_HSTV1S3-3_HSTV1S3-2	MIG3	16208	58	4707	22	0.0908028	1.30611
HSTV1S1-3_HSTV1S1-2_HSTV1S1-1_vs_HSTV1S3-1_HSTV1S3-3_HSTV1S3-2	MIG2	16208	58	4707	22	0.0908028	1.30611
HSTV1S1-3_HSTV1S1-2_HSTV1S1-1_vs_HSTV1S3-1_HSTV1S3-3_HSTV1S3-2	MAZ	16208	133	4707	46	0.0950629	1.19094
HSTV1S3-1_HSTV1S3-3_HSTV1S3-2_vs_HSTV2S3-3_HSTV2S3-2_HSTV2S3-1	IRF5	16208	2	4999	2	0.0951146	3.24225
HSTV1S3-1_HSTV1S3-3_HSTV1S3-2_vs_HSTV2S3-3_HSTV2S3-2_HSTV2S3-1	IRF8	16208	2	4999	2	0.0951146	3.24225
HSTV1S3-1_HSTV1S3-3_HSTV1S3-2_vs_HSTV2S3-3_HSTV2S3-2_HSTV2S3-1	IRF9	16208	2	4999	2	0.0951146	3.24225
HSTV1S3-1_HSTV1S3-3_HSTV1S3-2_vs_HSTV2S3-3_HSTV2S3-2_HSTV2S3-1	IRF6	16208	2	4999	2	0.0951146	3.24225
HSTV1S1-3_HSTV1S1-2_HSTV1S1-1_vs_HSTV2S1-3_HSTV2S1-2_HSTV2S1-1	ARALYDRAFT_495258	16208	261	1854	37	0.0988136	1.23931
HSTV1S1-3_HSTV1S1-2_HSTV1S1-1_vs_HSTV2S1-3_HSTV2S1-2_HSTV2S1-1	ARALYDRAFT_484486	16208	261	1854	37	0.0988136	1.23931
HSTV1S3-1_HSTV1S3-3_HSTV1S3-2_vs_HSTV2S3-3_HSTV2S3-2_HSTV2S3-1	bZIP53	16208	47	4999	19	0.104406	1.3107
HSTV1S3-1_HSTV1S3-3_HSTV1S3-2_vs_HSTV2S3-3_HSTV2S3-2_HSTV2S3-1	bZIP3	16208	47	4999	19	0.104406	1.3107
HSTV1S3-1_HSTV1S3-3_HSTV1S3-2_vs_HSTV2S3-3_HSTV2S3-2_HSTV2S3-1	bZIP68	16208	47	4999	19	0.104406	1.3107
HSTV1S3-1_HSTV1S3-3_HSTV1S3-2_vs_HSTV2S3-3_HSTV2S3-2_HSTV2S3-1	GBF3	16208	47	4999	19	0.104406	1.3107
HSTV1S3-1_HSTV1S3-3_HSTV1S3-2_vs_HSTV2S3-3_HSTV2S3-2_HSTV2S3-1	HYH	16208	47	4999	19	0.104406	1.3107
HSTV1S3-1_HSTV1S3-3_HSTV1S3-2_vs_HSTV2S3-3_HSTV2S3-2_HSTV2S3-1	GBF6	16208	47	4999	19	0.104406	1.3107
HSTV1S3-1_HSTV1S3-3_HSTV1S3-2_vs_HSTV2S3-3_HSTV2S3-2_HSTV2S3-1	bZIP44	16208	47	4999	19	0.104406	1.3107
HSTV1S3-1_HSTV1S3-3_HSTV1S3-2_vs_HSTV2S3-3_HSTV2S3-2_HSTV2S3-1	ZNF740	16208	242	4999	84	0.1078	1.12541
HSTV1S3-1_HSTV1S3-3_HSTV1S3-2_vs_HSTV2S3-3_HSTV2S3-2_HSTV2S3-1	GLIS1	16208	98	4999	36	0.12442	1.19103
HSTV1S3-1_HSTV1S3-3_HSTV1S3-2_vs_HSTV2S3-3_HSTV2S3-2_HSTV2S3-1	YPR022C	16208	98	4999	36	0.12442	1.19103
HSTV1S3-1_HSTV1S3-3_HSTV1S3-2_vs_HSTV2S3-3_HSTV2S3-2_HSTV2S3-1	ADR1	16208	98	4999	36	0.12442	1.19103
HSTV1S3-1_HSTV1S3-3_HSTV1S3-2_vs_HSTV2S3-3_HSTV2S3-2_HSTV2S3-1	GLIS3	16208	98	4999	36	0.12442	1.19103
HSTV1S3-1_HSTV1S3-3_HSTV1S3-2_vs_HSTV2S3-3_HSTV2S3-2_HSTV2S3-1	MZF1	16208	98	4999	36	0.12442	1.19103
HSTV1S3-1_HSTV1S3-3_HSTV1S3-2_vs_HSTV2S3-3_HSTV2S3-2_HSTV2S3-1	Wt1	16208	240	4999	82	0.146372	1.10777
HSTV1S3-1_HSTV1S3-3_HSTV1S3-2_vs_HSTV2S3-3_HSTV2S3-2_HSTV2S3-1	FLC	16208	140	4999	49	0.163924	1.13479
HSTV2S1-3_HSTV2S1-2_HSTV2S1-1_vs_HSTV2S3-3_HSTV2S3-2_HSTV2S3-1	bZIP53	16208	47	4648	17	0.164101	1.26129
HSTV2S1-3_HSTV2S1-2_HSTV2S1-1_vs_HSTV2S3-3_HSTV2S3-2_HSTV2S3-1	bZIP3	16208	47	4648	17	0.164101	1.26129
HSTV2S1-3_HSTV2S1-2_HSTV2S1-1_vs_HSTV2S3-3_HSTV2S3-2_HSTV2S3-1	bZIP68	16208	47	4648	17	0.164101	1.26129
HSTV2S1-3_HSTV2S1-2_HSTV2S1-1_vs_HSTV2S3-3_HSTV2S3-2_HSTV2S3-1	GBF3	16208	47	4648	17	0.164101	1.26129
HSTV2S1-3_HSTV2S1-2_HSTV2S1-1_vs_HSTV2S3-3_HSTV2S3-2_HSTV2S3-1	HYH	16208	47	4648	17	0.164101	1.26129
HSTV2S1-3_HSTV2S1-2_HSTV2S1-1_vs_HSTV2S3-3_HSTV2S3-2_HSTV2S3-1	GBF6	16208	47	4648	17	0.164101	1.26129
HSTV2S1-3_HSTV2S1-2_HSTV2S1-1_vs_HSTV2S3-3_HSTV2S3-2_HSTV2S3-1	bZIP44	16208	47	4648	17	0.164101	1.26129
HSTV1S1-3_HSTV1S1-2_HSTV1S1-1_vs_HSTV2S1-3_HSTV2S1-2_HSTV2S1-1	Znf281	16208	277	1854	37	0.178511	1.16773
HSTV2S1-3_HSTV2S1-2_HSTV2S1-1_vs_HSTV2S3-3_HSTV2S3-2_HSTV2S3-1	TCP20	16208	113	4648	37	0.195256	1.14179
HSTV2S1-3_HSTV2S1-2_HSTV2S1-1_vs_HSTV2S3-3_HSTV2S3-2_HSTV2S3-1	TCP15	16208	113	4648	37	0.195256	1.14179
HSTV2S1-3_HSTV2S1-2_HSTV2S1-1_vs_HSTV2S3-3_HSTV2S3-2_HSTV2S3-1	At2g45680	16208	113	4648	37	0.195256	1.14179
HSTV2S1-3_HSTV2S1-2_HSTV2S1-1_vs_HSTV2S3-3_HSTV2S3-2_HSTV2S3-1	TCP7	16208	113	4648	37	0.195256	1.14179
HSTV2S1-3_HSTV2S1-2_HSTV2S1-1_vs_HSTV2S3-3_HSTV2S3-2_HSTV2S3-1	At1g72010	16208	113	4648	37	0.195256	1.14179
HSTV1S1-3_HSTV1S1-2_HSTV1S1-1_vs_HSTV1S3-1_HSTV1S3-3_HSTV1S3-2	AT4G28140	16208	142	4707	46	0.213029	1.11546
HSTV1S1-3_HSTV1S1-2_HSTV1S1-1_vs_HSTV1S3-1_HSTV1S3-3_HSTV1S3-2	bZIP48	16208	30	4707	11	0.23188	1.26257
HSTV1S1-3_HSTV1S1-2_HSTV1S1-1_vs_HSTV1S3-1_HSTV1S3-3_HSTV1S3-2	bZIP42	16208	30	4707	11	0.23188	1.26257
HSTV1S1-3_HSTV1S1-2_HSTV1S1-1_vs_HSTV1S3-1_HSTV1S3-3_HSTV1S3-2	bZIP43	16208	30	4707	11	0.23188	1.26257
HSTV1S3-1_HSTV1S3-3_HSTV1S3-2_vs_HSTV2S3-3_HSTV2S3-2_HSTV2S3-1	ARALYDRAFT_495258	16208	261	4999	86	0.24823	1.06833
HSTV1S3-1_HSTV1S3-3_HSTV1S3-2_vs_HSTV2S3-3_HSTV2S3-2_HSTV2S3-1	ARALYDRAFT_484486	16208	261	4999	86	0.24823	1.06833
HSTV1S3-1_HSTV1S3-3_HSTV1S3-2_vs_HSTV2S3-3_HSTV2S3-2_HSTV2S3-1	Adof1	16208	220	4999	72	0.293824	1.0611
HSTV1S1-3_HSTV1S1-2_HSTV1S1-1_vs_HSTV1S3-1_HSTV1S3-3_HSTV1S3-2	OJ1581_H09.2	16208	126	4707	39	0.349247	1.06581
HSTV1S1-3_HSTV1S1-2_HSTV1S1-1_vs_HSTV1S3-1_HSTV1S3-3_HSTV1S3-2	Creb3l2	16208	33	4707	11	0.353975	1.14779
HSTV1S3-1_HSTV1S3-3_HSTV1S3-2_vs_HSTV2S3-3_HSTV2S3-2_HSTV2S3-1	AT4G28140	16208	142	4999	46	0.374091	1.05031
HSTV2S1-3_HSTV2S1-2_HSTV2S1-1_vs_HSTV2S3-3_HSTV2S3-2_HSTV2S3-1	ARALYDRAFT_495258	16208	261	4648	77	0.406348	1.02876
HSTV2S1-3_HSTV2S1-2_HSTV2S1-1_vs_HSTV2S3-3_HSTV2S3-2_HSTV2S3-1	ARALYDRAFT_484486	16208	261	4648	77	0.406348	1.02876
HSTV1S3-1_HSTV1S3-3_HSTV1S3-2_vs_HSTV2S3-3_HSTV2S3-2_HSTV2S3-1	PRDM1	16208	73	4999	23	0.495084	1.02153
HSTV1S1-3_HSTV1S1-2_HSTV1S1-1_vs_HSTV1S3-1_HSTV1S3-3_HSTV1S3-2	FLC	16208	140	4707	41	0.506617	1.00842
HSTV1S3-1_HSTV1S3-3_HSTV1S3-2_vs_HSTV2S3-3_HSTV2S3-2_HSTV2S3-1	TCP21	16208	163	4999	50	0.54827	0.994555
HSTV1S3-1_HSTV1S3-3_HSTV1S3-2_vs_HSTV2S3-3_HSTV2S3-2_HSTV2S3-1	RREB1	16208	211	4999	64	0.590126	0.983431
HSTV1S1-3_HSTV1S1-2_HSTV1S1-1_vs_HSTV1S3-1_HSTV1S3-3_HSTV1S3-2	TCP23	16208	229	4707	65	0.612033	0.977379
HSTV1S1-3_HSTV1S1-2_HSTV1S1-1_vs_HSTV1S3-1_HSTV1S3-3_HSTV1S3-2	TCP8	16208	229	4707	65	0.612033	0.977379
HSTV2S1-3_HSTV2S1-2_HSTV2S1-1_vs_HSTV2S3-3_HSTV2S3-2_HSTV2S3-1	ZNF148	16208	179	4648	50	0.615548	0.974048
HSTV1S1-3_HSTV1S1-2_HSTV1S1-1_vs_HSTV1S3-1_HSTV1S3-3_HSTV1S3-2	Wt1	16208	240	4707	68	0.620244	0.975625
HSTV1S1-3_HSTV1S1-2_HSTV1S1-1_vs_HSTV1S3-1_HSTV1S3-3_HSTV1S3-2	ZNF740	16208	242	4707	68	0.651099	0.967562
HSTV1S3-1_HSTV1S3-3_HSTV1S3-2_vs_HSTV2S3-3_HSTV2S3-2_HSTV2S3-1	Znf281	16208	277	4999	82	0.695052	0.959799
HSTV1S1-3_HSTV1S1-2_HSTV1S1-1_vs_HSTV1S3-1_HSTV1S3-3_HSTV1S3-2	OsI_08196	16208	239	4707	65	0.757913	0.936485
HSTV2S1-3_HSTV2S1-2_HSTV2S1-1_vs_HSTV2S3-3_HSTV2S3-2_HSTV2S3-1	blmp-1	16208	190	4648	50	0.788323	0.917656
HSTV1S1-3_HSTV1S1-2_HSTV1S1-1_vs_HSTV1S3-1_HSTV1S3-3_HSTV1S3-2	bZIP53	16208	47	4707	11	0.844878	0.805898
HSTV1S1-3_HSTV1S1-2_HSTV1S1-1_vs_HSTV1S3-1_HSTV1S3-3_HSTV1S3-2	bZIP3	16208	47	4707	11	0.844878	0.805898
HSTV1S1-3_HSTV1S1-2_HSTV1S1-1_vs_HSTV1S3-1_HSTV1S3-3_HSTV1S3-2	bZIP68	16208	47	4707	11	0.844878	0.805898
HSTV1S1-3_HSTV1S1-2_HSTV1S1-1_vs_HSTV1S3-1_HSTV1S3-3_HSTV1S3-2	GBF3	16208	47	4707	11	0.844878	0.805898
HSTV1S1-3_HSTV1S1-2_HSTV1S1-1_vs_HSTV1S3-1_HSTV1S3-3_HSTV1S3-2	HYH	16208	47	4707	11	0.844878	0.805898
HSTV1S1-3_HSTV1S1-2_HSTV1S1-1_vs_HSTV1S3-1_HSTV1S3-3_HSTV1S3-2	GBF6	16208	47	4707	11	0.844878	0.805898
HSTV1S1-3_HSTV1S1-2_HSTV1S1-1_vs_HSTV1S3-1_HSTV1S3-3_HSTV1S3-2	bZIP44	16208	47	4707	11	0.844878	0.805898
HSTV1S1-3_HSTV1S1-2_HSTV1S1-1_vs_HSTV1S3-1_HSTV1S3-3_HSTV1S3-2	ZNF148	16208	179	4707	46	0.858936	0.884892
HSTV2S1-3_HSTV2S1-2_HSTV2S1-1_vs_HSTV2S3-3_HSTV2S3-2_HSTV2S3-1	NUC	16208	197	4648	50	0.866821	0.885049
HSTV2S1-3_HSTV2S1-2_HSTV2S1-1_vs_HSTV2S3-3_HSTV2S3-2_HSTV2S3-1	JKD	16208	197	4648	50	0.866821	0.885049
HSTV2S1-3_HSTV2S1-2_HSTV2S1-1_vs_HSTV2S3-3_HSTV2S3-2_HSTV2S3-1	dof4.2	16208	197	4648	50	0.866821	0.885049
HSTV2S1-3_HSTV2S1-2_HSTV2S1-1_vs_HSTV2S3-3_HSTV2S3-2_HSTV2S3-1	AT1G14580	16208	197	4648	50	0.866821	0.885049
HSTV2S1-3_HSTV2S1-2_HSTV2S1-1_vs_HSTV2S3-3_HSTV2S3-2_HSTV2S3-1	MGP	16208	197	4648	50	0.866821	0.885049
HSTV2S1-3_HSTV2S1-2_HSTV2S1-1_vs_HSTV2S3-3_HSTV2S3-2_HSTV2S3-1	AT3G45610	16208	197	4648	50	0.866821	0.885049
HSTV2S1-3_HSTV2S1-2_HSTV2S1-1_vs_HSTV2S3-3_HSTV2S3-2_HSTV2S3-1	HNF4A(var.2)	16208	25	4648	5	0.884617	0.697418
HSTV1S3-1_HSTV1S3-3_HSTV1S3-2_vs_HSTV2S3-3_HSTV2S3-2_HSTV2S3-1	AT1G69570	16208	261	4999	72	0.888849	0.894413
HSTV1S3-1_HSTV1S3-3_HSTV1S3-2_vs_HSTV2S3-3_HSTV2S3-2_HSTV2S3-1	COG1	16208	261	4999	72	0.888849	0.894413
HSTV1S3-1_HSTV1S3-3_HSTV1S3-2_vs_HSTV2S3-3_HSTV2S3-2_HSTV2S3-1	AT5G66940	16208	261	4999	72	0.888849	0.894413
HSTV1S3-1_HSTV1S3-3_HSTV1S3-2_vs_HSTV2S3-3_HSTV2S3-2_HSTV2S3-1	AT5G02460	16208	261	4999	72	0.888849	0.894413
HSTV1S3-1_HSTV1S3-3_HSTV1S3-2_vs_HSTV2S3-3_HSTV2S3-2_HSTV2S3-1	OBP1	16208	261	4999	72	0.888849	0.894413
HSTV1S3-1_HSTV1S3-3_HSTV1S3-2_vs_HSTV2S3-3_HSTV2S3-2_HSTV2S3-1	AT2G28810	16208	261	4999	72	0.888849	0.894413
HSTV1S1-3_HSTV1S1-2_HSTV1S1-1_vs_HSTV1S3-1_HSTV1S3-3_HSTV1S3-2	NUC	16208	197	4707	50	0.889435	0.873955
HSTV1S1-3_HSTV1S1-2_HSTV1S1-1_vs_HSTV1S3-1_HSTV1S3-3_HSTV1S3-2	JKD	16208	197	4707	50	0.889435	0.873955
HSTV1S1-3_HSTV1S1-2_HSTV1S1-1_vs_HSTV1S3-1_HSTV1S3-3_HSTV1S3-2	dof4.2	16208	197	4707	50	0.889435	0.873955
HSTV1S1-3_HSTV1S1-2_HSTV1S1-1_vs_HSTV1S3-1_HSTV1S3-3_HSTV1S3-2	AT1G14580	16208	197	4707	50	0.889435	0.873955
HSTV1S1-3_HSTV1S1-2_HSTV1S1-1_vs_HSTV1S3-1_HSTV1S3-3_HSTV1S3-2	MGP	16208	197	4707	50	0.889435	0.873955
HSTV1S1-3_HSTV1S1-2_HSTV1S1-1_vs_HSTV1S3-1_HSTV1S3-3_HSTV1S3-2	AT3G45610	16208	197	4707	50	0.889435	0.873955
HSTV1S1-3_HSTV1S1-2_HSTV1S1-1_vs_HSTV1S3-1_HSTV1S3-3_HSTV1S3-2	TCP20	16208	113	4707	26	0.938665	0.792283
HSTV1S1-3_HSTV1S1-2_HSTV1S1-1_vs_HSTV1S3-1_HSTV1S3-3_HSTV1S3-2	TCP15	16208	113	4707	26	0.938665	0.792283
HSTV1S1-3_HSTV1S1-2_HSTV1S1-1_vs_HSTV1S3-1_HSTV1S3-3_HSTV1S3-2	At2g45680	16208	113	4707	26	0.938665	0.792283
HSTV1S1-3_HSTV1S1-2_HSTV1S1-1_vs_HSTV1S3-1_HSTV1S3-3_HSTV1S3-2	TCP7	16208	113	4707	26	0.938665	0.792283
HSTV1S1-3_HSTV1S1-2_HSTV1S1-1_vs_HSTV1S3-1_HSTV1S3-3_HSTV1S3-2	At1g72010	16208	113	4707	26	0.938665	0.792283
HSTV1S1-3_HSTV1S1-2_HSTV1S1-1_vs_HSTV1S3-1_HSTV1S3-3_HSTV1S3-2	TCP21	16208	163	4707	39	0.939528	0.823877
HSTV1S1-3_HSTV1S1-2_HSTV1S1-1_vs_HSTV1S3-1_HSTV1S3-3_HSTV1S3-2	GLIS1	16208	98	4707	22	0.942893	0.773004
HSTV1S1-3_HSTV1S1-2_HSTV1S1-1_vs_HSTV1S3-1_HSTV1S3-3_HSTV1S3-2	YPR022C	16208	98	4707	22	0.942893	0.773004
HSTV1S1-3_HSTV1S1-2_HSTV1S1-1_vs_HSTV1S3-1_HSTV1S3-3_HSTV1S3-2	ADR1	16208	98	4707	22	0.942893	0.773004
HSTV1S1-3_HSTV1S1-2_HSTV1S1-1_vs_HSTV1S3-1_HSTV1S3-3_HSTV1S3-2	GLIS3	16208	98	4707	22	0.942893	0.773004
HSTV1S1-3_HSTV1S1-2_HSTV1S1-1_vs_HSTV1S3-1_HSTV1S3-3_HSTV1S3-2	MZF1	16208	98	4707	22	0.942893	0.773004
HSTV1S3-1_HSTV1S3-3_HSTV1S3-2_vs_HSTV2S3-3_HSTV2S3-2_HSTV2S3-1	ZNF148	16208	179	4999	46	0.944898	0.833204
HSTV1S3-1_HSTV1S3-3_HSTV1S3-2_vs_HSTV2S3-3_HSTV2S3-2_HSTV2S3-1	blmp-1	16208	190	4999	49	0.946675	0.836159
HSTV2S1-3_HSTV2S1-2_HSTV2S1-1_vs_HSTV2S3-3_HSTV2S3-2_HSTV2S3-1	RREB1	16208	211	4648	50	0.956273	0.826325
HSTV1S1-3_HSTV1S1-2_HSTV1S1-1_vs_HSTV1S3-1_HSTV1S3-3_HSTV1S3-2	Znf281	16208	277	4707	68	0.959774	0.845307
HSTV2S1-3_HSTV2S1-2_HSTV2S1-1_vs_HSTV2S3-3_HSTV2S3-2_HSTV2S3-1	TCP21	16208	163	4648	37	0.965146	0.791548
HSTV1S3-1_HSTV1S3-3_HSTV1S3-2_vs_HSTV2S3-3_HSTV2S3-2_HSTV2S3-1	OBP3	16208	279	4999	72	0.972981	0.836709
HSTV1S3-1_HSTV1S3-3_HSTV1S3-2_vs_HSTV2S3-3_HSTV2S3-2_HSTV2S3-1	NUC	16208	197	4999	49	0.973333	0.806448
HSTV1S3-1_HSTV1S3-3_HSTV1S3-2_vs_HSTV2S3-3_HSTV2S3-2_HSTV2S3-1	JKD	16208	197	4999	49	0.973333	0.806448
HSTV1S3-1_HSTV1S3-3_HSTV1S3-2_vs_HSTV2S3-3_HSTV2S3-2_HSTV2S3-1	dof4.2	16208	197	4999	49	0.973333	0.806448
HSTV1S3-1_HSTV1S3-3_HSTV1S3-2_vs_HSTV2S3-3_HSTV2S3-2_HSTV2S3-1	AT1G14580	16208	197	4999	49	0.973333	0.806448
HSTV1S3-1_HSTV1S3-3_HSTV1S3-2_vs_HSTV2S3-3_HSTV2S3-2_HSTV2S3-1	MGP	16208	197	4999	49	0.973333	0.806448
HSTV1S3-1_HSTV1S3-3_HSTV1S3-2_vs_HSTV2S3-3_HSTV2S3-2_HSTV2S3-1	AT3G45610	16208	197	4999	49	0.973333	0.806448
HSTV1S3-1_HSTV1S3-3_HSTV1S3-2_vs_HSTV2S3-3_HSTV2S3-2_HSTV2S3-1	ARALYDRAFT_493022	16208	203	4999	50	0.979244	0.798583
HSTV1S3-1_HSTV1S3-3_HSTV1S3-2_vs_HSTV2S3-3_HSTV2S3-2_HSTV2S3-1	TCP19	16208	203	4999	50	0.979244	0.798583
HSTV1S3-1_HSTV1S3-3_HSTV1S3-2_vs_HSTV2S3-3_HSTV2S3-2_HSTV2S3-1	Glyma19g26560.1	16208	203	4999	50	0.979244	0.798583
HSTV2S1-3_HSTV2S1-2_HSTV2S1-1_vs_HSTV2S3-3_HSTV2S3-2_HSTV2S3-1	Adof1	16208	220	4648	50	0.981129	0.792521
HSTV1S1-3_HSTV1S1-2_HSTV1S1-1_vs_HSTV1S3-1_HSTV1S3-3_HSTV1S3-2	ARALYDRAFT_495258	16208	261	4707	61	0.983793	0.804775
HSTV1S1-3_HSTV1S1-2_HSTV1S1-1_vs_HSTV1S3-1_HSTV1S3-3_HSTV1S3-2	ARALYDRAFT_484486	16208	261	4707	61	0.983793	0.804775
HSTV1S1-3_HSTV1S1-2_HSTV1S1-1_vs_HSTV1S3-1_HSTV1S3-3_HSTV1S3-2	Adof1	16208	220	4707	50	0.985911	0.782587
HSTV1S1-3_HSTV1S1-2_HSTV1S1-1_vs_HSTV1S3-1_HSTV1S3-3_HSTV1S3-2	RREB1	16208	211	4707	46	0.993196	0.75069
HSTV2S1-3_HSTV2S1-2_HSTV2S1-1_vs_HSTV2S3-3_HSTV2S3-2_HSTV2S3-1	SGR5	16208	238	4648	50	0.997307	0.732582
HSTV2S1-3_HSTV2S1-2_HSTV2S1-1_vs_HSTV2S3-3_HSTV2S3-2_HSTV2S3-1	AZF1	16208	238	4648	50	0.997307	0.732582
HSTV2S1-3_HSTV2S1-2_HSTV2S1-1_vs_HSTV2S3-3_HSTV2S3-2_HSTV2S3-1	ZNF384	16208	238	4648	50	0.997307	0.732582
HSTV1S3-1_HSTV1S3-3_HSTV1S3-2_vs_HSTV2S3-3_HSTV2S3-2_HSTV2S3-1	TCP23	16208	229	4999	50	0.999143	0.707915
HSTV1S3-1_HSTV1S3-3_HSTV1S3-2_vs_HSTV2S3-3_HSTV2S3-2_HSTV2S3-1	TCP8	16208	229	4999	50	0.999143	0.707915
HSTV1S1-3_HSTV1S1-2_HSTV1S1-1_vs_HSTV1S3-1_HSTV1S3-3_HSTV1S3-2	ARALYDRAFT_493022	16208	203	4707	39	0.999524	0.661536
HSTV1S1-3_HSTV1S1-2_HSTV1S1-1_vs_HSTV1S3-1_HSTV1S3-3_HSTV1S3-2	TCP19	16208	203	4707	39	0.999524	0.661536
HSTV1S1-3_HSTV1S1-2_HSTV1S1-1_vs_HSTV1S3-1_HSTV1S3-3_HSTV1S3-2	Glyma19g26560.1	16208	203	4707	39	0.999524	0.661536
HSTV2S1-3_HSTV2S1-2_HSTV2S1-1_vs_HSTV2S3-3_HSTV2S3-2_HSTV2S3-1	AT1G69570	16208	261	4648	50	0.999859	0.668025
HSTV2S1-3_HSTV2S1-2_HSTV2S1-1_vs_HSTV2S3-3_HSTV2S3-2_HSTV2S3-1	COG1	16208	261	4648	50	0.999859	0.668025
HSTV2S1-3_HSTV2S1-2_HSTV2S1-1_vs_HSTV2S3-3_HSTV2S3-2_HSTV2S3-1	AT5G66940	16208	261	4648	50	0.999859	0.668025
HSTV2S1-3_HSTV2S1-2_HSTV2S1-1_vs_HSTV2S3-3_HSTV2S3-2_HSTV2S3-1	AT5G02460	16208	261	4648	50	0.999859	0.668025
HSTV2S1-3_HSTV2S1-2_HSTV2S1-1_vs_HSTV2S3-3_HSTV2S3-2_HSTV2S3-1	OBP1	16208	261	4648	50	0.999859	0.668025
HSTV2S1-3_HSTV2S1-2_HSTV2S1-1_vs_HSTV2S3-3_HSTV2S3-2_HSTV2S3-1	AT2G28810	16208	261	4648	50	0.999859	0.668025
HSTV1S3-1_HSTV1S3-3_HSTV1S3-2_vs_HSTV2S3-3_HSTV2S3-2_HSTV2S3-1	SGR5	16208	238	4999	49	0.999868	0.667522
HSTV1S3-1_HSTV1S3-3_HSTV1S3-2_vs_HSTV2S3-3_HSTV2S3-2_HSTV2S3-1	AZF1	16208	238	4999	49	0.999868	0.667522
HSTV1S3-1_HSTV1S3-3_HSTV1S3-2_vs_HSTV2S3-3_HSTV2S3-2_HSTV2S3-1	ZNF384	16208	238	4999	49	0.999868	0.667522
HSTV2S1-3_HSTV2S1-2_HSTV2S1-1_vs_HSTV2S3-3_HSTV2S3-2_HSTV2S3-1	OBP3	16208	279	4648	50	0.99999	0.624927
HSTV2S1-3_HSTV2S1-2_HSTV2S1-1_vs_HSTV2S3-3_HSTV2S3-2_HSTV2S3-1	KLF5	16208	48	4648	2	0.999998	0.145295
HSTV2S1-3_HSTV2S1-2_HSTV2S1-1_vs_HSTV2S3-3_HSTV2S3-2_HSTV2S3-1	OsI_08196	16208	239	4648	37	1	0.539843
HSTV1S1-3_HSTV1S1-2_HSTV1S1-1_vs_HSTV1S3-1_HSTV1S3-3_HSTV1S3-2	TCP17	16208	208	4707	22	1	0.364204
HSTV1S1-3_HSTV1S1-2_HSTV1S1-1_vs_HSTV1S3-1_HSTV1S3-3_HSTV1S3-2	PTF1	16208	208	4707	22	1	0.364204
HSTV1S1-3_HSTV1S1-2_HSTV1S1-1_vs_HSTV1S3-1_HSTV1S3-3_HSTV1S3-2	KLF4	16208	231	4707	22	1	0.327941
HSTV1S1-3_HSTV1S1-2_HSTV1S1-1_vs_HSTV1S3-1_HSTV1S3-3_HSTV1S3-2	KLF9	16208	114	4707	0	1	0
HSTV1S1-3_HSTV1S1-2_HSTV1S1-1_vs_HSTV1S3-1_HSTV1S3-3_HSTV1S3-2	SVP	16208	98	4707	0	1	0
HSTV1S1-3_HSTV1S1-2_HSTV1S1-1_vs_HSTV1S3-1_HSTV1S3-3_HSTV1S3-2	TCP1	16208	97	4707	0	1	0
HSTV1S1-3_HSTV1S1-2_HSTV1S1-1_vs_HSTV1S3-1_HSTV1S3-3_HSTV1S3-2	ONECUT1	16208	97	4707	0	1	0
HSTV1S1-3_HSTV1S1-2_HSTV1S1-1_vs_HSTV1S3-1_HSTV1S3-3_HSTV1S3-2	RAX3	16208	96	4707	0	1	0
HSTV1S1-3_HSTV1S1-2_HSTV1S1-1_vs_HSTV1S3-1_HSTV1S3-3_HSTV1S3-2	MZF1(var.2)	16208	87	4707	0	1	0
HSTV1S1-3_HSTV1S1-2_HSTV1S1-1_vs_HSTV1S3-1_HSTV1S3-3_HSTV1S3-2	TCP14	16208	87	4707	0	1	0
HSTV1S1-3_HSTV1S1-2_HSTV1S1-1_vs_HSTV1S3-1_HSTV1S3-3_HSTV1S3-2	StBRC1	16208	87	4707	0	1	0
HSTV1S1-3_HSTV1S1-2_HSTV1S1-1_vs_HSTV1S3-1_HSTV1S3-3_HSTV1S3-2	ZNF263	16208	87	4707	0	1	0
HSTV1S1-3_HSTV1S1-2_HSTV1S1-1_vs_HSTV1S3-1_HSTV1S3-3_HSTV1S3-2	TCP24	16208	73	4707	0	1	0
HSTV1S1-3_HSTV1S1-2_HSTV1S1-1_vs_HSTV1S3-1_HSTV1S3-3_HSTV1S3-2	TCP3	16208	73	4707	0	1	0
HSTV1S1-3_HSTV1S1-2_HSTV1S1-1_vs_HSTV1S3-1_HSTV1S3-3_HSTV1S3-2	ARALYDRAFT_897773	16208	73	4707	0	1	0
HSTV1S1-3_HSTV1S1-2_HSTV1S1-1_vs_HSTV1S3-1_HSTV1S3-3_HSTV1S3-2	SP2	16208	50	4707	0	1	0
HSTV1S1-3_HSTV1S1-2_HSTV1S1-1_vs_HSTV1S3-1_HSTV1S3-3_HSTV1S3-2	TCP2	16208	50	4707	0	1	0
HSTV1S1-3_HSTV1S1-2_HSTV1S1-1_vs_HSTV1S3-1_HSTV1S3-3_HSTV1S3-2	IRF1	16208	50	4707	0	1	0
HSTV1S1-3_HSTV1S1-2_HSTV1S1-1_vs_HSTV1S3-1_HSTV1S3-3_HSTV1S3-2	E2F6	16208	50	4707	0	1	0
HSTV1S1-3_HSTV1S1-2_HSTV1S1-1_vs_HSTV1S3-1_HSTV1S3-3_HSTV1S3-2	MSN2	16208	50	4707	0	1	0
HSTV1S1-3_HSTV1S1-2_HSTV1S1-1_vs_HSTV1S3-1_HSTV1S3-3_HSTV1S3-2	AT1G36060	16208	50	4707	0	1	0
HSTV1S1-3_HSTV1S1-2_HSTV1S1-1_vs_HSTV1S3-1_HSTV1S3-3_HSTV1S3-2	Stat2	16208	49	4707	0	1	0
HSTV1S1-3_HSTV1S1-2_HSTV1S1-1_vs_HSTV1S3-1_HSTV1S3-3_HSTV1S3-2	SPL8	16208	48	4707	0	1	0
HSTV1S1-3_HSTV1S1-2_HSTV1S1-1_vs_HSTV1S3-1_HSTV1S3-3_HSTV1S3-2	KLF5	16208	48	4707	0	1	0
HSTV1S1-3_HSTV1S1-2_HSTV1S1-1_vs_HSTV1S3-1_HSTV1S3-3_HSTV1S3-2	At2g38090	16208	48	4707	0	1	0
HSTV1S1-3_HSTV1S1-2_HSTV1S1-1_vs_HSTV1S3-1_HSTV1S3-3_HSTV1S3-2	KLF10	16208	46	4707	0	1	0
HSTV1S1-3_HSTV1S1-2_HSTV1S1-1_vs_HSTV1S3-1_HSTV1S3-3_HSTV1S3-2	GLI3	16208	46	4707	0	1	0
HSTV1S1-3_HSTV1S1-2_HSTV1S1-1_vs_HSTV1S3-1_HSTV1S3-3_HSTV1S3-2	GLI2	16208	46	4707	0	1	0
HSTV1S1-3_HSTV1S1-2_HSTV1S1-1_vs_HSTV1S3-1_HSTV1S3-3_HSTV1S3-2	EGR1	16208	46	4707	0	1	0
HSTV1S1-3_HSTV1S1-2_HSTV1S1-1_vs_HSTV1S3-1_HSTV1S3-3_HSTV1S3-2	SP9	16208	46	4707	0	1	0
HSTV1S1-3_HSTV1S1-2_HSTV1S1-1_vs_HSTV1S3-1_HSTV1S3-3_HSTV1S3-2	btd	16208	37	4707	0	1	0
HSTV1S1-3_HSTV1S1-2_HSTV1S1-1_vs_HSTV1S3-1_HSTV1S3-3_HSTV1S3-2	Klf1	16208	37	4707	0	1	0
HSTV1S1-3_HSTV1S1-2_HSTV1S1-1_vs_HSTV1S3-1_HSTV1S3-3_HSTV1S3-2	TB1	16208	37	4707	0	1	0
HSTV1S1-3_HSTV1S1-2_HSTV1S1-1_vs_HSTV1S3-1_HSTV1S3-3_HSTV1S3-2	O2	16208	36	4707	0	1	0
HSTV1S1-3_HSTV1S1-2_HSTV1S1-1_vs_HSTV1S3-1_HSTV1S3-3_HSTV1S3-2	GBF2	16208	36	4707	0	1	0
HSTV1S1-3_HSTV1S1-2_HSTV1S1-1_vs_HSTV1S3-1_HSTV1S3-3_HSTV1S3-2	DPBF3	16208	36	4707	0	1	0
HSTV1S1-3_HSTV1S1-2_HSTV1S1-1_vs_HSTV1S3-1_HSTV1S3-3_HSTV1S3-2	CREB3L1	16208	36	4707	0	1	0
HSTV1S1-3_HSTV1S1-2_HSTV1S1-1_vs_HSTV1S3-1_HSTV1S3-3_HSTV1S3-2	bZIP28	16208	36	4707	0	1	0
HSTV1S1-3_HSTV1S1-2_HSTV1S1-1_vs_HSTV1S3-1_HSTV1S3-3_HSTV1S3-2	HAC1	16208	36	4707	0	1	0
HSTV1S1-3_HSTV1S1-2_HSTV1S1-1_vs_HSTV1S3-1_HSTV1S3-3_HSTV1S3-2	XBP1	16208	36	4707	0	1	0
HSTV1S1-3_HSTV1S1-2_HSTV1S1-1_vs_HSTV1S3-1_HSTV1S3-3_HSTV1S3-2	AREB3	16208	36	4707	0	1	0
HSTV1S1-3_HSTV1S1-2_HSTV1S1-1_vs_HSTV1S3-1_HSTV1S3-3_HSTV1S3-2	ABF4	16208	36	4707	0	1	0
HSTV1S1-3_HSTV1S1-2_HSTV1S1-1_vs_HSTV1S3-1_HSTV1S3-3_HSTV1S3-2	CREB3	16208	36	4707	0	1	0
HSTV1S1-3_HSTV1S1-2_HSTV1S1-1_vs_HSTV1S3-1_HSTV1S3-3_HSTV1S3-2	CREB3L4	16208	36	4707	0	1	0
HSTV1S1-3_HSTV1S1-2_HSTV1S1-1_vs_HSTV1S3-1_HSTV1S3-3_HSTV1S3-2	bZIP16	16208	36	4707	0	1	0
HSTV1S1-3_HSTV1S1-2_HSTV1S1-1_vs_HSTV1S3-1_HSTV1S3-3_HSTV1S3-2	ATF6	16208	36	4707	0	1	0
HSTV1S1-3_HSTV1S1-2_HSTV1S1-1_vs_HSTV1S3-1_HSTV1S3-3_HSTV1S3-2	HNF4A(var.2)	16208	25	4707	0	1	0
HSTV1S1-3_HSTV1S1-2_HSTV1S1-1_vs_HSTV1S3-1_HSTV1S3-3_HSTV1S3-2	ARALYDRAFT_496250	16208	23	4707	0	1	0
HSTV1S1-3_HSTV1S1-2_HSTV1S1-1_vs_HSTV1S3-1_HSTV1S3-3_HSTV1S3-2	TCP5	16208	23	4707	0	1	0
HSTV1S1-3_HSTV1S1-2_HSTV1S1-1_vs_HSTV1S3-1_HSTV1S3-3_HSTV1S3-2	TCP4	16208	23	4707	0	1	0
HSTV1S1-3_HSTV1S1-2_HSTV1S1-1_vs_HSTV1S3-1_HSTV1S3-3_HSTV1S3-2	BPC5	16208	23	4707	0	1	0
HSTV1S1-3_HSTV1S1-2_HSTV1S1-1_vs_HSTV1S3-1_HSTV1S3-3_HSTV1S3-2	EmBP-1	16208	22	4707	0	1	0
HSTV1S1-3_HSTV1S1-2_HSTV1S1-1_vs_HSTV1S3-1_HSTV1S3-3_HSTV1S3-2	PIF4	16208	22	4707	0	1	0
HSTV1S1-3_HSTV1S1-2_HSTV1S1-1_vs_HSTV1S3-1_HSTV1S3-3_HSTV1S3-2	NFYB	16208	20	4707	0	1	0
HSTV1S1-3_HSTV1S1-2_HSTV1S1-1_vs_HSTV1S3-1_HSTV1S3-3_HSTV1S3-2	PIF7	16208	19	4707	0	1	0
HSTV1S1-3_HSTV1S1-2_HSTV1S1-1_vs_HSTV1S3-1_HSTV1S3-3_HSTV1S3-2	bZIP911	16208	19	4707	0	1	0
HSTV1S1-3_HSTV1S1-2_HSTV1S1-1_vs_HSTV1S3-1_HSTV1S3-3_HSTV1S3-2	PIF1	16208	19	4707	0	1	0
HSTV1S1-3_HSTV1S1-2_HSTV1S1-1_vs_HSTV1S3-1_HSTV1S3-3_HSTV1S3-2	PIF3	16208	19	4707	0	1	0
HSTV1S1-3_HSTV1S1-2_HSTV1S1-1_vs_HSTV1S3-1_HSTV1S3-3_HSTV1S3-2	MITF	16208	19	4707	0	1	0
HSTV1S1-3_HSTV1S1-2_HSTV1S1-1_vs_HSTV1S3-1_HSTV1S3-3_HSTV1S3-2	SREBF2(var.2)	16208	19	4707	0	1	0
HSTV1S1-3_HSTV1S1-2_HSTV1S1-1_vs_HSTV1S3-1_HSTV1S3-3_HSTV1S3-2	hlh-30	16208	19	4707	0	1	0
HSTV1S1-3_HSTV1S1-2_HSTV1S1-1_vs_HSTV1S3-1_HSTV1S3-3_HSTV1S3-2	TFE3	16208	19	4707	0	1	0
HSTV1S1-3_HSTV1S1-2_HSTV1S1-1_vs_HSTV1S3-1_HSTV1S3-3_HSTV1S3-2	DYT1	16208	19	4707	0	1	0
HSTV1S1-3_HSTV1S1-2_HSTV1S1-1_vs_HSTV1S3-1_HSTV1S3-3_HSTV1S3-2	Atf1	16208	19	4707	0	1	0
HSTV1S1-3_HSTV1S1-2_HSTV1S1-1_vs_HSTV1S3-1_HSTV1S3-3_HSTV1S3-2	BHLHE41	16208	19	4707	0	1	0
HSTV1S1-3_HSTV1S1-2_HSTV1S1-1_vs_HSTV1S3-1_HSTV1S3-3_HSTV1S3-2	bHLH74	16208	19	4707	0	1	0
HSTV1S1-3_HSTV1S1-2_HSTV1S1-1_vs_HSTV1S3-1_HSTV1S3-3_HSTV1S3-2	TYE7	16208	19	4707	0	1	0
HSTV1S1-3_HSTV1S1-2_HSTV1S1-1_vs_HSTV1S3-1_HSTV1S3-3_HSTV1S3-2	TFEB	16208	19	4707	0	1	0
HSTV1S1-3_HSTV1S1-2_HSTV1S1-1_vs_HSTV1S3-1_HSTV1S3-3_HSTV1S3-2	PIF5	16208	19	4707	0	1	0
HSTV1S1-3_HSTV1S1-2_HSTV1S1-1_vs_HSTV1S3-1_HSTV1S3-3_HSTV1S3-2	daf-12	16208	18	4707	0	1	0
HSTV1S1-3_HSTV1S1-2_HSTV1S1-1_vs_HSTV1S3-1_HSTV1S3-3_HSTV1S3-2	NKX2-2	16208	16	4707	0	1	0
HSTV1S1-3_HSTV1S1-2_HSTV1S1-1_vs_HSTV1S3-1_HSTV1S3-3_HSTV1S3-2	Nkx2-5(var.2)	16208	16	4707	0	1	0
HSTV1S1-3_HSTV1S1-2_HSTV1S1-1_vs_HSTV1S3-1_HSTV1S3-3_HSTV1S3-2	MYR2	16208	14	4707	0	1	0
HSTV1S1-3_HSTV1S1-2_HSTV1S1-1_vs_HSTV1S3-1_HSTV1S3-3_HSTV1S3-2	PHL7	16208	14	4707	0	1	0
HSTV1S1-3_HSTV1S1-2_HSTV1S1-1_vs_HSTV1S3-1_HSTV1S3-3_HSTV1S3-2	PHL12	16208	14	4707	0	1	0
HSTV1S1-3_HSTV1S1-2_HSTV1S1-1_vs_HSTV1S3-1_HSTV1S3-3_HSTV1S3-2	KLF13	16208	10	4707	0	1	0
HSTV1S1-3_HSTV1S1-2_HSTV1S1-1_vs_HSTV1S3-1_HSTV1S3-3_HSTV1S3-2	Su(H)	16208	10	4707	0	1	0
HSTV1S1-3_HSTV1S1-2_HSTV1S1-1_vs_HSTV1S3-1_HSTV1S3-3_HSTV1S3-2	MYOD1	16208	10	4707	0	1	0
HSTV1S1-3_HSTV1S1-2_HSTV1S1-1_vs_HSTV1S3-1_HSTV1S3-3_HSTV1S3-2	BHLHA15(var.2)	16208	10	4707	0	1	0
HSTV1S1-3_HSTV1S1-2_HSTV1S1-1_vs_HSTV1S3-1_HSTV1S3-3_HSTV1S3-2	ZNF460	16208	8	4707	0	1	0
HSTV1S1-3_HSTV1S1-2_HSTV1S1-1_vs_HSTV1S3-1_HSTV1S3-3_HSTV1S3-2	SMAD3	16208	7	4707	0	1	0
HSTV1S1-3_HSTV1S1-2_HSTV1S1-1_vs_HSTV1S3-1_HSTV1S3-3_HSTV1S3-2	ARF34	16208	7	4707	0	1	0
HSTV1S1-3_HSTV1S1-2_HSTV1S1-1_vs_HSTV1S3-1_HSTV1S3-3_HSTV1S3-2	RPN4	16208	7	4707	0	1	0
HSTV1S1-3_HSTV1S1-2_HSTV1S1-1_vs_HSTV1S3-1_HSTV1S3-3_HSTV1S3-2	DRE1C	16208	6	4707	0	1	0
HSTV1S1-3_HSTV1S1-2_HSTV1S1-1_vs_HSTV1S3-1_HSTV1S3-3_HSTV1S3-2	ETV5	16208	6	4707	0	1	0
HSTV1S1-3_HSTV1S1-2_HSTV1S1-1_vs_HSTV1S3-1_HSTV1S3-3_HSTV1S3-2	TGA7	16208	6	4707	0	1	0
HSTV1S1-3_HSTV1S1-2_HSTV1S1-1_vs_HSTV1S3-1_HSTV1S3-3_HSTV1S3-2	TGA6	16208	6	4707	0	1	0
HSTV1S1-3_HSTV1S1-2_HSTV1S1-1_vs_HSTV1S3-1_HSTV1S3-3_HSTV1S3-2	WRKY2	16208	6	4707	0	1	0
HSTV1S1-3_HSTV1S1-2_HSTV1S1-1_vs_HSTV1S3-1_HSTV1S3-3_HSTV1S3-2	ARF1	16208	6	4707	0	1	0
HSTV1S1-3_HSTV1S1-2_HSTV1S1-1_vs_HSTV1S3-1_HSTV1S3-3_HSTV1S3-2	Rarg	16208	5	4707	0	1	0
HSTV1S1-3_HSTV1S1-2_HSTV1S1-1_vs_HSTV1S3-1_HSTV1S3-3_HSTV1S3-2	EBF3	16208	4	4707	0	1	0
HSTV1S1-3_HSTV1S1-2_HSTV1S1-1_vs_HSTV1S3-1_HSTV1S3-3_HSTV1S3-2	MYC3	16208	3	4707	0	1	0
HSTV1S1-3_HSTV1S1-2_HSTV1S1-1_vs_HSTV1S3-1_HSTV1S3-3_HSTV1S3-2	MNT	16208	3	4707	0	1	0
HSTV1S1-3_HSTV1S1-2_HSTV1S1-1_vs_HSTV1S3-1_HSTV1S3-3_HSTV1S3-2	OJ1058_F05.8	16208	3	4707	0	1	0
HSTV1S1-3_HSTV1S1-2_HSTV1S1-1_vs_HSTV1S3-1_HSTV1S3-3_HSTV1S3-2	eor-1	16208	3	4707	0	1	0
HSTV1S1-3_HSTV1S1-2_HSTV1S1-1_vs_HSTV1S3-1_HSTV1S3-3_HSTV1S3-2	PHYPADRAFT_48267	16208	3	4707	0	1	0
HSTV1S1-3_HSTV1S1-2_HSTV1S1-1_vs_HSTV1S3-1_HSTV1S3-3_HSTV1S3-2	BHLH34	16208	3	4707	0	1	0
HSTV1S1-3_HSTV1S1-2_HSTV1S1-1_vs_HSTV1S3-1_HSTV1S3-3_HSTV1S3-2	Npas2	16208	3	4707	0	1	0
HSTV1S1-3_HSTV1S1-2_HSTV1S1-1_vs_HSTV1S3-1_HSTV1S3-3_HSTV1S3-2	nuc-1	16208	3	4707	0	1	0
HSTV1S1-3_HSTV1S1-2_HSTV1S1-1_vs_HSTV1S3-1_HSTV1S3-3_HSTV1S3-2	HES6	16208	3	4707	0	1	0
HSTV1S1-3_HSTV1S1-2_HSTV1S1-1_vs_HSTV1S3-1_HSTV1S3-3_HSTV1S3-2	MXI1	16208	3	4707	0	1	0
HSTV1S1-3_HSTV1S1-2_HSTV1S1-1_vs_HSTV1S3-1_HSTV1S3-3_HSTV1S3-2	NR1I2	16208	3	4707	0	1	0
HSTV1S1-3_HSTV1S1-2_HSTV1S1-1_vs_HSTV1S3-1_HSTV1S3-3_HSTV1S3-2	HES2	16208	3	4707	0	1	0
HSTV1S1-3_HSTV1S1-2_HSTV1S1-1_vs_HSTV1S3-1_HSTV1S3-3_HSTV1S3-2	FHL1	16208	3	4707	0	1	0
HSTV1S1-3_HSTV1S1-2_HSTV1S1-1_vs_HSTV1S3-1_HSTV1S3-3_HSTV1S3-2	MYC4	16208	3	4707	0	1	0
HSTV1S1-3_HSTV1S1-2_HSTV1S1-1_vs_HSTV1S3-1_HSTV1S3-3_HSTV1S3-2	Mlxip	16208	3	4707	0	1	0
HSTV1S1-3_HSTV1S1-2_HSTV1S1-1_vs_HSTV1S3-1_HSTV1S3-3_HSTV1S3-2	HEY1	16208	3	4707	0	1	0
HSTV1S1-3_HSTV1S1-2_HSTV1S1-1_vs_HSTV1S3-1_HSTV1S3-3_HSTV1S3-2	Arnt	16208	3	4707	0	1	0
HSTV1S1-3_HSTV1S1-2_HSTV1S1-1_vs_HSTV1S3-1_HSTV1S3-3_HSTV1S3-2	IRF5	16208	2	4707	0	1	0
HSTV1S1-3_HSTV1S1-2_HSTV1S1-1_vs_HSTV1S3-1_HSTV1S3-3_HSTV1S3-2	IRF8	16208	2	4707	0	1	0
HSTV1S1-3_HSTV1S1-2_HSTV1S1-1_vs_HSTV1S3-1_HSTV1S3-3_HSTV1S3-2	IRF9	16208	2	4707	0	1	0
HSTV1S1-3_HSTV1S1-2_HSTV1S1-1_vs_HSTV1S3-1_HSTV1S3-3_HSTV1S3-2	IRF6	16208	2	4707	0	1	0
HSTV1S1-3_HSTV1S1-2_HSTV1S1-1_vs_HSTV2S1-3_HSTV2S1-2_HSTV2S1-1	ZNF740	16208	242	1854	0	1	0
HSTV1S1-3_HSTV1S1-2_HSTV1S1-1_vs_HSTV2S1-3_HSTV2S1-2_HSTV2S1-1	Wt1	16208	240	1854	0	1	0
HSTV1S1-3_HSTV1S1-2_HSTV1S1-1_vs_HSTV2S1-3_HSTV2S1-2_HSTV2S1-1	KLF4	16208	231	1854	0	1	0
HSTV1S1-3_HSTV1S1-2_HSTV1S1-1_vs_HSTV2S1-3_HSTV2S1-2_HSTV2S1-1	TCP17	16208	208	1854	0	1	0
HSTV1S1-3_HSTV1S1-2_HSTV1S1-1_vs_HSTV2S1-3_HSTV2S1-2_HSTV2S1-1	PTF1	16208	208	1854	0	1	0
HSTV1S1-3_HSTV1S1-2_HSTV1S1-1_vs_HSTV2S1-3_HSTV2S1-2_HSTV2S1-1	blmp-1	16208	190	1854	0	1	0
HSTV1S1-3_HSTV1S1-2_HSTV1S1-1_vs_HSTV2S1-3_HSTV2S1-2_HSTV2S1-1	AT4G28140	16208	142	1854	0	1	0
HSTV1S1-3_HSTV1S1-2_HSTV1S1-1_vs_HSTV2S1-3_HSTV2S1-2_HSTV2S1-1	FLC	16208	140	1854	0	1	0
HSTV1S1-3_HSTV1S1-2_HSTV1S1-1_vs_HSTV2S1-3_HSTV2S1-2_HSTV2S1-1	KLF9	16208	114	1854	0	1	0
HSTV1S1-3_HSTV1S1-2_HSTV1S1-1_vs_HSTV2S1-3_HSTV2S1-2_HSTV2S1-1	TCP20	16208	113	1854	0	1	0
HSTV1S1-3_HSTV1S1-2_HSTV1S1-1_vs_HSTV2S1-3_HSTV2S1-2_HSTV2S1-1	TCP15	16208	113	1854	0	1	0
HSTV1S1-3_HSTV1S1-2_HSTV1S1-1_vs_HSTV2S1-3_HSTV2S1-2_HSTV2S1-1	At2g45680	16208	113	1854	0	1	0
HSTV1S1-3_HSTV1S1-2_HSTV1S1-1_vs_HSTV2S1-3_HSTV2S1-2_HSTV2S1-1	TCP7	16208	113	1854	0	1	0
HSTV1S1-3_HSTV1S1-2_HSTV1S1-1_vs_HSTV2S1-3_HSTV2S1-2_HSTV2S1-1	At1g72010	16208	113	1854	0	1	0
HSTV1S1-3_HSTV1S1-2_HSTV1S1-1_vs_HSTV2S1-3_HSTV2S1-2_HSTV2S1-1	IDD4	16208	100	1854	0	1	0
HSTV1S1-3_HSTV1S1-2_HSTV1S1-1_vs_HSTV2S1-3_HSTV2S1-2_HSTV2S1-1	Trl	16208	100	1854	0	1	0
HSTV1S1-3_HSTV1S1-2_HSTV1S1-1_vs_HSTV2S1-3_HSTV2S1-2_HSTV2S1-1	BPC6	16208	100	1854	0	1	0
HSTV1S1-3_HSTV1S1-2_HSTV1S1-1_vs_HSTV2S1-3_HSTV2S1-2_HSTV2S1-1	BPC1	16208	100	1854	0	1	0
HSTV1S1-3_HSTV1S1-2_HSTV1S1-1_vs_HSTV2S1-3_HSTV2S1-2_HSTV2S1-1	PI	16208	100	1854	0	1	0
HSTV1S1-3_HSTV1S1-2_HSTV1S1-1_vs_HSTV2S1-3_HSTV2S1-2_HSTV2S1-1	IDD7	16208	100	1854	0	1	0
HSTV1S1-3_HSTV1S1-2_HSTV1S1-1_vs_HSTV2S1-3_HSTV2S1-2_HSTV2S1-1	GLIS1	16208	98	1854	0	1	0
HSTV1S1-3_HSTV1S1-2_HSTV1S1-1_vs_HSTV2S1-3_HSTV2S1-2_HSTV2S1-1	YPR022C	16208	98	1854	0	1	0
HSTV1S1-3_HSTV1S1-2_HSTV1S1-1_vs_HSTV2S1-3_HSTV2S1-2_HSTV2S1-1	ADR1	16208	98	1854	0	1	0
HSTV1S1-3_HSTV1S1-2_HSTV1S1-1_vs_HSTV2S1-3_HSTV2S1-2_HSTV2S1-1	GLIS3	16208	98	1854	0	1	0
HSTV1S1-3_HSTV1S1-2_HSTV1S1-1_vs_HSTV2S1-3_HSTV2S1-2_HSTV2S1-1	MZF1	16208	98	1854	0	1	0
HSTV1S1-3_HSTV1S1-2_HSTV1S1-1_vs_HSTV2S1-3_HSTV2S1-2_HSTV2S1-1	TCP1	16208	97	1854	0	1	0
HSTV1S1-3_HSTV1S1-2_HSTV1S1-1_vs_HSTV2S1-3_HSTV2S1-2_HSTV2S1-1	AT1G77640	16208	96	1854	0	1	0
HSTV1S1-3_HSTV1S1-2_HSTV1S1-1_vs_HSTV2S1-3_HSTV2S1-2_HSTV2S1-1	CEJ1	16208	96	1854	0	1	0
HSTV1S1-3_HSTV1S1-2_HSTV1S1-1_vs_HSTV2S1-3_HSTV2S1-2_HSTV2S1-1	ERF10	16208	96	1854	0	1	0
HSTV1S1-3_HSTV1S1-2_HSTV1S1-1_vs_HSTV2S1-3_HSTV2S1-2_HSTV2S1-1	DREB26	16208	96	1854	0	1	0
HSTV1S1-3_HSTV1S1-2_HSTV1S1-1_vs_HSTV2S1-3_HSTV2S1-2_HSTV2S1-1	ZKSCAN5	16208	96	1854	0	1	0
HSTV1S1-3_HSTV1S1-2_HSTV1S1-1_vs_HSTV2S1-3_HSTV2S1-2_HSTV2S1-1	ERF104	16208	96	1854	0	1	0
HSTV1S1-3_HSTV1S1-2_HSTV1S1-1_vs_HSTV2S1-3_HSTV2S1-2_HSTV2S1-1	AT5G18450	16208	96	1854	0	1	0
HSTV1S1-3_HSTV1S1-2_HSTV1S1-1_vs_HSTV2S1-3_HSTV2S1-2_HSTV2S1-1	ERF9	16208	96	1854	0	1	0
HSTV1S1-3_HSTV1S1-2_HSTV1S1-1_vs_HSTV2S1-3_HSTV2S1-2_HSTV2S1-1	RAX3	16208	96	1854	0	1	0
HSTV1S1-3_HSTV1S1-2_HSTV1S1-1_vs_HSTV2S1-3_HSTV2S1-2_HSTV2S1-1	ERF2	16208	96	1854	0	1	0
HSTV1S1-3_HSTV1S1-2_HSTV1S1-1_vs_HSTV2S1-3_HSTV2S1-2_HSTV2S1-1	AGL6	16208	91	1854	0	1	0
HSTV1S1-3_HSTV1S1-2_HSTV1S1-1_vs_HSTV2S1-3_HSTV2S1-2_HSTV2S1-1	TCP14	16208	87	1854	0	1	0
HSTV1S1-3_HSTV1S1-2_HSTV1S1-1_vs_HSTV2S1-3_HSTV2S1-2_HSTV2S1-1	StBRC1	16208	87	1854	0	1	0
HSTV1S1-3_HSTV1S1-2_HSTV1S1-1_vs_HSTV2S1-3_HSTV2S1-2_HSTV2S1-1	TCP24	16208	73	1854	0	1	0
HSTV1S1-3_HSTV1S1-2_HSTV1S1-1_vs_HSTV2S1-3_HSTV2S1-2_HSTV2S1-1	TCP3	16208	73	1854	0	1	0
HSTV1S1-3_HSTV1S1-2_HSTV1S1-1_vs_HSTV2S1-3_HSTV2S1-2_HSTV2S1-1	PRDM1	16208	73	1854	0	1	0
HSTV1S1-3_HSTV1S1-2_HSTV1S1-1_vs_HSTV2S1-3_HSTV2S1-2_HSTV2S1-1	ARALYDRAFT_897773	16208	73	1854	0	1	0
HSTV1S1-3_HSTV1S1-2_HSTV1S1-1_vs_HSTV2S1-3_HSTV2S1-2_HSTV2S1-1	SPIB	16208	68	1854	0	1	0
HSTV1S1-3_HSTV1S1-2_HSTV1S1-1_vs_HSTV2S1-3_HSTV2S1-2_HSTV2S1-1	NHP6B	16208	60	1854	0	1	0
HSTV1S1-3_HSTV1S1-2_HSTV1S1-1_vs_HSTV2S1-3_HSTV2S1-2_HSTV2S1-1	MIG1	16208	58	1854	0	1	0
HSTV1S1-3_HSTV1S1-2_HSTV1S1-1_vs_HSTV2S1-3_HSTV2S1-2_HSTV2S1-1	MIG3	16208	58	1854	0	1	0
HSTV1S1-3_HSTV1S1-2_HSTV1S1-1_vs_HSTV2S1-3_HSTV2S1-2_HSTV2S1-1	MIG2	16208	58	1854	0	1	0
HSTV1S1-3_HSTV1S1-2_HSTV1S1-1_vs_HSTV2S1-3_HSTV2S1-2_HSTV2S1-1	SP2	16208	50	1854	0	1	0
HSTV1S1-3_HSTV1S1-2_HSTV1S1-1_vs_HSTV2S1-3_HSTV2S1-2_HSTV2S1-1	TCP2	16208	50	1854	0	1	0
HSTV1S1-3_HSTV1S1-2_HSTV1S1-1_vs_HSTV2S1-3_HSTV2S1-2_HSTV2S1-1	IRF1	16208	50	1854	0	1	0
HSTV1S1-3_HSTV1S1-2_HSTV1S1-1_vs_HSTV2S1-3_HSTV2S1-2_HSTV2S1-1	E2F6	16208	50	1854	0	1	0
HSTV1S1-3_HSTV1S1-2_HSTV1S1-1_vs_HSTV2S1-3_HSTV2S1-2_HSTV2S1-1	MSN2	16208	50	1854	0	1	0
HSTV1S1-3_HSTV1S1-2_HSTV1S1-1_vs_HSTV2S1-3_HSTV2S1-2_HSTV2S1-1	AT1G36060	16208	50	1854	0	1	0
HSTV1S1-3_HSTV1S1-2_HSTV1S1-1_vs_HSTV2S1-3_HSTV2S1-2_HSTV2S1-1	Stat2	16208	49	1854	0	1	0
HSTV1S1-3_HSTV1S1-2_HSTV1S1-1_vs_HSTV2S1-3_HSTV2S1-2_HSTV2S1-1	KLF5	16208	48	1854	0	1	0
HSTV1S1-3_HSTV1S1-2_HSTV1S1-1_vs_HSTV2S1-3_HSTV2S1-2_HSTV2S1-1	bZIP53	16208	47	1854	0	1	0
HSTV1S1-3_HSTV1S1-2_HSTV1S1-1_vs_HSTV2S1-3_HSTV2S1-2_HSTV2S1-1	bZIP3	16208	47	1854	0	1	0
HSTV1S1-3_HSTV1S1-2_HSTV1S1-1_vs_HSTV2S1-3_HSTV2S1-2_HSTV2S1-1	bZIP68	16208	47	1854	0	1	0
HSTV1S1-3_HSTV1S1-2_HSTV1S1-1_vs_HSTV2S1-3_HSTV2S1-2_HSTV2S1-1	GBF3	16208	47	1854	0	1	0
HSTV1S1-3_HSTV1S1-2_HSTV1S1-1_vs_HSTV2S1-3_HSTV2S1-2_HSTV2S1-1	HYH	16208	47	1854	0	1	0
HSTV1S1-3_HSTV1S1-2_HSTV1S1-1_vs_HSTV2S1-3_HSTV2S1-2_HSTV2S1-1	GBF6	16208	47	1854	0	1	0
HSTV1S1-3_HSTV1S1-2_HSTV1S1-1_vs_HSTV2S1-3_HSTV2S1-2_HSTV2S1-1	bZIP44	16208	47	1854	0	1	0
HSTV1S1-3_HSTV1S1-2_HSTV1S1-1_vs_HSTV2S1-3_HSTV2S1-2_HSTV2S1-1	RARA::RXRG	16208	46	1854	0	1	0
HSTV1S1-3_HSTV1S1-2_HSTV1S1-1_vs_HSTV2S1-3_HSTV2S1-2_HSTV2S1-1	KLF10	16208	46	1854	0	1	0
HSTV1S1-3_HSTV1S1-2_HSTV1S1-1_vs_HSTV2S1-3_HSTV2S1-2_HSTV2S1-1	AT1G44830	16208	46	1854	0	1	0
HSTV1S1-3_HSTV1S1-2_HSTV1S1-1_vs_HSTV2S1-3_HSTV2S1-2_HSTV2S1-1	GLI3	16208	46	1854	0	1	0
HSTV1S1-3_HSTV1S1-2_HSTV1S1-1_vs_HSTV2S1-3_HSTV2S1-2_HSTV2S1-1	AT1G22810	16208	46	1854	0	1	0
HSTV1S1-3_HSTV1S1-2_HSTV1S1-1_vs_HSTV2S1-3_HSTV2S1-2_HSTV2S1-1	AT1G75490	16208	46	1854	0	1	0
HSTV1S1-3_HSTV1S1-2_HSTV1S1-1_vs_HSTV2S1-3_HSTV2S1-2_HSTV2S1-1	DREB2	16208	46	1854	0	1	0
HSTV1S1-3_HSTV1S1-2_HSTV1S1-1_vs_HSTV2S1-3_HSTV2S1-2_HSTV2S1-1	GLI2	16208	46	1854	0	1	0
HSTV1S1-3_HSTV1S1-2_HSTV1S1-1_vs_HSTV2S1-3_HSTV2S1-2_HSTV2S1-1	LEP	16208	46	1854	0	1	0
HSTV1S1-3_HSTV1S1-2_HSTV1S1-1_vs_HSTV2S1-3_HSTV2S1-2_HSTV2S1-1	AT4G18450	16208	46	1854	0	1	0
HSTV1S1-3_HSTV1S1-2_HSTV1S1-1_vs_HSTV2S1-3_HSTV2S1-2_HSTV2S1-1	EGR1	16208	46	1854	0	1	0
HSTV1S1-3_HSTV1S1-2_HSTV1S1-1_vs_HSTV2S1-3_HSTV2S1-2_HSTV2S1-1	SP9	16208	46	1854	0	1	0
HSTV1S1-3_HSTV1S1-2_HSTV1S1-1_vs_HSTV2S1-3_HSTV2S1-2_HSTV2S1-1	AT3G57600	16208	46	1854	0	1	0
HSTV1S1-3_HSTV1S1-2_HSTV1S1-1_vs_HSTV2S1-3_HSTV2S1-2_HSTV2S1-1	AT2G20110	16208	41	1854	0	1	0
HSTV1S1-3_HSTV1S1-2_HSTV1S1-1_vs_HSTV2S1-3_HSTV2S1-2_HSTV2S1-1	TSO1	16208	41	1854	0	1	0
HSTV1S1-3_HSTV1S1-2_HSTV1S1-1_vs_HSTV2S1-3_HSTV2S1-2_HSTV2S1-1	SOL1	16208	41	1854	0	1	0
HSTV1S1-3_HSTV1S1-2_HSTV1S1-1_vs_HSTV2S1-3_HSTV2S1-2_HSTV2S1-1	AGL13	16208	41	1854	0	1	0
HSTV1S1-3_HSTV1S1-2_HSTV1S1-1_vs_HSTV2S1-3_HSTV2S1-2_HSTV2S1-1	AP1	16208	41	1854	0	1	0
HSTV1S1-3_HSTV1S1-2_HSTV1S1-1_vs_HSTV2S1-3_HSTV2S1-2_HSTV2S1-1	CDX2	16208	41	1854	0	1	0
HSTV1S1-3_HSTV1S1-2_HSTV1S1-1_vs_HSTV2S1-3_HSTV2S1-2_HSTV2S1-1	Klf1	16208	37	1854	0	1	0
HSTV1S1-3_HSTV1S1-2_HSTV1S1-1_vs_HSTV2S1-3_HSTV2S1-2_HSTV2S1-1	TB1	16208	37	1854	0	1	0
HSTV1S1-3_HSTV1S1-2_HSTV1S1-1_vs_HSTV2S1-3_HSTV2S1-2_HSTV2S1-1	O2	16208	36	1854	0	1	0
HSTV1S1-3_HSTV1S1-2_HSTV1S1-1_vs_HSTV2S1-3_HSTV2S1-2_HSTV2S1-1	GBF2	16208	36	1854	0	1	0
HSTV1S1-3_HSTV1S1-2_HSTV1S1-1_vs_HSTV2S1-3_HSTV2S1-2_HSTV2S1-1	DPBF3	16208	36	1854	0	1	0
HSTV1S1-3_HSTV1S1-2_HSTV1S1-1_vs_HSTV2S1-3_HSTV2S1-2_HSTV2S1-1	CREB3L1	16208	36	1854	0	1	0
HSTV1S1-3_HSTV1S1-2_HSTV1S1-1_vs_HSTV2S1-3_HSTV2S1-2_HSTV2S1-1	bZIP28	16208	36	1854	0	1	0
HSTV1S1-3_HSTV1S1-2_HSTV1S1-1_vs_HSTV2S1-3_HSTV2S1-2_HSTV2S1-1	HAC1	16208	36	1854	0	1	0
HSTV1S1-3_HSTV1S1-2_HSTV1S1-1_vs_HSTV2S1-3_HSTV2S1-2_HSTV2S1-1	XBP1	16208	36	1854	0	1	0
HSTV1S1-3_HSTV1S1-2_HSTV1S1-1_vs_HSTV2S1-3_HSTV2S1-2_HSTV2S1-1	AREB3	16208	36	1854	0	1	0
HSTV1S1-3_HSTV1S1-2_HSTV1S1-1_vs_HSTV2S1-3_HSTV2S1-2_HSTV2S1-1	ABF4	16208	36	1854	0	1	0
HSTV1S1-3_HSTV1S1-2_HSTV1S1-1_vs_HSTV2S1-3_HSTV2S1-2_HSTV2S1-1	CREB3	16208	36	1854	0	1	0
HSTV1S1-3_HSTV1S1-2_HSTV1S1-1_vs_HSTV2S1-3_HSTV2S1-2_HSTV2S1-1	CREB3L4	16208	36	1854	0	1	0
HSTV1S1-3_HSTV1S1-2_HSTV1S1-1_vs_HSTV2S1-3_HSTV2S1-2_HSTV2S1-1	bZIP16	16208	36	1854	0	1	0
HSTV1S1-3_HSTV1S1-2_HSTV1S1-1_vs_HSTV2S1-3_HSTV2S1-2_HSTV2S1-1	ATF6	16208	36	1854	0	1	0
HSTV1S1-3_HSTV1S1-2_HSTV1S1-1_vs_HSTV2S1-3_HSTV2S1-2_HSTV2S1-1	Creb3l2	16208	33	1854	0	1	0
HSTV1S1-3_HSTV1S1-2_HSTV1S1-1_vs_HSTV2S1-3_HSTV2S1-2_HSTV2S1-1	bZIP48	16208	30	1854	0	1	0
HSTV1S1-3_HSTV1S1-2_HSTV1S1-1_vs_HSTV2S1-3_HSTV2S1-2_HSTV2S1-1	bZIP42	16208	30	1854	0	1	0
HSTV1S1-3_HSTV1S1-2_HSTV1S1-1_vs_HSTV2S1-3_HSTV2S1-2_HSTV2S1-1	bZIP43	16208	30	1854	0	1	0
HSTV1S1-3_HSTV1S1-2_HSTV1S1-1_vs_HSTV2S1-3_HSTV2S1-2_HSTV2S1-1	HNF4A(var.2)	16208	25	1854	0	1	0
HSTV1S1-3_HSTV1S1-2_HSTV1S1-1_vs_HSTV2S1-3_HSTV2S1-2_HSTV2S1-1	ARALYDRAFT_496250	16208	23	1854	0	1	0
HSTV1S1-3_HSTV1S1-2_HSTV1S1-1_vs_HSTV2S1-3_HSTV2S1-2_HSTV2S1-1	TCP5	16208	23	1854	0	1	0
HSTV1S1-3_HSTV1S1-2_HSTV1S1-1_vs_HSTV2S1-3_HSTV2S1-2_HSTV2S1-1	TCP4	16208	23	1854	0	1	0
HSTV1S1-3_HSTV1S1-2_HSTV1S1-1_vs_HSTV2S1-3_HSTV2S1-2_HSTV2S1-1	BPC5	16208	23	1854	0	1	0
HSTV1S1-3_HSTV1S1-2_HSTV1S1-1_vs_HSTV2S1-3_HSTV2S1-2_HSTV2S1-1	EmBP-1	16208	22	1854	0	1	0
HSTV1S1-3_HSTV1S1-2_HSTV1S1-1_vs_HSTV2S1-3_HSTV2S1-2_HSTV2S1-1	PIF4	16208	22	1854	0	1	0
HSTV1S1-3_HSTV1S1-2_HSTV1S1-1_vs_HSTV2S1-3_HSTV2S1-2_HSTV2S1-1	NFYB	16208	20	1854	0	1	0
HSTV1S1-3_HSTV1S1-2_HSTV1S1-1_vs_HSTV2S1-3_HSTV2S1-2_HSTV2S1-1	PIF7	16208	19	1854	0	1	0
HSTV1S1-3_HSTV1S1-2_HSTV1S1-1_vs_HSTV2S1-3_HSTV2S1-2_HSTV2S1-1	bZIP911	16208	19	1854	0	1	0
HSTV1S1-3_HSTV1S1-2_HSTV1S1-1_vs_HSTV2S1-3_HSTV2S1-2_HSTV2S1-1	PIF1	16208	19	1854	0	1	0
HSTV1S1-3_HSTV1S1-2_HSTV1S1-1_vs_HSTV2S1-3_HSTV2S1-2_HSTV2S1-1	PIF3	16208	19	1854	0	1	0
HSTV1S1-3_HSTV1S1-2_HSTV1S1-1_vs_HSTV2S1-3_HSTV2S1-2_HSTV2S1-1	MOT2	16208	19	1854	0	1	0
HSTV1S1-3_HSTV1S1-2_HSTV1S1-1_vs_HSTV2S1-3_HSTV2S1-2_HSTV2S1-1	MITF	16208	19	1854	0	1	0
HSTV1S1-3_HSTV1S1-2_HSTV1S1-1_vs_HSTV2S1-3_HSTV2S1-2_HSTV2S1-1	SREBF2(var.2)	16208	19	1854	0	1	0
HSTV1S1-3_HSTV1S1-2_HSTV1S1-1_vs_HSTV2S1-3_HSTV2S1-2_HSTV2S1-1	hlh-30	16208	19	1854	0	1	0
HSTV1S1-3_HSTV1S1-2_HSTV1S1-1_vs_HSTV2S1-3_HSTV2S1-2_HSTV2S1-1	TFE3	16208	19	1854	0	1	0
HSTV1S1-3_HSTV1S1-2_HSTV1S1-1_vs_HSTV2S1-3_HSTV2S1-2_HSTV2S1-1	DYT1	16208	19	1854	0	1	0
HSTV1S1-3_HSTV1S1-2_HSTV1S1-1_vs_HSTV2S1-3_HSTV2S1-2_HSTV2S1-1	FOXB1	16208	19	1854	0	1	0
HSTV1S1-3_HSTV1S1-2_HSTV1S1-1_vs_HSTV2S1-3_HSTV2S1-2_HSTV2S1-1	Atf1	16208	19	1854	0	1	0
HSTV1S1-3_HSTV1S1-2_HSTV1S1-1_vs_HSTV2S1-3_HSTV2S1-2_HSTV2S1-1	Cf2	16208	19	1854	0	1	0
HSTV1S1-3_HSTV1S1-2_HSTV1S1-1_vs_HSTV2S1-3_HSTV2S1-2_HSTV2S1-1	BHLHE41	16208	19	1854	0	1	0
HSTV1S1-3_HSTV1S1-2_HSTV1S1-1_vs_HSTV2S1-3_HSTV2S1-2_HSTV2S1-1	NHP6A	16208	19	1854	0	1	0
HSTV1S1-3_HSTV1S1-2_HSTV1S1-1_vs_HSTV2S1-3_HSTV2S1-2_HSTV2S1-1	SPT15	16208	19	1854	0	1	0
HSTV1S1-3_HSTV1S1-2_HSTV1S1-1_vs_HSTV2S1-3_HSTV2S1-2_HSTV2S1-1	bHLH74	16208	19	1854	0	1	0
HSTV1S1-3_HSTV1S1-2_HSTV1S1-1_vs_HSTV2S1-3_HSTV2S1-2_HSTV2S1-1	TYE7	16208	19	1854	0	1	0
HSTV1S1-3_HSTV1S1-2_HSTV1S1-1_vs_HSTV2S1-3_HSTV2S1-2_HSTV2S1-1	TFEB	16208	19	1854	0	1	0
HSTV1S1-3_HSTV1S1-2_HSTV1S1-1_vs_HSTV2S1-3_HSTV2S1-2_HSTV2S1-1	PIF5	16208	19	1854	0	1	0
HSTV1S1-3_HSTV1S1-2_HSTV1S1-1_vs_HSTV2S1-3_HSTV2S1-2_HSTV2S1-1	daf-12	16208	18	1854	0	1	0
HSTV1S1-3_HSTV1S1-2_HSTV1S1-1_vs_HSTV2S1-3_HSTV2S1-2_HSTV2S1-1	ERF096	16208	17	1854	0	1	0
HSTV1S1-3_HSTV1S1-2_HSTV1S1-1_vs_HSTV2S1-3_HSTV2S1-2_HSTV2S1-1	PPARG	16208	17	1854	0	1	0
HSTV1S1-3_HSTV1S1-2_HSTV1S1-1_vs_HSTV2S1-3_HSTV2S1-2_HSTV2S1-1	KLF17	16208	17	1854	0	1	0
HSTV1S1-3_HSTV1S1-2_HSTV1S1-1_vs_HSTV2S1-3_HSTV2S1-2_HSTV2S1-1	MYR2	16208	14	1854	0	1	0
HSTV1S1-3_HSTV1S1-2_HSTV1S1-1_vs_HSTV2S1-3_HSTV2S1-2_HSTV2S1-1	PHL7	16208	14	1854	0	1	0
HSTV1S1-3_HSTV1S1-2_HSTV1S1-1_vs_HSTV2S1-3_HSTV2S1-2_HSTV2S1-1	PHL12	16208	14	1854	0	1	0
HSTV1S1-3_HSTV1S1-2_HSTV1S1-1_vs_HSTV2S1-3_HSTV2S1-2_HSTV2S1-1	ARF27	16208	11	1854	0	1	0
HSTV1S1-3_HSTV1S1-2_HSTV1S1-1_vs_HSTV2S1-3_HSTV2S1-2_HSTV2S1-1	KLF13	16208	10	1854	0	1	0
HSTV1S1-3_HSTV1S1-2_HSTV1S1-1_vs_HSTV2S1-3_HSTV2S1-2_HSTV2S1-1	Su(H)	16208	10	1854	0	1	0
HSTV1S1-3_HSTV1S1-2_HSTV1S1-1_vs_HSTV2S1-3_HSTV2S1-2_HSTV2S1-1	MYOD1	16208	10	1854	0	1	0
HSTV1S1-3_HSTV1S1-2_HSTV1S1-1_vs_HSTV2S1-3_HSTV2S1-2_HSTV2S1-1	BHLHA15(var.2)	16208	10	1854	0	1	0
HSTV1S1-3_HSTV1S1-2_HSTV1S1-1_vs_HSTV2S1-3_HSTV2S1-2_HSTV2S1-1	SMAD3	16208	7	1854	0	1	0
HSTV1S1-3_HSTV1S1-2_HSTV1S1-1_vs_HSTV2S1-3_HSTV2S1-2_HSTV2S1-1	ARF34	16208	7	1854	0	1	0
HSTV1S1-3_HSTV1S1-2_HSTV1S1-1_vs_HSTV2S1-3_HSTV2S1-2_HSTV2S1-1	RPN4	16208	7	1854	0	1	0
HSTV1S1-3_HSTV1S1-2_HSTV1S1-1_vs_HSTV2S1-3_HSTV2S1-2_HSTV2S1-1	ETV5	16208	6	1854	0	1	0
HSTV1S1-3_HSTV1S1-2_HSTV1S1-1_vs_HSTV2S1-3_HSTV2S1-2_HSTV2S1-1	TGA7	16208	6	1854	0	1	0
HSTV1S1-3_HSTV1S1-2_HSTV1S1-1_vs_HSTV2S1-3_HSTV2S1-2_HSTV2S1-1	TGA6	16208	6	1854	0	1	0
HSTV1S1-3_HSTV1S1-2_HSTV1S1-1_vs_HSTV2S1-3_HSTV2S1-2_HSTV2S1-1	WRKY2	16208	6	1854	0	1	0
HSTV1S1-3_HSTV1S1-2_HSTV1S1-1_vs_HSTV2S1-3_HSTV2S1-2_HSTV2S1-1	Rarg	16208	5	1854	0	1	0
HSTV1S1-3_HSTV1S1-2_HSTV1S1-1_vs_HSTV2S1-3_HSTV2S1-2_HSTV2S1-1	AGL42	16208	5	1854	0	1	0
HSTV1S1-3_HSTV1S1-2_HSTV1S1-1_vs_HSTV2S1-3_HSTV2S1-2_HSTV2S1-1	ERF018	16208	5	1854	0	1	0
HSTV1S1-3_HSTV1S1-2_HSTV1S1-1_vs_HSTV2S1-3_HSTV2S1-2_HSTV2S1-1	At5g05790	16208	5	1854	0	1	0
HSTV1S1-3_HSTV1S1-2_HSTV1S1-1_vs_HSTV2S1-3_HSTV2S1-2_HSTV2S1-1	MYC3	16208	3	1854	0	1	0
HSTV1S1-3_HSTV1S1-2_HSTV1S1-1_vs_HSTV2S1-3_HSTV2S1-2_HSTV2S1-1	MNT	16208	3	1854	0	1	0
HSTV1S1-3_HSTV1S1-2_HSTV1S1-1_vs_HSTV2S1-3_HSTV2S1-2_HSTV2S1-1	OJ1058_F05.8	16208	3	1854	0	1	0
HSTV1S1-3_HSTV1S1-2_HSTV1S1-1_vs_HSTV2S1-3_HSTV2S1-2_HSTV2S1-1	eor-1	16208	3	1854	0	1	0
HSTV1S1-3_HSTV1S1-2_HSTV1S1-1_vs_HSTV2S1-3_HSTV2S1-2_HSTV2S1-1	PHYPADRAFT_48267	16208	3	1854	0	1	0
HSTV1S1-3_HSTV1S1-2_HSTV1S1-1_vs_HSTV2S1-3_HSTV2S1-2_HSTV2S1-1	BHLH34	16208	3	1854	0	1	0
HSTV1S1-3_HSTV1S1-2_HSTV1S1-1_vs_HSTV2S1-3_HSTV2S1-2_HSTV2S1-1	Npas2	16208	3	1854	0	1	0
HSTV1S1-3_HSTV1S1-2_HSTV1S1-1_vs_HSTV2S1-3_HSTV2S1-2_HSTV2S1-1	nuc-1	16208	3	1854	0	1	0
HSTV1S1-3_HSTV1S1-2_HSTV1S1-1_vs_HSTV2S1-3_HSTV2S1-2_HSTV2S1-1	HES6	16208	3	1854	0	1	0
HSTV1S1-3_HSTV1S1-2_HSTV1S1-1_vs_HSTV2S1-3_HSTV2S1-2_HSTV2S1-1	MXI1	16208	3	1854	0	1	0
HSTV1S1-3_HSTV1S1-2_HSTV1S1-1_vs_HSTV2S1-3_HSTV2S1-2_HSTV2S1-1	NR1I2	16208	3	1854	0	1	0
HSTV1S1-3_HSTV1S1-2_HSTV1S1-1_vs_HSTV2S1-3_HSTV2S1-2_HSTV2S1-1	HES2	16208	3	1854	0	1	0
HSTV1S1-3_HSTV1S1-2_HSTV1S1-1_vs_HSTV2S1-3_HSTV2S1-2_HSTV2S1-1	FHL1	16208	3	1854	0	1	0
HSTV1S1-3_HSTV1S1-2_HSTV1S1-1_vs_HSTV2S1-3_HSTV2S1-2_HSTV2S1-1	MYC4	16208	3	1854	0	1	0
HSTV1S1-3_HSTV1S1-2_HSTV1S1-1_vs_HSTV2S1-3_HSTV2S1-2_HSTV2S1-1	Mlxip	16208	3	1854	0	1	0
HSTV1S1-3_HSTV1S1-2_HSTV1S1-1_vs_HSTV2S1-3_HSTV2S1-2_HSTV2S1-1	HEY1	16208	3	1854	0	1	0
HSTV1S1-3_HSTV1S1-2_HSTV1S1-1_vs_HSTV2S1-3_HSTV2S1-2_HSTV2S1-1	Arnt	16208	3	1854	0	1	0
HSTV1S1-3_HSTV1S1-2_HSTV1S1-1_vs_HSTV2S1-3_HSTV2S1-2_HSTV2S1-1	RSC30	16208	2	1854	0	1	0
HSTV1S1-3_HSTV1S1-2_HSTV1S1-1_vs_HSTV2S1-3_HSTV2S1-2_HSTV2S1-1	IRF5	16208	2	1854	0	1	0
HSTV1S1-3_HSTV1S1-2_HSTV1S1-1_vs_HSTV2S1-3_HSTV2S1-2_HSTV2S1-1	RSC3	16208	2	1854	0	1	0
HSTV1S1-3_HSTV1S1-2_HSTV1S1-1_vs_HSTV2S1-3_HSTV2S1-2_HSTV2S1-1	IRF8	16208	2	1854	0	1	0
HSTV1S1-3_HSTV1S1-2_HSTV1S1-1_vs_HSTV2S1-3_HSTV2S1-2_HSTV2S1-1	IRF9	16208	2	1854	0	1	0
HSTV1S1-3_HSTV1S1-2_HSTV1S1-1_vs_HSTV2S1-3_HSTV2S1-2_HSTV2S1-1	efl-1	16208	2	1854	0	1	0
HSTV1S1-3_HSTV1S1-2_HSTV1S1-1_vs_HSTV2S1-3_HSTV2S1-2_HSTV2S1-1	IRF6	16208	2	1854	0	1	0
HSTV1S1-3_HSTV1S1-2_HSTV1S1-1_vs_HSTV2S1-3_HSTV2S1-2_HSTV2S1-1	SUT1	16208	2	1854	0	1	0
HSTV1S3-1_HSTV1S3-3_HSTV1S3-2_vs_HSTV2S3-3_HSTV2S3-2_HSTV2S3-1	MAZ	16208	133	4999	0	1	0
HSTV1S3-1_HSTV1S3-3_HSTV1S3-2_vs_HSTV2S3-3_HSTV2S3-2_HSTV2S3-1	IDD4	16208	100	4999	0	1	0
HSTV1S3-1_HSTV1S3-3_HSTV1S3-2_vs_HSTV2S3-3_HSTV2S3-2_HSTV2S3-1	Trl	16208	100	4999	0	1	0
HSTV1S3-1_HSTV1S3-3_HSTV1S3-2_vs_HSTV2S3-3_HSTV2S3-2_HSTV2S3-1	BPC6	16208	100	4999	0	1	0
HSTV1S3-1_HSTV1S3-3_HSTV1S3-2_vs_HSTV2S3-3_HSTV2S3-2_HSTV2S3-1	BPC1	16208	100	4999	0	1	0
HSTV1S3-1_HSTV1S3-3_HSTV1S3-2_vs_HSTV2S3-3_HSTV2S3-2_HSTV2S3-1	PI	16208	100	4999	0	1	0
HSTV1S3-1_HSTV1S3-3_HSTV1S3-2_vs_HSTV2S3-3_HSTV2S3-2_HSTV2S3-1	IDD7	16208	100	4999	0	1	0
HSTV1S3-1_HSTV1S3-3_HSTV1S3-2_vs_HSTV2S3-3_HSTV2S3-2_HSTV2S3-1	SFL1	16208	98	4999	0	1	0
HSTV1S3-1_HSTV1S3-3_HSTV1S3-2_vs_HSTV2S3-3_HSTV2S3-2_HSTV2S3-1	SVP	16208	98	4999	0	1	0
HSTV1S3-1_HSTV1S3-3_HSTV1S3-2_vs_HSTV2S3-3_HSTV2S3-2_HSTV2S3-1	AT1G77640	16208	96	4999	0	1	0
HSTV1S3-1_HSTV1S3-3_HSTV1S3-2_vs_HSTV2S3-3_HSTV2S3-2_HSTV2S3-1	CEJ1	16208	96	4999	0	1	0
HSTV1S3-1_HSTV1S3-3_HSTV1S3-2_vs_HSTV2S3-3_HSTV2S3-2_HSTV2S3-1	ERF10	16208	96	4999	0	1	0
HSTV1S3-1_HSTV1S3-3_HSTV1S3-2_vs_HSTV2S3-3_HSTV2S3-2_HSTV2S3-1	DREB26	16208	96	4999	0	1	0
HSTV1S3-1_HSTV1S3-3_HSTV1S3-2_vs_HSTV2S3-3_HSTV2S3-2_HSTV2S3-1	ZKSCAN5	16208	96	4999	0	1	0
HSTV1S3-1_HSTV1S3-3_HSTV1S3-2_vs_HSTV2S3-3_HSTV2S3-2_HSTV2S3-1	ERF104	16208	96	4999	0	1	0
HSTV1S3-1_HSTV1S3-3_HSTV1S3-2_vs_HSTV2S3-3_HSTV2S3-2_HSTV2S3-1	AT5G18450	16208	96	4999	0	1	0
HSTV1S3-1_HSTV1S3-3_HSTV1S3-2_vs_HSTV2S3-3_HSTV2S3-2_HSTV2S3-1	ERF9	16208	96	4999	0	1	0
HSTV1S3-1_HSTV1S3-3_HSTV1S3-2_vs_HSTV2S3-3_HSTV2S3-2_HSTV2S3-1	ERF2	16208	96	4999	0	1	0
HSTV1S3-1_HSTV1S3-3_HSTV1S3-2_vs_HSTV2S3-3_HSTV2S3-2_HSTV2S3-1	AGL6	16208	91	4999	0	1	0
HSTV1S3-1_HSTV1S3-3_HSTV1S3-2_vs_HSTV2S3-3_HSTV2S3-2_HSTV2S3-1	MZF1(var.2)	16208	87	4999	0	1	0
HSTV1S3-1_HSTV1S3-3_HSTV1S3-2_vs_HSTV2S3-3_HSTV2S3-2_HSTV2S3-1	ZNF263	16208	87	4999	0	1	0
HSTV1S3-1_HSTV1S3-3_HSTV1S3-2_vs_HSTV2S3-3_HSTV2S3-2_HSTV2S3-1	PLAGL2	16208	76	4999	0	1	0
HSTV1S3-1_HSTV1S3-3_HSTV1S3-2_vs_HSTV2S3-3_HSTV2S3-2_HSTV2S3-1	SPIB	16208	68	4999	0	1	0
HSTV1S3-1_HSTV1S3-3_HSTV1S3-2_vs_HSTV2S3-3_HSTV2S3-2_HSTV2S3-1	NHP6B	16208	60	4999	0	1	0
HSTV1S3-1_HSTV1S3-3_HSTV1S3-2_vs_HSTV2S3-3_HSTV2S3-2_HSTV2S3-1	SP2	16208	50	4999	0	1	0
HSTV1S3-1_HSTV1S3-3_HSTV1S3-2_vs_HSTV2S3-3_HSTV2S3-2_HSTV2S3-1	IRF1	16208	50	4999	0	1	0
HSTV1S3-1_HSTV1S3-3_HSTV1S3-2_vs_HSTV2S3-3_HSTV2S3-2_HSTV2S3-1	E2F6	16208	50	4999	0	1	0
HSTV1S3-1_HSTV1S3-3_HSTV1S3-2_vs_HSTV2S3-3_HSTV2S3-2_HSTV2S3-1	MSN2	16208	50	4999	0	1	0
HSTV1S3-1_HSTV1S3-3_HSTV1S3-2_vs_HSTV2S3-3_HSTV2S3-2_HSTV2S3-1	AT1G36060	16208	50	4999	0	1	0
HSTV1S3-1_HSTV1S3-3_HSTV1S3-2_vs_HSTV2S3-3_HSTV2S3-2_HSTV2S3-1	SPL8	16208	48	4999	0	1	0
HSTV1S3-1_HSTV1S3-3_HSTV1S3-2_vs_HSTV2S3-3_HSTV2S3-2_HSTV2S3-1	At2g38090	16208	48	4999	0	1	0
HSTV1S3-1_HSTV1S3-3_HSTV1S3-2_vs_HSTV2S3-3_HSTV2S3-2_HSTV2S3-1	RARA::RXRG	16208	46	4999	0	1	0
HSTV1S3-1_HSTV1S3-3_HSTV1S3-2_vs_HSTV2S3-3_HSTV2S3-2_HSTV2S3-1	AT1G44830	16208	46	4999	0	1	0
HSTV1S3-1_HSTV1S3-3_HSTV1S3-2_vs_HSTV2S3-3_HSTV2S3-2_HSTV2S3-1	AT1G22810	16208	46	4999	0	1	0
HSTV1S3-1_HSTV1S3-3_HSTV1S3-2_vs_HSTV2S3-3_HSTV2S3-2_HSTV2S3-1	AT1G75490	16208	46	4999	0	1	0
HSTV1S3-1_HSTV1S3-3_HSTV1S3-2_vs_HSTV2S3-3_HSTV2S3-2_HSTV2S3-1	DREB2	16208	46	4999	0	1	0
HSTV1S3-1_HSTV1S3-3_HSTV1S3-2_vs_HSTV2S3-3_HSTV2S3-2_HSTV2S3-1	LEP	16208	46	4999	0	1	0
HSTV1S3-1_HSTV1S3-3_HSTV1S3-2_vs_HSTV2S3-3_HSTV2S3-2_HSTV2S3-1	AT4G18450	16208	46	4999	0	1	0
HSTV1S3-1_HSTV1S3-3_HSTV1S3-2_vs_HSTV2S3-3_HSTV2S3-2_HSTV2S3-1	AT3G57600	16208	46	4999	0	1	0
HSTV1S3-1_HSTV1S3-3_HSTV1S3-2_vs_HSTV2S3-3_HSTV2S3-2_HSTV2S3-1	AT2G20110	16208	41	4999	0	1	0
HSTV1S3-1_HSTV1S3-3_HSTV1S3-2_vs_HSTV2S3-3_HSTV2S3-2_HSTV2S3-1	TSO1	16208	41	4999	0	1	0
HSTV1S3-1_HSTV1S3-3_HSTV1S3-2_vs_HSTV2S3-3_HSTV2S3-2_HSTV2S3-1	SOL1	16208	41	4999	0	1	0
HSTV1S3-1_HSTV1S3-3_HSTV1S3-2_vs_HSTV2S3-3_HSTV2S3-2_HSTV2S3-1	AGL13	16208	41	4999	0	1	0
HSTV1S3-1_HSTV1S3-3_HSTV1S3-2_vs_HSTV2S3-3_HSTV2S3-2_HSTV2S3-1	AP1	16208	41	4999	0	1	0
HSTV1S3-1_HSTV1S3-3_HSTV1S3-2_vs_HSTV2S3-3_HSTV2S3-2_HSTV2S3-1	CDX2	16208	41	4999	0	1	0
HSTV1S3-1_HSTV1S3-3_HSTV1S3-2_vs_HSTV2S3-3_HSTV2S3-2_HSTV2S3-1	btd	16208	37	4999	0	1	0
HSTV1S3-1_HSTV1S3-3_HSTV1S3-2_vs_HSTV2S3-3_HSTV2S3-2_HSTV2S3-1	Klf1	16208	37	4999	0	1	0
HSTV1S3-1_HSTV1S3-3_HSTV1S3-2_vs_HSTV2S3-3_HSTV2S3-2_HSTV2S3-1	TB1	16208	37	4999	0	1	0
HSTV1S3-1_HSTV1S3-3_HSTV1S3-2_vs_HSTV2S3-3_HSTV2S3-2_HSTV2S3-1	ZNF449	16208	34	4999	0	1	0
HSTV1S3-1_HSTV1S3-3_HSTV1S3-2_vs_HSTV2S3-3_HSTV2S3-2_HSTV2S3-1	MOT2	16208	19	4999	0	1	0
HSTV1S3-1_HSTV1S3-3_HSTV1S3-2_vs_HSTV2S3-3_HSTV2S3-2_HSTV2S3-1	FOXB1	16208	19	4999	0	1	0
HSTV1S3-1_HSTV1S3-3_HSTV1S3-2_vs_HSTV2S3-3_HSTV2S3-2_HSTV2S3-1	Cf2	16208	19	4999	0	1	0
HSTV1S3-1_HSTV1S3-3_HSTV1S3-2_vs_HSTV2S3-3_HSTV2S3-2_HSTV2S3-1	NHP6A	16208	19	4999	0	1	0
HSTV1S3-1_HSTV1S3-3_HSTV1S3-2_vs_HSTV2S3-3_HSTV2S3-2_HSTV2S3-1	SPT15	16208	19	4999	0	1	0
HSTV1S3-1_HSTV1S3-3_HSTV1S3-2_vs_HSTV2S3-3_HSTV2S3-2_HSTV2S3-1	ERF096	16208	17	4999	0	1	0
HSTV1S3-1_HSTV1S3-3_HSTV1S3-2_vs_HSTV2S3-3_HSTV2S3-2_HSTV2S3-1	PPARG	16208	17	4999	0	1	0
HSTV1S3-1_HSTV1S3-3_HSTV1S3-2_vs_HSTV2S3-3_HSTV2S3-2_HSTV2S3-1	KLF17	16208	17	4999	0	1	0
HSTV1S3-1_HSTV1S3-3_HSTV1S3-2_vs_HSTV2S3-3_HSTV2S3-2_HSTV2S3-1	NKX2-2	16208	16	4999	0	1	0
HSTV1S3-1_HSTV1S3-3_HSTV1S3-2_vs_HSTV2S3-3_HSTV2S3-2_HSTV2S3-1	Nkx2-5(var.2)	16208	16	4999	0	1	0
HSTV1S3-1_HSTV1S3-3_HSTV1S3-2_vs_HSTV2S3-3_HSTV2S3-2_HSTV2S3-1	MYR2	16208	14	4999	0	1	0
HSTV1S3-1_HSTV1S3-3_HSTV1S3-2_vs_HSTV2S3-3_HSTV2S3-2_HSTV2S3-1	PHL7	16208	14	4999	0	1	0
HSTV1S3-1_HSTV1S3-3_HSTV1S3-2_vs_HSTV2S3-3_HSTV2S3-2_HSTV2S3-1	PHL12	16208	14	4999	0	1	0
HSTV1S3-1_HSTV1S3-3_HSTV1S3-2_vs_HSTV2S3-3_HSTV2S3-2_HSTV2S3-1	ARF27	16208	11	4999	0	1	0
HSTV1S3-1_HSTV1S3-3_HSTV1S3-2_vs_HSTV2S3-3_HSTV2S3-2_HSTV2S3-1	KLF13	16208	10	4999	0	1	0
HSTV1S3-1_HSTV1S3-3_HSTV1S3-2_vs_HSTV2S3-3_HSTV2S3-2_HSTV2S3-1	MYOD1	16208	10	4999	0	1	0
HSTV1S3-1_HSTV1S3-3_HSTV1S3-2_vs_HSTV2S3-3_HSTV2S3-2_HSTV2S3-1	ZNF460	16208	8	4999	0	1	0
HSTV1S3-1_HSTV1S3-3_HSTV1S3-2_vs_HSTV2S3-3_HSTV2S3-2_HSTV2S3-1	RPN4	16208	7	4999	0	1	0
HSTV1S3-1_HSTV1S3-3_HSTV1S3-2_vs_HSTV2S3-3_HSTV2S3-2_HSTV2S3-1	DRE1C	16208	6	4999	0	1	0
HSTV1S3-1_HSTV1S3-3_HSTV1S3-2_vs_HSTV2S3-3_HSTV2S3-2_HSTV2S3-1	ETV5	16208	6	4999	0	1	0
HSTV1S3-1_HSTV1S3-3_HSTV1S3-2_vs_HSTV2S3-3_HSTV2S3-2_HSTV2S3-1	TGA7	16208	6	4999	0	1	0
HSTV1S3-1_HSTV1S3-3_HSTV1S3-2_vs_HSTV2S3-3_HSTV2S3-2_HSTV2S3-1	TGA6	16208	6	4999	0	1	0
HSTV1S3-1_HSTV1S3-3_HSTV1S3-2_vs_HSTV2S3-3_HSTV2S3-2_HSTV2S3-1	WRKY2	16208	6	4999	0	1	0
HSTV1S3-1_HSTV1S3-3_HSTV1S3-2_vs_HSTV2S3-3_HSTV2S3-2_HSTV2S3-1	ARF1	16208	6	4999	0	1	0
HSTV1S3-1_HSTV1S3-3_HSTV1S3-2_vs_HSTV2S3-3_HSTV2S3-2_HSTV2S3-1	Rarg	16208	5	4999	0	1	0
HSTV1S3-1_HSTV1S3-3_HSTV1S3-2_vs_HSTV2S3-3_HSTV2S3-2_HSTV2S3-1	AGL42	16208	5	4999	0	1	0
HSTV1S3-1_HSTV1S3-3_HSTV1S3-2_vs_HSTV2S3-3_HSTV2S3-2_HSTV2S3-1	ERF018	16208	5	4999	0	1	0
HSTV1S3-1_HSTV1S3-3_HSTV1S3-2_vs_HSTV2S3-3_HSTV2S3-2_HSTV2S3-1	At5g05790	16208	5	4999	0	1	0
HSTV1S3-1_HSTV1S3-3_HSTV1S3-2_vs_HSTV2S3-3_HSTV2S3-2_HSTV2S3-1	EBF3	16208	4	4999	0	1	0
HSTV1S3-1_HSTV1S3-3_HSTV1S3-2_vs_HSTV2S3-3_HSTV2S3-2_HSTV2S3-1	eor-1	16208	3	4999	0	1	0
HSTV1S3-1_HSTV1S3-3_HSTV1S3-2_vs_HSTV2S3-3_HSTV2S3-2_HSTV2S3-1	NR1I2	16208	3	4999	0	1	0
HSTV1S3-1_HSTV1S3-3_HSTV1S3-2_vs_HSTV2S3-3_HSTV2S3-2_HSTV2S3-1	FHL1	16208	3	4999	0	1	0
HSTV1S3-1_HSTV1S3-3_HSTV1S3-2_vs_HSTV2S3-3_HSTV2S3-2_HSTV2S3-1	RSC30	16208	2	4999	0	1	0
HSTV1S3-1_HSTV1S3-3_HSTV1S3-2_vs_HSTV2S3-3_HSTV2S3-2_HSTV2S3-1	RSC3	16208	2	4999	0	1	0
HSTV1S3-1_HSTV1S3-3_HSTV1S3-2_vs_HSTV2S3-3_HSTV2S3-2_HSTV2S3-1	efl-1	16208	2	4999	0	1	0
HSTV1S3-1_HSTV1S3-3_HSTV1S3-2_vs_HSTV2S3-3_HSTV2S3-2_HSTV2S3-1	SUT1	16208	2	4999	0	1	0
HSTV2S1-3_HSTV2S1-2_HSTV2S1-1_vs_HSTV2S3-3_HSTV2S3-2_HSTV2S3-1	SPI1	16208	188	4648	0	1	0
HSTV2S1-3_HSTV2S1-2_HSTV2S1-1_vs_HSTV2S3-3_HSTV2S3-2_HSTV2S3-1	OJ1581_H09.2	16208	126	4648	0	1	0
HSTV2S1-3_HSTV2S1-2_HSTV2S1-1_vs_HSTV2S3-3_HSTV2S3-2_HSTV2S3-1	SFL1	16208	98	4648	0	1	0
HSTV2S1-3_HSTV2S1-2_HSTV2S1-1_vs_HSTV2S3-3_HSTV2S3-2_HSTV2S3-1	ONECUT1	16208	97	4648	0	1	0
HSTV2S1-3_HSTV2S1-2_HSTV2S1-1_vs_HSTV2S3-3_HSTV2S3-2_HSTV2S3-1	PLAGL2	16208	76	4648	0	1	0
HSTV2S1-3_HSTV2S1-2_HSTV2S1-1_vs_HSTV2S3-3_HSTV2S3-2_HSTV2S3-1	TCP24	16208	73	4648	0	1	0
HSTV2S1-3_HSTV2S1-2_HSTV2S1-1_vs_HSTV2S3-3_HSTV2S3-2_HSTV2S3-1	TCP3	16208	73	4648	0	1	0
HSTV2S1-3_HSTV2S1-2_HSTV2S1-1_vs_HSTV2S3-3_HSTV2S3-2_HSTV2S3-1	PRDM1	16208	73	4648	0	1	0
HSTV2S1-3_HSTV2S1-2_HSTV2S1-1_vs_HSTV2S3-3_HSTV2S3-2_HSTV2S3-1	ARALYDRAFT_897773	16208	73	4648	0	1	0
HSTV2S1-3_HSTV2S1-2_HSTV2S1-1_vs_HSTV2S3-3_HSTV2S3-2_HSTV2S3-1	SPIB	16208	68	4648	0	1	0
HSTV2S1-3_HSTV2S1-2_HSTV2S1-1_vs_HSTV2S3-3_HSTV2S3-2_HSTV2S3-1	NHP6B	16208	60	4648	0	1	0
HSTV2S1-3_HSTV2S1-2_HSTV2S1-1_vs_HSTV2S3-3_HSTV2S3-2_HSTV2S3-1	MIG1	16208	58	4648	0	1	0
HSTV2S1-3_HSTV2S1-2_HSTV2S1-1_vs_HSTV2S3-3_HSTV2S3-2_HSTV2S3-1	MIG3	16208	58	4648	0	1	0
HSTV2S1-3_HSTV2S1-2_HSTV2S1-1_vs_HSTV2S3-3_HSTV2S3-2_HSTV2S3-1	MIG2	16208	58	4648	0	1	0
HSTV2S1-3_HSTV2S1-2_HSTV2S1-1_vs_HSTV2S3-3_HSTV2S3-2_HSTV2S3-1	TCP2	16208	50	4648	0	1	0
HSTV2S1-3_HSTV2S1-2_HSTV2S1-1_vs_HSTV2S3-3_HSTV2S3-2_HSTV2S3-1	Stat2	16208	49	4648	0	1	0
HSTV2S1-3_HSTV2S1-2_HSTV2S1-1_vs_HSTV2S3-3_HSTV2S3-2_HSTV2S3-1	SPL8	16208	48	4648	0	1	0
HSTV2S1-3_HSTV2S1-2_HSTV2S1-1_vs_HSTV2S3-3_HSTV2S3-2_HSTV2S3-1	At2g38090	16208	48	4648	0	1	0
HSTV2S1-3_HSTV2S1-2_HSTV2S1-1_vs_HSTV2S3-3_HSTV2S3-2_HSTV2S3-1	RARA::RXRG	16208	46	4648	0	1	0
HSTV2S1-3_HSTV2S1-2_HSTV2S1-1_vs_HSTV2S3-3_HSTV2S3-2_HSTV2S3-1	KLF10	16208	46	4648	0	1	0
HSTV2S1-3_HSTV2S1-2_HSTV2S1-1_vs_HSTV2S3-3_HSTV2S3-2_HSTV2S3-1	AT1G44830	16208	46	4648	0	1	0
HSTV2S1-3_HSTV2S1-2_HSTV2S1-1_vs_HSTV2S3-3_HSTV2S3-2_HSTV2S3-1	GLI3	16208	46	4648	0	1	0
HSTV2S1-3_HSTV2S1-2_HSTV2S1-1_vs_HSTV2S3-3_HSTV2S3-2_HSTV2S3-1	AT1G22810	16208	46	4648	0	1	0
HSTV2S1-3_HSTV2S1-2_HSTV2S1-1_vs_HSTV2S3-3_HSTV2S3-2_HSTV2S3-1	AT1G75490	16208	46	4648	0	1	0
HSTV2S1-3_HSTV2S1-2_HSTV2S1-1_vs_HSTV2S3-3_HSTV2S3-2_HSTV2S3-1	DREB2	16208	46	4648	0	1	0
HSTV2S1-3_HSTV2S1-2_HSTV2S1-1_vs_HSTV2S3-3_HSTV2S3-2_HSTV2S3-1	GLI2	16208	46	4648	0	1	0
HSTV2S1-3_HSTV2S1-2_HSTV2S1-1_vs_HSTV2S3-3_HSTV2S3-2_HSTV2S3-1	LEP	16208	46	4648	0	1	0
HSTV2S1-3_HSTV2S1-2_HSTV2S1-1_vs_HSTV2S3-3_HSTV2S3-2_HSTV2S3-1	AT4G18450	16208	46	4648	0	1	0
HSTV2S1-3_HSTV2S1-2_HSTV2S1-1_vs_HSTV2S3-3_HSTV2S3-2_HSTV2S3-1	EGR1	16208	46	4648	0	1	0
HSTV2S1-3_HSTV2S1-2_HSTV2S1-1_vs_HSTV2S3-3_HSTV2S3-2_HSTV2S3-1	SP9	16208	46	4648	0	1	0
HSTV2S1-3_HSTV2S1-2_HSTV2S1-1_vs_HSTV2S3-3_HSTV2S3-2_HSTV2S3-1	AT3G57600	16208	46	4648	0	1	0
HSTV2S1-3_HSTV2S1-2_HSTV2S1-1_vs_HSTV2S3-3_HSTV2S3-2_HSTV2S3-1	AT2G20110	16208	41	4648	0	1	0
HSTV2S1-3_HSTV2S1-2_HSTV2S1-1_vs_HSTV2S3-3_HSTV2S3-2_HSTV2S3-1	TSO1	16208	41	4648	0	1	0
HSTV2S1-3_HSTV2S1-2_HSTV2S1-1_vs_HSTV2S3-3_HSTV2S3-2_HSTV2S3-1	SOL1	16208	41	4648	0	1	0
HSTV2S1-3_HSTV2S1-2_HSTV2S1-1_vs_HSTV2S3-3_HSTV2S3-2_HSTV2S3-1	AGL13	16208	41	4648	0	1	0
HSTV2S1-3_HSTV2S1-2_HSTV2S1-1_vs_HSTV2S3-3_HSTV2S3-2_HSTV2S3-1	AP1	16208	41	4648	0	1	0
HSTV2S1-3_HSTV2S1-2_HSTV2S1-1_vs_HSTV2S3-3_HSTV2S3-2_HSTV2S3-1	CDX2	16208	41	4648	0	1	0
HSTV2S1-3_HSTV2S1-2_HSTV2S1-1_vs_HSTV2S3-3_HSTV2S3-2_HSTV2S3-1	btd	16208	37	4648	0	1	0
HSTV2S1-3_HSTV2S1-2_HSTV2S1-1_vs_HSTV2S3-3_HSTV2S3-2_HSTV2S3-1	ZNF449	16208	34	4648	0	1	0
HSTV2S1-3_HSTV2S1-2_HSTV2S1-1_vs_HSTV2S3-3_HSTV2S3-2_HSTV2S3-1	Creb3l2	16208	33	4648	0	1	0
HSTV2S1-3_HSTV2S1-2_HSTV2S1-1_vs_HSTV2S3-3_HSTV2S3-2_HSTV2S3-1	bZIP48	16208	30	4648	0	1	0
HSTV2S1-3_HSTV2S1-2_HSTV2S1-1_vs_HSTV2S3-3_HSTV2S3-2_HSTV2S3-1	bZIP42	16208	30	4648	0	1	0
HSTV2S1-3_HSTV2S1-2_HSTV2S1-1_vs_HSTV2S3-3_HSTV2S3-2_HSTV2S3-1	bZIP43	16208	30	4648	0	1	0
HSTV2S1-3_HSTV2S1-2_HSTV2S1-1_vs_HSTV2S3-3_HSTV2S3-2_HSTV2S3-1	ARALYDRAFT_496250	16208	23	4648	0	1	0
HSTV2S1-3_HSTV2S1-2_HSTV2S1-1_vs_HSTV2S3-3_HSTV2S3-2_HSTV2S3-1	TCP5	16208	23	4648	0	1	0
HSTV2S1-3_HSTV2S1-2_HSTV2S1-1_vs_HSTV2S3-3_HSTV2S3-2_HSTV2S3-1	TCP4	16208	23	4648	0	1	0
HSTV2S1-3_HSTV2S1-2_HSTV2S1-1_vs_HSTV2S3-3_HSTV2S3-2_HSTV2S3-1	BPC5	16208	23	4648	0	1	0
HSTV2S1-3_HSTV2S1-2_HSTV2S1-1_vs_HSTV2S3-3_HSTV2S3-2_HSTV2S3-1	EmBP-1	16208	22	4648	0	1	0
HSTV2S1-3_HSTV2S1-2_HSTV2S1-1_vs_HSTV2S3-3_HSTV2S3-2_HSTV2S3-1	PIF4	16208	22	4648	0	1	0
HSTV2S1-3_HSTV2S1-2_HSTV2S1-1_vs_HSTV2S3-3_HSTV2S3-2_HSTV2S3-1	NFYB	16208	20	4648	0	1	0
HSTV2S1-3_HSTV2S1-2_HSTV2S1-1_vs_HSTV2S3-3_HSTV2S3-2_HSTV2S3-1	PIF7	16208	19	4648	0	1	0
HSTV2S1-3_HSTV2S1-2_HSTV2S1-1_vs_HSTV2S3-3_HSTV2S3-2_HSTV2S3-1	bZIP911	16208	19	4648	0	1	0
HSTV2S1-3_HSTV2S1-2_HSTV2S1-1_vs_HSTV2S3-3_HSTV2S3-2_HSTV2S3-1	PIF1	16208	19	4648	0	1	0
HSTV2S1-3_HSTV2S1-2_HSTV2S1-1_vs_HSTV2S3-3_HSTV2S3-2_HSTV2S3-1	PIF3	16208	19	4648	0	1	0
HSTV2S1-3_HSTV2S1-2_HSTV2S1-1_vs_HSTV2S3-3_HSTV2S3-2_HSTV2S3-1	MOT2	16208	19	4648	0	1	0
HSTV2S1-3_HSTV2S1-2_HSTV2S1-1_vs_HSTV2S3-3_HSTV2S3-2_HSTV2S3-1	MITF	16208	19	4648	0	1	0
HSTV2S1-3_HSTV2S1-2_HSTV2S1-1_vs_HSTV2S3-3_HSTV2S3-2_HSTV2S3-1	SREBF2(var.2)	16208	19	4648	0	1	0
HSTV2S1-3_HSTV2S1-2_HSTV2S1-1_vs_HSTV2S3-3_HSTV2S3-2_HSTV2S3-1	hlh-30	16208	19	4648	0	1	0
HSTV2S1-3_HSTV2S1-2_HSTV2S1-1_vs_HSTV2S3-3_HSTV2S3-2_HSTV2S3-1	TFE3	16208	19	4648	0	1	0
HSTV2S1-3_HSTV2S1-2_HSTV2S1-1_vs_HSTV2S3-3_HSTV2S3-2_HSTV2S3-1	DYT1	16208	19	4648	0	1	0
HSTV2S1-3_HSTV2S1-2_HSTV2S1-1_vs_HSTV2S3-3_HSTV2S3-2_HSTV2S3-1	FOXB1	16208	19	4648	0	1	0
HSTV2S1-3_HSTV2S1-2_HSTV2S1-1_vs_HSTV2S3-3_HSTV2S3-2_HSTV2S3-1	Atf1	16208	19	4648	0	1	0
HSTV2S1-3_HSTV2S1-2_HSTV2S1-1_vs_HSTV2S3-3_HSTV2S3-2_HSTV2S3-1	Cf2	16208	19	4648	0	1	0
HSTV2S1-3_HSTV2S1-2_HSTV2S1-1_vs_HSTV2S3-3_HSTV2S3-2_HSTV2S3-1	BHLHE41	16208	19	4648	0	1	0
HSTV2S1-3_HSTV2S1-2_HSTV2S1-1_vs_HSTV2S3-3_HSTV2S3-2_HSTV2S3-1	NHP6A	16208	19	4648	0	1	0
HSTV2S1-3_HSTV2S1-2_HSTV2S1-1_vs_HSTV2S3-3_HSTV2S3-2_HSTV2S3-1	SPT15	16208	19	4648	0	1	0
HSTV2S1-3_HSTV2S1-2_HSTV2S1-1_vs_HSTV2S3-3_HSTV2S3-2_HSTV2S3-1	bHLH74	16208	19	4648	0	1	0
HSTV2S1-3_HSTV2S1-2_HSTV2S1-1_vs_HSTV2S3-3_HSTV2S3-2_HSTV2S3-1	TYE7	16208	19	4648	0	1	0
HSTV2S1-3_HSTV2S1-2_HSTV2S1-1_vs_HSTV2S3-3_HSTV2S3-2_HSTV2S3-1	TFEB	16208	19	4648	0	1	0
HSTV2S1-3_HSTV2S1-2_HSTV2S1-1_vs_HSTV2S3-3_HSTV2S3-2_HSTV2S3-1	PIF5	16208	19	4648	0	1	0
HSTV2S1-3_HSTV2S1-2_HSTV2S1-1_vs_HSTV2S3-3_HSTV2S3-2_HSTV2S3-1	daf-12	16208	18	4648	0	1	0
HSTV2S1-3_HSTV2S1-2_HSTV2S1-1_vs_HSTV2S3-3_HSTV2S3-2_HSTV2S3-1	ERF096	16208	17	4648	0	1	0
HSTV2S1-3_HSTV2S1-2_HSTV2S1-1_vs_HSTV2S3-3_HSTV2S3-2_HSTV2S3-1	PPARG	16208	17	4648	0	1	0
HSTV2S1-3_HSTV2S1-2_HSTV2S1-1_vs_HSTV2S3-3_HSTV2S3-2_HSTV2S3-1	KLF17	16208	17	4648	0	1	0
HSTV2S1-3_HSTV2S1-2_HSTV2S1-1_vs_HSTV2S3-3_HSTV2S3-2_HSTV2S3-1	NKX2-2	16208	16	4648	0	1	0
HSTV2S1-3_HSTV2S1-2_HSTV2S1-1_vs_HSTV2S3-3_HSTV2S3-2_HSTV2S3-1	Nkx2-5(var.2)	16208	16	4648	0	1	0
HSTV2S1-3_HSTV2S1-2_HSTV2S1-1_vs_HSTV2S3-3_HSTV2S3-2_HSTV2S3-1	ARF27	16208	11	4648	0	1	0
HSTV2S1-3_HSTV2S1-2_HSTV2S1-1_vs_HSTV2S3-3_HSTV2S3-2_HSTV2S3-1	Su(H)	16208	10	4648	0	1	0
HSTV2S1-3_HSTV2S1-2_HSTV2S1-1_vs_HSTV2S3-3_HSTV2S3-2_HSTV2S3-1	BHLHA15(var.2)	16208	10	4648	0	1	0
HSTV2S1-3_HSTV2S1-2_HSTV2S1-1_vs_HSTV2S3-3_HSTV2S3-2_HSTV2S3-1	ZNF460	16208	8	4648	0	1	0
HSTV2S1-3_HSTV2S1-2_HSTV2S1-1_vs_HSTV2S3-3_HSTV2S3-2_HSTV2S3-1	SMAD3	16208	7	4648	0	1	0
HSTV2S1-3_HSTV2S1-2_HSTV2S1-1_vs_HSTV2S3-3_HSTV2S3-2_HSTV2S3-1	ARF34	16208	7	4648	0	1	0
HSTV2S1-3_HSTV2S1-2_HSTV2S1-1_vs_HSTV2S3-3_HSTV2S3-2_HSTV2S3-1	DRE1C	16208	6	4648	0	1	0
HSTV2S1-3_HSTV2S1-2_HSTV2S1-1_vs_HSTV2S3-3_HSTV2S3-2_HSTV2S3-1	ARF1	16208	6	4648	0	1	0
HSTV2S1-3_HSTV2S1-2_HSTV2S1-1_vs_HSTV2S3-3_HSTV2S3-2_HSTV2S3-1	AGL42	16208	5	4648	0	1	0
HSTV2S1-3_HSTV2S1-2_HSTV2S1-1_vs_HSTV2S3-3_HSTV2S3-2_HSTV2S3-1	ERF018	16208	5	4648	0	1	0
HSTV2S1-3_HSTV2S1-2_HSTV2S1-1_vs_HSTV2S3-3_HSTV2S3-2_HSTV2S3-1	At5g05790	16208	5	4648	0	1	0
HSTV2S1-3_HSTV2S1-2_HSTV2S1-1_vs_HSTV2S3-3_HSTV2S3-2_HSTV2S3-1	EBF3	16208	4	4648	0	1	0
HSTV2S1-3_HSTV2S1-2_HSTV2S1-1_vs_HSTV2S3-3_HSTV2S3-2_HSTV2S3-1	MYC3	16208	3	4648	0	1	0
HSTV2S1-3_HSTV2S1-2_HSTV2S1-1_vs_HSTV2S3-3_HSTV2S3-2_HSTV2S3-1	MNT	16208	3	4648	0	1	0
HSTV2S1-3_HSTV2S1-2_HSTV2S1-1_vs_HSTV2S3-3_HSTV2S3-2_HSTV2S3-1	OJ1058_F05.8	16208	3	4648	0	1	0
HSTV2S1-3_HSTV2S1-2_HSTV2S1-1_vs_HSTV2S3-3_HSTV2S3-2_HSTV2S3-1	PHYPADRAFT_48267	16208	3	4648	0	1	0
HSTV2S1-3_HSTV2S1-2_HSTV2S1-1_vs_HSTV2S3-3_HSTV2S3-2_HSTV2S3-1	BHLH34	16208	3	4648	0	1	0
HSTV2S1-3_HSTV2S1-2_HSTV2S1-1_vs_HSTV2S3-3_HSTV2S3-2_HSTV2S3-1	Npas2	16208	3	4648	0	1	0
HSTV2S1-3_HSTV2S1-2_HSTV2S1-1_vs_HSTV2S3-3_HSTV2S3-2_HSTV2S3-1	nuc-1	16208	3	4648	0	1	0
HSTV2S1-3_HSTV2S1-2_HSTV2S1-1_vs_HSTV2S3-3_HSTV2S3-2_HSTV2S3-1	HES6	16208	3	4648	0	1	0
HSTV2S1-3_HSTV2S1-2_HSTV2S1-1_vs_HSTV2S3-3_HSTV2S3-2_HSTV2S3-1	MXI1	16208	3	4648	0	1	0
HSTV2S1-3_HSTV2S1-2_HSTV2S1-1_vs_HSTV2S3-3_HSTV2S3-2_HSTV2S3-1	HES2	16208	3	4648	0	1	0
HSTV2S1-3_HSTV2S1-2_HSTV2S1-1_vs_HSTV2S3-3_HSTV2S3-2_HSTV2S3-1	MYC4	16208	3	4648	0	1	0
HSTV2S1-3_HSTV2S1-2_HSTV2S1-1_vs_HSTV2S3-3_HSTV2S3-2_HSTV2S3-1	Mlxip	16208	3	4648	0	1	0
HSTV2S1-3_HSTV2S1-2_HSTV2S1-1_vs_HSTV2S3-3_HSTV2S3-2_HSTV2S3-1	HEY1	16208	3	4648	0	1	0
HSTV2S1-3_HSTV2S1-2_HSTV2S1-1_vs_HSTV2S3-3_HSTV2S3-2_HSTV2S3-1	Arnt	16208	3	4648	0	1	0
HSTV2S1-3_HSTV2S1-2_HSTV2S1-1_vs_HSTV2S3-3_HSTV2S3-2_HSTV2S3-1	RSC30	16208	2	4648	0	1	0
HSTV2S1-3_HSTV2S1-2_HSTV2S1-1_vs_HSTV2S3-3_HSTV2S3-2_HSTV2S3-1	IRF5	16208	2	4648	0	1	0
HSTV2S1-3_HSTV2S1-2_HSTV2S1-1_vs_HSTV2S3-3_HSTV2S3-2_HSTV2S3-1	RSC3	16208	2	4648	0	1	0
HSTV2S1-3_HSTV2S1-2_HSTV2S1-1_vs_HSTV2S3-3_HSTV2S3-2_HSTV2S3-1	IRF8	16208	2	4648	0	1	0
HSTV2S1-3_HSTV2S1-2_HSTV2S1-1_vs_HSTV2S3-3_HSTV2S3-2_HSTV2S3-1	IRF9	16208	2	4648	0	1	0
HSTV2S1-3_HSTV2S1-2_HSTV2S1-1_vs_HSTV2S3-3_HSTV2S3-2_HSTV2S3-1	efl-1	16208	2	4648	0	1	0
HSTV2S1-3_HSTV2S1-2_HSTV2S1-1_vs_HSTV2S3-3_HSTV2S3-2_HSTV2S3-1	IRF6	16208	2	4648	0	1	0
HSTV2S1-3_HSTV2S1-2_HSTV2S1-1_vs_HSTV2S3-3_HSTV2S3-2_HSTV2S3-1	SUT1	16208	2	4648	0	1	0

## Sheet: v1s1 vs V2S1
Sample	TF			Total_peak	TF_peak	Cluster_peak	Cluster_TF_peak	pvalue	fold
HSTV1S1-3_HSTV1S1-2_HSTV1S1-1_vs_HSTV1S3-1_HSTV1S3-3_HSTV1S3-2	ERF018	AP2/ERFBP		16208	5	4707	5	0.00206262	3.44338
HSTV1S1-3_HSTV1S1-2_HSTV1S1-1_vs_HSTV1S3-1_HSTV1S3-3_HSTV1S3-2	ERF096	AP2/ERFBP		16208	17	4707	17	7.28339e-10	3.44338
HSTV1S1-3_HSTV1S1-2_HSTV1S1-1_vs_HSTV1S3-1_HSTV1S3-3_HSTV1S3-2	DREB2	AP2/ERFBP		16208	46	4707	46	0	3.44338
HSTV1S1-3_HSTV1S1-2_HSTV1S1-1_vs_HSTV1S3-1_HSTV1S3-3_HSTV1S3-2	LEP	AP2/ERFBP		16208	46	4707	46	0	3.44338
HSTV1S1-3_HSTV1S1-2_HSTV1S1-1_vs_HSTV1S3-1_HSTV1S3-3_HSTV1S3-2	ARF27	B3 ARFfamily		16208	11	4707	11	1.22902e-06	3.44338
HSTV1S1-3_HSTV1S1-2_HSTV1S1-1_vs_HSTV1S3-1_HSTV1S3-3_HSTV1S3-2	KLF17	C2H2 zinc finger factors		16208	17	4707	17	7.28339e-10	3.44338
HSTV1S1-3_HSTV1S1-2_HSTV1S1-1_vs_HSTV1S3-1_HSTV1S3-3_HSTV1S3-2	Cf2	C2H2 zinc finger factors		16208	19	4707	19	6.11036e-11	3.44338
HSTV1S1-3_HSTV1S1-2_HSTV1S1-1_vs_HSTV1S3-1_HSTV1S3-3_HSTV1S3-2	TSO1	cpp		16208	41	4707	41	0	3.44338
HSTV1S1-3_HSTV1S1-2_HSTV1S1-1_vs_HSTV1S3-1_HSTV1S3-3_HSTV1S3-2	SOL1	cpp		16208	41	4707	41	0	3.44338
HSTV1S1-3_HSTV1S1-2_HSTV1S1-1_vs_HSTV1S3-1_HSTV1S3-3_HSTV1S3-2	FOXB1	Fork head/winged helix factors		16208	19	4707	19	6.11036e-11	3.44338
HSTV1S1-3_HSTV1S1-2_HSTV1S1-1_vs_HSTV1S3-1_HSTV1S3-3_HSTV1S3-2	AP1	Fork head/winged helix factors		16208	41	4707	41	0	3.44338
HSTV1S1-3_HSTV1S1-2_HSTV1S1-1_vs_HSTV1S3-1_HSTV1S3-3_HSTV1S3-2	CDX2	Homeo domain factors		16208	41	4707	41	0	3.44338
HSTV1S1-3_HSTV1S1-2_HSTV1S1-1_vs_HSTV1S3-1_HSTV1S3-3_HSTV1S3-2	AGL42	MADS-box factors		16208	5	4707	5	0.00206262	3.44338
HSTV1S1-3_HSTV1S1-2_HSTV1S1-1_vs_HSTV1S3-1_HSTV1S3-3_HSTV1S3-2	AGL13	MADS-box factors		16208	41	4707	41	0	3.44338
HSTV1S1-3_HSTV1S1-2_HSTV1S1-1_vs_HSTV1S3-1_HSTV1S3-3_HSTV1S3-2	PPARG	nuclear receptors with C4 zinc fingers:nuclear receptors with C4 zinc fingers		16208	17	4707	17	7.28339e-10	3.44338
HSTV1S1-3_HSTV1S1-2_HSTV1S1-1_vs_HSTV1S3-1_HSTV1S3-3_HSTV1S3-2	MOT2	ring-type zinc finger		16208	19	4707	19	6.11036e-11	3.44338
HSTV1S1-3_HSTV1S1-2_HSTV1S1-1_vs_HSTV1S3-1_HSTV1S3-3_HSTV1S3-2	SPT15	TATA-binding proteins		16208	19	4707	19	6.11036e-11	3.44338
HSTV1S1-3_HSTV1S1-2_HSTV1S1-1_vs_HSTV1S3-1_HSTV1S3-3_HSTV1S3-2	At5g05790	tryptophan cluster factors		16208	5	4707	5	0.00206262	3.44338
HSTV1S1-3_HSTV1S1-2_HSTV1S1-1_vs_HSTV1S3-1_HSTV1S3-3_HSTV1S3-2	SPIB	tryptophan cluster factors		16208	68	4707	68	0	3.44338
HSTV1S1-3_HSTV1S1-2_HSTV1S1-1_vs_HSTV1S3-1_HSTV1S3-3_HSTV1S3-2	NHP6A			16208	19	4707	19	6.11036e-11	3.44338
HSTV1S1-3_HSTV1S1-2_HSTV1S1-1_vs_HSTV1S3-1_HSTV1S3-3_HSTV1S3-2	NHP6B			16208	60	4707	60	0	3.44338
HSTV1S1-3_HSTV1S1-2_HSTV1S1-1_vs_HSTV1S3-1_HSTV1S3-3_HSTV1S3-2	RARA::RXRG			16208	46	4707	46	0	3.44338
HSTV1S1-3_HSTV1S1-2_HSTV1S1-1_vs_HSTV1S3-1_HSTV1S3-3_HSTV1S3-2	AT1G44830			16208	46	4707	46	0	3.44338
HSTV1S1-3_HSTV1S1-2_HSTV1S1-1_vs_HSTV1S3-1_HSTV1S3-3_HSTV1S3-2	AT1G22810			16208	46	4707	46	0	3.44338
HSTV1S1-3_HSTV1S1-2_HSTV1S1-1_vs_HSTV1S3-1_HSTV1S3-3_HSTV1S3-2	AT1G75490			16208	46	4707	46	0	3.44338
HSTV1S1-3_HSTV1S1-2_HSTV1S1-1_vs_HSTV1S3-1_HSTV1S3-3_HSTV1S3-2	AT4G18450			16208	46	4707	46	0	3.44338
HSTV1S1-3_HSTV1S1-2_HSTV1S1-1_vs_HSTV1S3-1_HSTV1S3-3_HSTV1S3-2	AT3G57600			16208	46	4707	46	0	3.44338
HSTV1S1-3_HSTV1S1-2_HSTV1S1-1_vs_HSTV1S3-1_HSTV1S3-3_HSTV1S3-2	AT2G20110			16208	41	4707	41	0	3.44338
HSTV1S1-3_HSTV1S1-2_HSTV1S1-1_vs_HSTV1S3-1_HSTV1S3-3_HSTV1S3-2	PRDM1	C2H2 zinc finger factors		16208	73	4707	50	3.25562e-12	2.35848
HSTV1S1-3_HSTV1S1-2_HSTV1S1-1_vs_HSTV1S3-1_HSTV1S3-3_HSTV1S3-2	ZNF449	C2H2 zinc finger factors	MA1656.1	16208	34	4707	20	0.000277889	2.02552
HSTV1S1-3_HSTV1S1-2_HSTV1S1-1_vs_HSTV1S3-1_HSTV1S3-3_HSTV1S3-2	PLAGL2		MA1548.1	16208	76	4707	39	3.57033e-05	1.767
HSTV1S1-3_HSTV1S1-2_HSTV1S1-1_vs_HSTV1S3-1_HSTV1S3-3_HSTV1S3-2	SFL1		MA0377.1	16208	98	4707	50	3.72725e-06	1.75683
HSTV1S1-3_HSTV1S1-2_HSTV1S1-1_vs_HSTV1S3-1_HSTV1S3-3_HSTV1S3-2	IDD4			16208	100	4707	50	7.80234e-06	1.72169
HSTV1S1-3_HSTV1S1-2_HSTV1S1-1_vs_HSTV1S3-1_HSTV1S3-3_HSTV1S3-2	Trl			16208	100	4707	50	7.80234e-06	1.72169
HSTV1S1-3_HSTV1S1-2_HSTV1S1-1_vs_HSTV1S3-1_HSTV1S3-3_HSTV1S3-2	BPC6			16208	100	4707	50	7.80234e-06	1.72169
HSTV1S1-3_HSTV1S1-2_HSTV1S1-1_vs_HSTV1S3-1_HSTV1S3-3_HSTV1S3-2	BPC1			16208	100	4707	50	7.80234e-06	1.72169
HSTV1S1-3_HSTV1S1-2_HSTV1S1-1_vs_HSTV1S3-1_HSTV1S3-3_HSTV1S3-2	PI			16208	100	4707	50	7.80234e-06	1.72169
HSTV1S1-3_HSTV1S1-2_HSTV1S1-1_vs_HSTV1S3-1_HSTV1S3-3_HSTV1S3-2	IDD7			16208	100	4707	50	7.80234e-06	1.72169
HSTV1S1-3_HSTV1S1-2_HSTV1S1-1_vs_HSTV1S3-1_HSTV1S3-3_HSTV1S3-2	AT1G77640			16208	96	4707	46	6.90802e-05	1.64995
HSTV1S1-3_HSTV1S1-2_HSTV1S1-1_vs_HSTV1S3-1_HSTV1S3-3_HSTV1S3-2	CEJ1			16208	96	4707	46	6.90802e-05	1.64995
HSTV1S1-3_HSTV1S1-2_HSTV1S1-1_vs_HSTV1S3-1_HSTV1S3-3_HSTV1S3-2	ERF10			16208	96	4707	46	6.90802e-05	1.64995
HSTV1S1-3_HSTV1S1-2_HSTV1S1-1_vs_HSTV1S3-1_HSTV1S3-3_HSTV1S3-2	DREB26			16208	96	4707	46	6.90802e-05	1.64995
HSTV1S1-3_HSTV1S1-2_HSTV1S1-1_vs_HSTV1S3-1_HSTV1S3-3_HSTV1S3-2	ZKSCAN5			16208	96	4707	46	6.90802e-05	1.64995
HSTV1S1-3_HSTV1S1-2_HSTV1S1-1_vs_HSTV1S3-1_HSTV1S3-3_HSTV1S3-2	ERF104			16208	96	4707	46	6.90802e-05	1.64995
HSTV1S1-3_HSTV1S1-2_HSTV1S1-1_vs_HSTV1S3-1_HSTV1S3-3_HSTV1S3-2	AT5G18450			16208	96	4707	46	6.90802e-05	1.64995
HSTV1S1-3_HSTV1S1-2_HSTV1S1-1_vs_HSTV1S3-1_HSTV1S3-3_HSTV1S3-2	ERF9			16208	96	4707	46	6.90802e-05	1.64995
HSTV1S1-3_HSTV1S1-2_HSTV1S1-1_vs_HSTV1S3-1_HSTV1S3-3_HSTV1S3-2	ERF2			16208	96	4707	46	6.90802e-05	1.64995
HSTV1S1-3_HSTV1S1-2_HSTV1S1-1_vs_HSTV1S3-1_HSTV1S3-3_HSTV1S3-2	blmp-1			16208	190	4707	91	2.69919e-08	1.6492
HSTV1S1-3_HSTV1S1-2_HSTV1S1-1_vs_HSTV1S3-1_HSTV1S3-3_HSTV1S3-2	AGL6			16208	91	4707	41	0.000830649	1.55141
HSTV1S1-3_HSTV1S1-2_HSTV1S1-1_vs_HSTV1S3-1_HSTV1S3-3_HSTV1S3-2	OBP3		MA1274.1	16208	279	4707	109	0.000182788	1.34526
HSTV1S1-3_HSTV1S1-2_HSTV1S1-1_vs_HSTV1S3-1_HSTV1S3-3_HSTV1S3-2	SGR5			16208	238	4707	91	0.00131984	1.31659
HSTV1S1-3_HSTV1S1-2_HSTV1S1-1_vs_HSTV1S3-1_HSTV1S3-3_HSTV1S3-2	AZF1		MA0277.1	16208	238	4707	91	0.00131984	1.31659
HSTV1S1-3_HSTV1S1-2_HSTV1S1-1_vs_HSTV1S3-1_HSTV1S3-3_HSTV1S3-2	ZNF384		MA1125.1	16208	238	4707	91	0.00131984	1.31659
HSTV1S1-3_HSTV1S1-2_HSTV1S1-1_vs_HSTV1S3-1_HSTV1S3-3_HSTV1S3-2	SPI1		MA0080.5	16208	188	4707	68	0.0200306	1.24548
HSTV1S1-3_HSTV1S1-2_HSTV1S1-1_vs_HSTV1S3-1_HSTV1S3-3_HSTV1S3-2	AT1G69570		MA1268.1	16208	261	4707	91	0.0229855	1.20057
HSTV1S1-3_HSTV1S1-2_HSTV1S1-1_vs_HSTV1S3-1_HSTV1S3-3_HSTV1S3-2	COG1		MA1279.1	16208	261	4707	91	0.0229855	1.20057
HSTV1S1-3_HSTV1S1-2_HSTV1S1-1_vs_HSTV1S3-1_HSTV1S3-3_HSTV1S3-2	AT5G66940		MA1267.1	16208	261	4707	91	0.0229855	1.20057
HSTV1S1-3_HSTV1S1-2_HSTV1S1-1_vs_HSTV1S3-1_HSTV1S3-3_HSTV1S3-2	AT5G02460		MA1281.1	16208	261	4707	91	0.0229855	1.20057
HSTV1S1-3_HSTV1S1-2_HSTV1S1-1_vs_HSTV1S3-1_HSTV1S3-3_HSTV1S3-2	OBP1		MA1278.1	16208	261	4707	91	0.0229855	1.20057
HSTV1S1-3_HSTV1S1-2_HSTV1S1-1_vs_HSTV1S3-1_HSTV1S3-3_HSTV1S3-2	AT2G28810		MA1272.1	16208	261	4707	91	0.0229855	1.20057

## Sheet: v1s3 vs v2s3
Sample	TF		Total_peak	TF_peak	Cluster_peak	Cluster_TF_peak	pvalue	fold
HSTV1S3-1_HSTV1S3-3_HSTV1S3-2_vs_HSTV2S3-3_HSTV2S3-2_HSTV2S3-1	OJ1058_F05.8	Basic leucine zipper factors(bZIP)	16208	3	4999	3	0.0293279	3.24225
HSTV1S3-1_HSTV1S3-3_HSTV1S3-2_vs_HSTV2S3-3_HSTV2S3-2_HSTV2S3-1	PHYPADRAFT_48267	Basic helix-loop helix factors(BHLH)	16208	3	4999	3	0.0293279	3.24225
HSTV1S3-1_HSTV1S3-3_HSTV1S3-2_vs_HSTV2S3-3_HSTV2S3-2_HSTV2S3-1	nuc-1	Basic helix-loop helix factors(BHLH)	16208	3	4999	3	0.0293279	3.24225
HSTV1S3-1_HSTV1S3-3_HSTV1S3-2_vs_HSTV2S3-3_HSTV2S3-2_HSTV2S3-1	Npas2	Basic helix-loop helix factors(BHLH)	16208	3	4999	3	0.0293279	3.24225
HSTV1S3-1_HSTV1S3-3_HSTV1S3-2_vs_HSTV2S3-3_HSTV2S3-2_HSTV2S3-1	MYC4	Basic helix-loop helix factors(BHLH)	16208	3	4999	3	0.0293279	3.24225
HSTV1S3-1_HSTV1S3-3_HSTV1S3-2_vs_HSTV2S3-3_HSTV2S3-2_HSTV2S3-1	MYC3	Basic helix-loop helix factors(BHLH)	16208	3	4999	3	0.0293279	3.24225
HSTV1S3-1_HSTV1S3-3_HSTV1S3-2_vs_HSTV2S3-3_HSTV2S3-2_HSTV2S3-1	MXI1	Basic helix-loop helix factors(BHLH)	16208	3	4999	3	0.0293279	3.24225
HSTV1S3-1_HSTV1S3-3_HSTV1S3-2_vs_HSTV2S3-3_HSTV2S3-2_HSTV2S3-1	MNT	Basic helix-loop helix factors(BHLH)	16208	3	4999	3	0.0293279	3.24225
HSTV1S3-1_HSTV1S3-3_HSTV1S3-2_vs_HSTV2S3-3_HSTV2S3-2_HSTV2S3-1	Mlxip	Basic helix-loop helix factors(BHLH)	16208	3	4999	3	0.0293279	3.24225
HSTV1S3-1_HSTV1S3-3_HSTV1S3-2_vs_HSTV2S3-3_HSTV2S3-2_HSTV2S3-1	HEY1	Basic helix-loop helix factors(BHLH)	16208	3	4999	3	0.0293279	3.24225
HSTV1S3-1_HSTV1S3-3_HSTV1S3-2_vs_HSTV2S3-3_HSTV2S3-2_HSTV2S3-1	HES6	Basic helix-loop helix factors(BHLH)	16208	3	4999	3	0.0293279	3.24225
HSTV1S3-1_HSTV1S3-3_HSTV1S3-2_vs_HSTV2S3-3_HSTV2S3-2_HSTV2S3-1	HES2	Basic helix-loop helix factors(BHLH)	16208	3	4999	3	0.0293279	3.24225
HSTV1S3-1_HSTV1S3-3_HSTV1S3-2_vs_HSTV2S3-3_HSTV2S3-2_HSTV2S3-1	BHLH34	Basic helix-loop helix factors(BHLH)	16208	3	4999	3	0.0293279	3.24225
HSTV1S3-1_HSTV1S3-3_HSTV1S3-2_vs_HSTV2S3-3_HSTV2S3-2_HSTV2S3-1	Arnt	Basic helix-loop helix factors(BHLH)	16208	3	4999	3	0.0293279	3.24225
HSTV1S3-1_HSTV1S3-3_HSTV1S3-2_vs_HSTV2S3-3_HSTV2S3-2_HSTV2S3-1	OJ1581_H09.2		16208	126	4999	50	0.02133	1.28661
HSTV1S3-1_HSTV1S3-3_HSTV1S3-2_vs_HSTV2S3-3_HSTV2S3-2_HSTV2S3-1	SPI1		16208	188	4999	72	0.0171686	1.24171
HSTV1S3-1_HSTV1S3-3_HSTV1S3-2_vs_HSTV2S3-3_HSTV2S3-2_HSTV2S3-1	O2		16208	36	4999	19	0.0049556	1.71119
HSTV1S3-1_HSTV1S3-3_HSTV1S3-2_vs_HSTV2S3-3_HSTV2S3-2_HSTV2S3-1	GBF2		16208	36	4999	19	0.0049556	1.71119
HSTV1S3-1_HSTV1S3-3_HSTV1S3-2_vs_HSTV2S3-3_HSTV2S3-2_HSTV2S3-1	DPBF3		16208	36	4999	19	0.0049556	1.71119
HSTV1S3-1_HSTV1S3-3_HSTV1S3-2_vs_HSTV2S3-3_HSTV2S3-2_HSTV2S3-1	CREB3L1		16208	36	4999	19	0.0049556	1.71119
HSTV1S3-1_HSTV1S3-3_HSTV1S3-2_vs_HSTV2S3-3_HSTV2S3-2_HSTV2S3-1	bZIP28		16208	36	4999	19	0.0049556	1.71119
HSTV1S3-1_HSTV1S3-3_HSTV1S3-2_vs_HSTV2S3-3_HSTV2S3-2_HSTV2S3-1	HAC1		16208	36	4999	19	0.0049556	1.71119
HSTV1S3-1_HSTV1S3-3_HSTV1S3-2_vs_HSTV2S3-3_HSTV2S3-2_HSTV2S3-1	XBP1		16208	36	4999	19	0.0049556	1.71119
HSTV1S3-1_HSTV1S3-3_HSTV1S3-2_vs_HSTV2S3-3_HSTV2S3-2_HSTV2S3-1	AREB3		16208	36	4999	19	0.0049556	1.71119
HSTV1S3-1_HSTV1S3-3_HSTV1S3-2_vs_HSTV2S3-3_HSTV2S3-2_HSTV2S3-1	ABF4		16208	36	4999	19	0.0049556	1.71119
HSTV1S3-1_HSTV1S3-3_HSTV1S3-2_vs_HSTV2S3-3_HSTV2S3-2_HSTV2S3-1	CREB3		16208	36	4999	19	0.0049556	1.71119
HSTV1S3-1_HSTV1S3-3_HSTV1S3-2_vs_HSTV2S3-3_HSTV2S3-2_HSTV2S3-1	CREB3L4		16208	36	4999	19	0.0049556	1.71119
HSTV1S3-1_HSTV1S3-3_HSTV1S3-2_vs_HSTV2S3-3_HSTV2S3-2_HSTV2S3-1	bZIP16		16208	36	4999	19	0.0049556	1.71119
HSTV1S3-1_HSTV1S3-3_HSTV1S3-2_vs_HSTV2S3-3_HSTV2S3-2_HSTV2S3-1	ATF6		16208	36	4999	19	0.0049556	1.71119
HSTV1S3-1_HSTV1S3-3_HSTV1S3-2_vs_HSTV2S3-3_HSTV2S3-2_HSTV2S3-1	TCP20		16208	113	4999	50	0.00177806	1.43462
HSTV1S3-1_HSTV1S3-3_HSTV1S3-2_vs_HSTV2S3-3_HSTV2S3-2_HSTV2S3-1	TCP15		16208	113	4999	50	0.00177806	1.43462
HSTV1S3-1_HSTV1S3-3_HSTV1S3-2_vs_HSTV2S3-3_HSTV2S3-2_HSTV2S3-1	At2g45680		16208	113	4999	50	0.00177806	1.43462
HSTV1S3-1_HSTV1S3-3_HSTV1S3-2_vs_HSTV2S3-3_HSTV2S3-2_HSTV2S3-1	TCP7		16208	113	4999	50	0.00177806	1.43462
HSTV1S3-1_HSTV1S3-3_HSTV1S3-2_vs_HSTV2S3-3_HSTV2S3-2_HSTV2S3-1	At1g72010		16208	113	4999	50	0.00177806	1.43462
HSTV1S3-1_HSTV1S3-3_HSTV1S3-2_vs_HSTV2S3-3_HSTV2S3-2_HSTV2S3-1	RAX3		16208	96	4999	46	0.000327912	1.55358
HSTV1S3-1_HSTV1S3-3_HSTV1S3-2_vs_HSTV2S3-3_HSTV2S3-2_HSTV2S3-1	SMAD3	SMAD/NF-1 DNA-binding domain factors	16208	7	4999	7	0.000264736	3.24225
HSTV1S3-1_HSTV1S3-3_HSTV1S3-2_vs_HSTV2S3-3_HSTV2S3-2_HSTV2S3-1	ARF34	B3	16208	7	4999	7	0.000264736	3.24225
HSTV1S3-1_HSTV1S3-3_HSTV1S3-2_vs_HSTV2S3-3_HSTV2S3-2_HSTV2S3-1	bZIP48	Basic leucine zipper factors(bZIP)	16208	30	4999	19	0.000240224	2.05342
HSTV1S3-1_HSTV1S3-3_HSTV1S3-2_vs_HSTV2S3-3_HSTV2S3-2_HSTV2S3-1	bZIP43	Basic leucine zipper factors(bZIP)	16208	30	4999	19	0.000240224	2.05342
HSTV1S3-1_HSTV1S3-3_HSTV1S3-2_vs_HSTV2S3-3_HSTV2S3-2_HSTV2S3-1	bZIP42	Basic leucine zipper factors(bZIP)	16208	30	4999	19	0.000240224	2.05342
HSTV1S3-1_HSTV1S3-3_HSTV1S3-2_vs_HSTV2S3-3_HSTV2S3-2_HSTV2S3-1	OsI_08196		16208	239	4999	100	0.000190986	1.35659
HSTV1S3-1_HSTV1S3-3_HSTV1S3-2_vs_HSTV2S3-3_HSTV2S3-2_HSTV2S3-1	ONECUT1		16208	97	4999	49	3.95338e-05	1.63784
HSTV1S3-1_HSTV1S3-3_HSTV1S3-2_vs_HSTV2S3-3_HSTV2S3-2_HSTV2S3-1	Creb3l2	Basic leucine zipper factors(bZIP)	16208	33	4999	22	2.38981e-05	2.1615
HSTV1S3-1_HSTV1S3-3_HSTV1S3-2_vs_HSTV2S3-3_HSTV2S3-2_HSTV2S3-1	TCP1		16208	97	4999	50	1.63813e-05	1.67126
HSTV1S3-1_HSTV1S3-3_HSTV1S3-2_vs_HSTV2S3-3_HSTV2S3-2_HSTV2S3-1	Su(H)		16208	10	4999	10	7.74161e-06	3.24225
HSTV1S3-1_HSTV1S3-3_HSTV1S3-2_vs_HSTV2S3-3_HSTV2S3-2_HSTV2S3-1	BHLHA15(var.2)		16208	10	4999	10	7.74161e-06	3.24225
HSTV1S3-1_HSTV1S3-3_HSTV1S3-2_vs_HSTV2S3-3_HSTV2S3-2_HSTV2S3-1	MIG3	C2H2 zinc finger factors	16208	58	4999	36	8.82465e-07	2.01243
HSTV1S3-1_HSTV1S3-3_HSTV1S3-2_vs_HSTV2S3-3_HSTV2S3-2_HSTV2S3-1	MIG2	C2H2 zinc finger factors	16208	58	4999	36	8.82465e-07	2.01243
HSTV1S3-1_HSTV1S3-3_HSTV1S3-2_vs_HSTV2S3-3_HSTV2S3-2_HSTV2S3-1	MIG1	C2H2 zinc finger factors	16208	58	4999	36	8.82465e-07	2.01243
HSTV1S3-1_HSTV1S3-3_HSTV1S3-2_vs_HSTV2S3-3_HSTV2S3-2_HSTV2S3-1	HNF4A(var.2)		16208	25	4999	20	5.57119e-07	2.5938
HSTV1S3-1_HSTV1S3-3_HSTV1S3-2_vs_HSTV2S3-3_HSTV2S3-2_HSTV2S3-1	TCP14		16208	87	4999	50	2.32114e-07	1.86336
HSTV1S3-1_HSTV1S3-3_HSTV1S3-2_vs_HSTV2S3-3_HSTV2S3-2_HSTV2S3-1	StBRC1		16208	87	4999	50	2.32114e-07	1.86336
HSTV1S3-1_HSTV1S3-3_HSTV1S3-2_vs_HSTV2S3-3_HSTV2S3-2_HSTV2S3-1	KLF9		16208	114	4999	64	1.74985e-08	1.82021
HSTV1S3-1_HSTV1S3-3_HSTV1S3-2_vs_HSTV2S3-3_HSTV2S3-2_HSTV2S3-1	daf-12	other C4 zinc finger-type factors	16208	18	4999	18	6.2454e-10	3.24225
HSTV1S3-1_HSTV1S3-3_HSTV1S3-2_vs_HSTV2S3-3_HSTV2S3-2_HSTV2S3-1	bZIP911	Basic leucine zipper factors(bZIP)	16208	19	4999	19	1.92145e-10	3.24225
HSTV1S3-1_HSTV1S3-3_HSTV1S3-2_vs_HSTV2S3-3_HSTV2S3-2_HSTV2S3-1	TYE7	Basic helix-loop helix factors(BHLH)	16208	19	4999	19	1.92145e-10	3.24225
HSTV1S3-1_HSTV1S3-3_HSTV1S3-2_vs_HSTV2S3-3_HSTV2S3-2_HSTV2S3-1	TFEB	Basic helix-loop helix factors(BHLH)	16208	19	4999	19	1.92145e-10	3.24225
HSTV1S3-1_HSTV1S3-3_HSTV1S3-2_vs_HSTV2S3-3_HSTV2S3-2_HSTV2S3-1	TFE3	Basic helix-loop helix factors(BHLH)	16208	19	4999	19	1.92145e-10	3.24225
HSTV1S3-1_HSTV1S3-3_HSTV1S3-2_vs_HSTV2S3-3_HSTV2S3-2_HSTV2S3-1	PIF5	Basic helix-loop helix factors(BHLH)	16208	19	4999	19	1.92145e-10	3.24225
HSTV1S3-1_HSTV1S3-3_HSTV1S3-2_vs_HSTV2S3-3_HSTV2S3-2_HSTV2S3-1	PIF3	Basic helix-loop helix factors(BHLH)	16208	19	4999	19	1.92145e-10	3.24225
HSTV1S3-1_HSTV1S3-3_HSTV1S3-2_vs_HSTV2S3-3_HSTV2S3-2_HSTV2S3-1	PIF1	Basic helix-loop helix factors(BHLH)	16208	19	4999	19	1.92145e-10	3.24225
HSTV1S3-1_HSTV1S3-3_HSTV1S3-2_vs_HSTV2S3-3_HSTV2S3-2_HSTV2S3-1	MITF	Basic helix-loop helix factors(BHLH)	16208	19	4999	19	1.92145e-10	3.24225
HSTV1S3-1_HSTV1S3-3_HSTV1S3-2_vs_HSTV2S3-3_HSTV2S3-2_HSTV2S3-1	hlh-30	Basic helix-loop helix factors(BHLH)	16208	19	4999	19	1.92145e-10	3.24225
HSTV1S3-1_HSTV1S3-3_HSTV1S3-2_vs_HSTV2S3-3_HSTV2S3-2_HSTV2S3-1	DYT1	Basic helix-loop helix factors(BHLH)	16208	19	4999	19	1.92145e-10	3.24225
HSTV1S3-1_HSTV1S3-3_HSTV1S3-2_vs_HSTV2S3-3_HSTV2S3-2_HSTV2S3-1	BHLHE41	Basic helix-loop helix factors(BHLH)	16208	19	4999	19	1.92145e-10	3.24225
HSTV1S3-1_HSTV1S3-3_HSTV1S3-2_vs_HSTV2S3-3_HSTV2S3-2_HSTV2S3-1	bHLH74	Basic helix-loop helix factors(BHLH)	16208	19	4999	19	1.92145e-10	3.24225
HSTV1S3-1_HSTV1S3-3_HSTV1S3-2_vs_HSTV2S3-3_HSTV2S3-2_HSTV2S3-1	Atf1	Basic helix-loop helix factors(BHLH)	16208	19	4999	19	1.92145e-10	3.24225
HSTV1S3-1_HSTV1S3-3_HSTV1S3-2_vs_HSTV2S3-3_HSTV2S3-2_HSTV2S3-1	SREBF2(var.2)		16208	19	4999	19	1.92145e-10	3.24225
HSTV1S3-1_HSTV1S3-3_HSTV1S3-2_vs_HSTV2S3-3_HSTV2S3-2_HSTV2S3-1	PIF7		16208	19	4999	19	1.92145e-10	3.24225
HSTV1S3-1_HSTV1S3-3_HSTV1S3-2_vs_HSTV2S3-3_HSTV2S3-2_HSTV2S3-1	TCP17		16208	208	4999	109	6.3927e-11	1.69906
HSTV1S3-1_HSTV1S3-3_HSTV1S3-2_vs_HSTV2S3-3_HSTV2S3-2_HSTV2S3-1	PTF1		16208	208	4999	109	6.3927e-11	1.69906
HSTV1S3-1_HSTV1S3-3_HSTV1S3-2_vs_HSTV2S3-3_HSTV2S3-2_HSTV2S3-1	NFYB	Heteromeric CCAAT-binding factors	16208	20	4999	20	5.91071e-11	3.24225
HSTV1S3-1_HSTV1S3-3_HSTV1S3-2_vs_HSTV2S3-3_HSTV2S3-2_HSTV2S3-1	EmBP-1	Basic leuxine zipper factors(bzip)	16208	22	4999	22	5.59086e-12	3.24225
HSTV1S3-1_HSTV1S3-3_HSTV1S3-2_vs_HSTV2S3-3_HSTV2S3-2_HSTV2S3-1	PIF4	Basic helix-loop helix factors(BHLH)	16208	22	4999	22	5.59086e-12	3.24225
HSTV1S3-1_HSTV1S3-3_HSTV1S3-2_vs_HSTV2S3-3_HSTV2S3-2_HSTV2S3-1	BPC5	bbr/bpc	16208	23	4999	23	1.71907e-12	3.24225
HSTV1S3-1_HSTV1S3-3_HSTV1S3-2_vs_HSTV2S3-3_HSTV2S3-2_HSTV2S3-1	TCP5	Basic helix-loop helix factors(BHLH)	16208	23	4999	23	1.71907e-12	3.24225
HSTV1S3-1_HSTV1S3-3_HSTV1S3-2_vs_HSTV2S3-3_HSTV2S3-2_HSTV2S3-1	TCP4	Basic helix-loop helix factors(BHLH)	16208	23	4999	23	1.71907e-12	3.24225
HSTV1S3-1_HSTV1S3-3_HSTV1S3-2_vs_HSTV2S3-3_HSTV2S3-2_HSTV2S3-1	ARALYDRAFT_496250	Basic helix-loop helix factors(BHLH)	16208	23	4999	23	1.71907e-12	3.24225
HSTV1S3-1_HSTV1S3-3_HSTV1S3-2_vs_HSTV2S3-3_HSTV2S3-2_HSTV2S3-1	SP9	C2H2 zinc finger factors	16208	46	4999	46	0	3.24225
HSTV1S3-1_HSTV1S3-3_HSTV1S3-2_vs_HSTV2S3-3_HSTV2S3-2_HSTV2S3-1	KLF5	C2H2 zinc finger factors	16208	48	4999	46	0	3.10715
HSTV1S3-1_HSTV1S3-3_HSTV1S3-2_vs_HSTV2S3-3_HSTV2S3-2_HSTV2S3-1	KLF10	C2H2 zinc finger factors	16208	46	4999	46	0	3.24225
HSTV1S3-1_HSTV1S3-3_HSTV1S3-2_vs_HSTV2S3-3_HSTV2S3-2_HSTV2S3-1	GLI3	C2H2 zinc finger factors	16208	46	4999	46	0	3.24225
HSTV1S3-1_HSTV1S3-3_HSTV1S3-2_vs_HSTV2S3-3_HSTV2S3-2_HSTV2S3-1	GLI2	C2H2 zinc finger factors	16208	46	4999	46	0	3.24225
HSTV1S3-1_HSTV1S3-3_HSTV1S3-2_vs_HSTV2S3-3_HSTV2S3-2_HSTV2S3-1	EGR1	C2H2 zinc finger factors	16208	46	4999	46	0	3.24225
HSTV1S3-1_HSTV1S3-3_HSTV1S3-2_vs_HSTV2S3-3_HSTV2S3-2_HSTV2S3-1	TCP3	Basic helix-loop helix factors(BHLH)	16208	73	4999	73	0	3.24225
HSTV1S3-1_HSTV1S3-3_HSTV1S3-2_vs_HSTV2S3-3_HSTV2S3-2_HSTV2S3-1	TCP24	Basic helix-loop helix factors(BHLH)	16208	73	4999	73	0	3.24225
HSTV1S3-1_HSTV1S3-3_HSTV1S3-2_vs_HSTV2S3-3_HSTV2S3-2_HSTV2S3-1	TCP2	Basic helix-loop helix factors(BHLH)	16208	50	4999	50	0	3.24225
HSTV1S3-1_HSTV1S3-3_HSTV1S3-2_vs_HSTV2S3-3_HSTV2S3-2_HSTV2S3-1	ARALYDRAFT_897773	Basic helix-loop helix factors(BHLH)	16208	73	4999	73	0	3.24225
HSTV1S3-1_HSTV1S3-3_HSTV1S3-2_vs_HSTV2S3-3_HSTV2S3-2_HSTV2S3-1
